# Supplementary material for: Incomplete transcripts dominate the Mycobacterium tuberculosis transcriptome
Source: Nature. 2024 Feb 28;627(8003):424–30. doi: 10.1038/s41586-024-07105-9 (PMC10937400; doi:10.1038/s41586-024-07105-9)
Supplement: Supplementary file 4 — TSS information for Mtb and Msm detected by SEnd-seq [file 41586_2024_7105_MOESM4_ESM.xlsx]

## Sheet: Mtb_TSS
Genome_position	Direction	Average_TSS_intensity (number of reads initiated at specific position)	Location_information
345	-	28	antisense_TSS
437	-	31	antisense_TSS
537	+	40	Intragenic_sense_TSS(iTSS)
1267	-	162	antisense_TSS
1774	-	26	antisense_TSS
1794	+	24	Gene_TSS(gTSS)
1935	+	404	Gene_TSS(gTSS)
1991	-	56	antisense_TSS
2309	-	199	antisense_TSS
3034	+	34	Intragenic_sense_TSS(iTSS)
3056	-	69	antisense_TSS
3396	+	28	Intragenic_sense_TSS(iTSS)
3834	+	83	Intragenic_sense_TSS(iTSS)
3850	+	146	Intragenic_sense_TSS(iTSS)
4735	+	28	Intragenic_sense_TSS(iTSS)
5183	+	1442	Gene_TSS(gTSS)
6274	-	25	antisense_TSS
7254	-	33	antisense_TSS
8207	-	315	antisense_TSS
8328	-	23	antisense_TSS
9114	+	111	Intragenic_sense_TSS(iTSS)
9494	-	26	antisense_TSS
9744	+	35	Intragenic_sense_TSS(iTSS)
9786	+	68	Intragenic_sense_TSS(iTSS)
10839	+	28	Gene_TSS(gTSS)
10871	+	48	Gene_TSS(gTSS)
11188	-	50	antisense_TSS
11217	+	25	antisense_TSS
11693	-	29	antisense_TSS
12067	+	48	antisense_TSS
12303	-	32	Intragenic_sense_TSS(iTSS)
12366	-	66	Gene_TSS(gTSS)
12486	+	1532	Intragenic_sense_TSS(iTSS)
12518	-	29	antisense_TSS
12887	-	31	antisense_TSS
13597	-	34	Gene_TSS(gTSS)
14067	+	338	Gene_TSS(gTSS)
14085	-	404	Gene_TSS(gTSS)
14092	+	179	gTSS(Leaderless_TSS)
14914	+	261	gTSS(Leaderless_TSS)
15704	-	39	Intragenic_sense_TSS(iTSS)
16177	+	28	antisense_TSS
16285	+	146	antisense_TSS
17534	-	75	Intragenic_sense_TSS(iTSS)
17599	+	56	antisense_TSS
18017	+	29	antisense_TSS
19032	-	724	Intragenic_sense_TSS(iTSS)
19138	-	40	Intragenic_sense_TSS(iTSS)
19402	+	77	antisense_TSS
19431	+	37	antisense_TSS
19826	-	181	Intragenic_sense_TSS(iTSS)
20181	-	28	Intragenic_sense_TSS(iTSS)
20469	+	37	antisense_TSS
20620	+	12	antisense_TSS
20659	-	32	Intragenic_sense_TSS(iTSS)
20790	+	77	antisense_TSS
21365	+	16	antisense_TSS
21406	-	90	Intragenic_sense_TSS(iTSS)
22570	-	40	Intragenic_sense_TSS(iTSS)
22892	+	31	antisense_TSS
23087	-	173	Intragenic_sense_TSS(iTSS)
23370	-	120	Intragenic_sense_TSS(iTSS)
23563	+	29	antisense_TSS
23800	-	149	Gene_TSS(gTSS)
23868	+	107	antisense_TSS
24124	-	204	Intragenic_sense_TSS(iTSS)
24270	-	126	Intragenic_sense_TSS(iTSS)
24670	+	262	antisense_TSS
25011	-	217	Intragenic_sense_TSS(iTSS)
25027	+	46	antisense_TSS
25515	-	1097	Gene_TSS(gTSS)
25628	+	537	Gene_TSS(gTSS)
25719	-	69	antisense_TSS
25743	+	622	antisense_TSS
26181	-	95	Intragenic_sense_TSS(iTSS)
26921	-	69	Gene_TSS(gTSS)
27579	+	89	Gene_TSS(gTSS)
28015	+	45	Intragenic_sense_TSS(iTSS)
29120	+	23	Intragenic_sense_TSS(iTSS)
29215	+	27	Gene_TSS(gTSS)
29245	+	139	gTSS(Leaderless_TSS)
29632	+	112	Gene_TSS(gTSS)
30183	-	350	antisense_TSS
31078	+	218	Gene_TSS(gTSS)
31967	-	301	antisense_TSS
32057	+	218	gTSS(Leaderless_TSS)
33047	-	59	antisense_TSS
33227	+	296	gTSS(Leaderless_TSS)
33792	-	77	antisense_TSS
33940	+	51	Gene_TSS(gTSS)
34152	-	87	antisense_TSS
34667	-	28	antisense_TSS
35716	+	79	Intragenic_sense_TSS(iTSS)
37934	-	49	antisense_TSS
37955	-	34	antisense_TSS
38086	-	35	antisense_TSS
38592	-	42	antisense_TSS
39302	+	68	antisense_TSS
39867	-	307	Gene_TSS(gTSS)
40001	-	40	Intragenic_sense_TSS(iTSS)
40251	+	103	antisense_TSS
41234	-	279	Gene_TSS(gTSS)
41307	+	720	gTSS(Leaderless_TSS)
41905	-	41	antisense_TSS
42351	-	322	gTSS(Leaderless_TSS)
42840	-	75	Intragenic_sense_TSS(iTSS)
43413	-	441	Gene_TSS(gTSS)
43419	-	34	Gene_TSS(gTSS)
43562	+	162	gTSS(Leaderless_TSS)
43622	-	61	antisense_TSS
43672	+	232	Intragenic_sense_TSS(iTSS)
44248	+	12	Intragenic_sense_TSS(iTSS)
45647	-	150	antisense_TSS
45660	+	84	Intragenic_sense_TSS(iTSS)
45743	+	59	Intragenic_sense_TSS(iTSS)
46423	-	150	antisense_TSS
47084	-	163	Intragenic_sense_TSS(iTSS)
47092	-	39	Intragenic_sense_TSS(iTSS)
47109	+	35	antisense_TSS
47131	+	101	antisense_TSS
47404	+	62	antisense_TSS
48098	+	36	antisense_TSS
48121	+	27	antisense_TSS
48141	-	59	Gene_TSS(gTSS)
49027	-	76	gTSS(Leaderless_TSS)
49050	+	57	antisense_TSS
49939	-	105	gTSS(Leaderless_TSS)
50014	-	134	Gene_TSS(gTSS)
50044	+	23	antisense_TSS
50565	+	5121	antisense_TSS
50792	-	28	Intragenic_sense_TSS(iTSS)
51622	+	40	antisense_TSS
51782	-	3726	Gene_TSS(gTSS)
51815	+	42	antisense_TSS
51899	-	27	Intragenic_sense_TSS(iTSS)
51981	+	1105	antisense_TSS
52701	-	130	Gene_TSS(gTSS)
52810	+	834	Gene_TSS(gTSS)
52832	-	28	antisense_TSS
54651	+	51	Intragenic_sense_TSS(iTSS)
54697	+	60	Intragenic_sense_TSS(iTSS)
56832	+	44	Intragenic_sense_TSS(iTSS)
57288	+	44	Intragenic_sense_TSS(iTSS)
57601	-	34	antisense_TSS
58114	+	3131	Gene_TSS(gTSS)
60080	+	43	Intragenic_sense_TSS(iTSS)
60133	+	103	Intragenic_sense_TSS(iTSS)
60282	+	434	Intragenic_sense_TSS(iTSS)
63562	-	97	antisense_TSS
63869	+	203	Intragenic_sense_TSS(iTSS)
63896	+	101	Gene_TSS(gTSS)
64300	-	23	antisense_TSS
65539	-	3046	Gene_TSS(gTSS)
65675	+	356	Intragenic_sense_TSS(iTSS)
66838	+	137	Gene_TSS(gTSS)
67724	+	48	Intragenic_sense_TSS(iTSS)
68417	+	776	Gene_TSS(gTSS)
68778	-	36	antisense_TSS
69432	+	181	Intragenic_sense_TSS(iTSS)
70713	-	30	antisense_TSS
70753	+	33	Intragenic_sense_TSS(iTSS)
71025	-	24	antisense_TSS
71603	+	47	Intragenic_sense_TSS(iTSS)
72664	+	40	antisense_TSS
72702	-	29	Intragenic_sense_TSS(iTSS)
72955	+	42	antisense_TSS
73407	-	50	Intragenic_sense_TSS(iTSS)
74186	+	418	antisense_TSS
74565	-	421	Gene_TSS(gTSS)
74917	+	50	antisense_TSS
75252	+	80	Gene_TSS(gTSS)
75277	-	58	Gene_TSS(gTSS)
78089	+	24	antisense_TSS
78731	+	43	antisense_TSS
79310	-	1611	Gene_TSS(gTSS)
80237	+	338	Gene_TSS(gTSS)
80337	-	254	antisense_TSS
80402	-	157	antisense_TSS
80416	-	50	antisense_TSS
80506	-	29	antisense_TSS
80621	+	342	gTSS(Leaderless_TSS)
81095	-	58	antisense_TSS
81435	-	29	antisense_TSS
81619	+	31	Intragenic_sense_TSS(iTSS)
81830	-	109	antisense_TSS
81884	-	73	antisense_TSS
82014	+	36	Intragenic_sense_TSS(iTSS)
82346	-	37	antisense_TSS
83248	+	100	Intragenic_sense_TSS(iTSS)
84002	+	100	Intragenic_sense_TSS(iTSS)
84560	+	42	Intragenic_sense_TSS(iTSS)
84827	-	25	antisense_TSS
85120	+	57	Intragenic_sense_TSS(iTSS)
85187	+	135	antisense_TSS
85560	-	105	Intragenic_sense_TSS(iTSS)
86459	+	93	antisense_TSS
86499	-	147	Gene_TSS(gTSS)
87318	+	27	antisense_TSS
87654	+	15	antisense_TSS
88001	-	3308	gTSS(Leaderless_TSS)
88010	+	19	Gene_TSS(gTSS)
88164	+	3264	Gene_TSS(gTSS)
89155	-	64	antisense_TSS
89504	-	44	antisense_TSS
89535	+	390	Gene_TSS(gTSS)
90949	+	39	Intragenic_sense_TSS(iTSS)
92203	+	507	Intragenic_sense_TSS(iTSS)
92825	+	34	Intragenic_sense_TSS(iTSS)
94547	+	103	Intragenic_sense_TSS(iTSS)
95419	+	81	Intragenic_sense_TSS(iTSS)
95956	-	18	antisense_TSS
96631	-	73	antisense_TSS
96665	+	20	Intragenic_sense_TSS(iTSS)
96978	+	213	Intragenic_sense_TSS(iTSS)
97321	-	73	antisense_TSS
97879	-	46	antisense_TSS
98433	+	24	Gene_TSS(gTSS)
99371	+	47	Gene_TSS(gTSS)
99619	+	101	Gene_TSS(gTSS)
99833	-	19	antisense_TSS
100515	+	48	Gene_TSS(gTSS)
101091	+	56	Intragenic_sense_TSS(iTSS)
103522	-	95	Intragenic_sense_TSS(iTSS)
103590	-	13	Intragenic_sense_TSS(iTSS)
103772	+	34	antisense_TSS
103806	+	34	antisense_TSS
105099	-	33	Intragenic_sense_TSS(iTSS)
105174	-	22	Intragenic_sense_TSS(iTSS)
105264	+	31	Gene_TSS(gTSS)
105720	-	28	antisense_TSS
105917	+	28	Intragenic_sense_TSS(iTSS)
106951	+	38	Intragenic_sense_TSS(iTSS)
107019	-	20	antisense_TSS
107721	-	31	antisense_TSS
107804	+	72	Intragenic_sense_TSS(iTSS)
108294	+	227	Intragenic_sense_TSS(iTSS)
108466	-	24	antisense_TSS
108961	-	14	antisense_TSS
109042	+	28	Intragenic_sense_TSS(iTSS)
109829	+	23	Intragenic_sense_TSS(iTSS)
110203	+	26	Intragenic_sense_TSS(iTSS)
110560	-	2575	antisense_TSS
111022	+	22	Intragenic_sense_TSS(iTSS)
111720	-	37	antisense_TSS
112259	-	141	antisense_TSS
112892	-	165	antisense_TSS
113213	-	42	antisense_TSS
113405	+	61	Intragenic_sense_TSS(iTSS)
114044	+	25	Intragenic_sense_TSS(iTSS)
114237	-	25	antisense_TSS
114433	+	13	Intragenic_sense_TSS(iTSS)
114594	+	45	Intragenic_sense_TSS(iTSS)
115470	+	49	Intragenic_sense_TSS(iTSS)
116084	-	17	antisense_TSS
117504	-	58	antisense_TSS
117608	-	82	antisense_TSS
117628	+	27	Gene_TSS(gTSS)
117711	+	265	gTSS(Leaderless_TSS)
118095	-	14	antisense_TSS
118770	-	38	antisense_TSS
118826	+	55	Intragenic_sense_TSS(iTSS)
119223	+	141	Intragenic_sense_TSS(iTSS)
119444	-	25	antisense_TSS
120296	-	80	Intragenic_sense_TSS(iTSS)
120938	+	18	antisense_TSS
122196	-	403	Gene_TSS(gTSS)
122314	+	36	gTSS(Leaderless_TSS)
123207	-	506	antisense_TSS
123228	-	40	antisense_TSS
123479	+	47	Intragenic_sense_TSS(iTSS)
123622	+	56	Intragenic_sense_TSS(iTSS)
124312	-	139	Gene_TSS(gTSS)
124336	+	463	Gene_TSS(gTSS)
124339	-	16	Gene_TSS(gTSS)
124796	+	37	Intragenic_sense_TSS(iTSS)
125604	-	36	antisense_TSS
126789	+	24	antisense_TSS
127484	+	14	antisense_TSS
127862	+	29	antisense_TSS
128541	+	19	antisense_TSS
130564	-	162	Gene_TSS(gTSS)
131125	-	4222	Gene_TSS(gTSS)
131338	+	65	Gene_TSS(gTSS)
131343	-	17	Gene_TSS(gTSS)
132753	+	25	Intragenic_sense_TSS(iTSS)
132913	+	135	Gene_TSS(gTSS)
133843	+	188	Gene_TSS(gTSS)
134379	-	43	antisense_TSS
134474	-	13	antisense_TSS
134978	-	69	antisense_TSS
135466	-	71	antisense_TSS
135980	+	32	Intragenic_sense_TSS(iTSS)
136141	+	137	Gene_TSS(gTSS)
137691	-	114	antisense_TSS
138603	-	28	antisense_TSS
138878	+	31	Intragenic_sense_TSS(iTSS)
139705	+	2020	antisense_TSS
140958	+	41	antisense_TSS
141052	-	466	Gene_TSS(gTSS)
141054	+	48	Gene_TSS(gTSS)
141170	+	54	Gene_TSS(gTSS)
141728	+	48	Intragenic_sense_TSS(iTSS)
142178	+	57	antisense_TSS
142312	+	61	antisense_TSS
143874	-	105	gTSS(Leaderless_TSS)
143892	+	57	Gene_TSS(gTSS)
144005	+	77	Gene_TSS(gTSS)
146306	-	80	Intragenic_sense_TSS(iTSS)
146371	-	23	Intragenic_sense_TSS(iTSS)
147828	-	64	Gene_TSS(gTSS)
147831	-	124	Gene_TSS(gTSS)
148344	-	74	Gene_TSS(gTSS)
148633	+	43	Intragenic_sense_TSS(iTSS)
148908	+	37	Intragenic_sense_TSS(iTSS)
149461	+	29	Gene_TSS(gTSS)
149535	-	118	antisense_TSS
151073	+	285	Gene_TSS(gTSS)
151127	-	106	antisense_TSS
151473	-	35	antisense_TSS
152321	+	107	gTSS(Leaderless_TSS)
154064	-	46	antisense_TSS
154378	-	22	antisense_TSS
154601	+	40	Intragenic_sense_TSS(iTSS)
154703	+	222	Intragenic_sense_TSS(iTSS)
154975	-	46	antisense_TSS
155665	+	64	gTSS(Leaderless_TSS)
155739	+	32	Intragenic_sense_TSS(iTSS)
155851	-	49	antisense_TSS
155992	+	45	Intragenic_sense_TSS(iTSS)
156250	+	165	Intragenic_sense_TSS(iTSS)
157655	-	2106	Gene_TSS(gTSS)
157828	+	151	Gene_TSS(gTSS)
158637	+	20	antisense_TSS
159668	-	186	Gene_TSS(gTSS)
160098	-	28	Intragenic_sense_TSS(iTSS)
160274	+	267	antisense_TSS
160814	-	30	Gene_TSS(gTSS)
160867	+	161	gTSS(Leaderless_TSS)
161393	+	100	Intragenic_sense_TSS(iTSS)
161766	+	731	gTSS(Leaderless_TSS)
162751	-	37	Intragenic_sense_TSS(iTSS)
163187	-	145	Intragenic_sense_TSS(iTSS)
163306	+	117	Gene_TSS(gTSS)
163314	-	506	Gene_TSS(gTSS)
163517	-	34	antisense_TSS
163535	+	19	Intragenic_sense_TSS(iTSS)
163809	-	35	antisense_TSS
164015	+	25	Intragenic_sense_TSS(iTSS)
164386	-	26	antisense_TSS
164402	+	27	Intragenic_sense_TSS(iTSS)
164782	+	75	antisense_TSS
165140	+	74	antisense_TSS
165269	-	338	Gene_TSS(gTSS)
165291	-	101	Gene_TSS(gTSS)
165292	+	130	Gene_TSS(gTSS)
165656	-	20	antisense_TSS
166062	+	70	Intragenic_sense_TSS(iTSS)
166661	-	77	antisense_TSS
166908	+	785	gTSS(Leaderless_TSS)
167570	+	186	antisense_TSS
167682	-	545	gTSS(Leaderless_TSS)
169303	-	214	Intragenic_sense_TSS(iTSS)
169304	+	61	antisense_TSS
169341	-	196	Intragenic_sense_TSS(iTSS)
170126	-	97	Intragenic_sense_TSS(iTSS)
170483	+	2101	Intragenic_sense_TSS(iTSS)
170550	-	31	antisense_TSS
170807	-	27	antisense_TSS
171164	-	37	antisense_TSS
171193	-	13	antisense_TSS
171213	+	1463	gTSS(Leaderless_TSS)
173150	-	16	antisense_TSS
173229	+	587	Gene_TSS(gTSS)
174816	+	39	Gene_TSS(gTSS)
175371	+	32	Intragenic_sense_TSS(iTSS)
175679	+	42	Intragenic_sense_TSS(iTSS)
176319	+	19	Intragenic_sense_TSS(iTSS)
176407	+	37	Intragenic_sense_TSS(iTSS)
176701	+	62	antisense_TSS
177179	-	40	Gene_TSS(gTSS)
177583	+	29	antisense_TSS
177596	-	104	Intragenic_sense_TSS(iTSS)
177732	+	47	antisense_TSS
178183	+	17	antisense_TSS
178268	-	21	Intragenic_sense_TSS(iTSS)
178878	+	31	antisense_TSS
179123	+	32	antisense_TSS
179243	-	33	Intragenic_sense_TSS(iTSS)
180274	-	19	Intragenic_sense_TSS(iTSS)
180463	+	26	antisense_TSS
180481	+	18	antisense_TSS
180855	+	24	antisense_TSS
181024	-	38	Gene_TSS(gTSS)
182238	-	33	Intragenic_sense_TSS(iTSS)
183208	-	237	Gene_TSS(gTSS)
183315	+	18	Gene_TSS(gTSS)
183579	+	308	Gene_TSS(gTSS)
185076	-	35	antisense_TSS
185197	-	29	antisense_TSS
185331	+	36	Intragenic_sense_TSS(iTSS)
185497	+	57	Intragenic_sense_TSS(iTSS)
186081	+	46	Intragenic_sense_TSS(iTSS)
186427	+	24	Intragenic_sense_TSS(iTSS)
186649	-	1207	Gene_TSS(gTSS)
186718	+	194	Gene_TSS(gTSS)
187509	+	41	antisense_TSS
187968	+	37	antisense_TSS
188025	+	33	antisense_TSS
188118	-	33	Intragenic_sense_TSS(iTSS)
188862	-	66	Gene_TSS(gTSS)
189559	+	13	antisense_TSS
189660	-	27	Intragenic_sense_TSS(iTSS)
190137	+	31	antisense_TSS
190512	-	24	Gene_TSS(gTSS)
190605	+	38	gTSS(Leaderless_TSS)
191937	+	19	Intragenic_sense_TSS(iTSS)
192068	+	29	antisense_TSS
192866	-	81	Intragenic_sense_TSS(iTSS)
193101	-	46	Intragenic_sense_TSS(iTSS)
193115	+	125	gTSS(Leaderless_TSS)
193356	-	52	antisense_TSS
193669	+	1965	Intragenic_sense_TSS(iTSS)
194914	-	196	Gene_TSS(gTSS)
194916	+	1561	Gene_TSS(gTSS)
194929	-	204	Gene_TSS(gTSS)
195879	-	32	antisense_TSS
196215	-	32	antisense_TSS
196284	-	29	antisense_TSS
196303	+	36	Intragenic_sense_TSS(iTSS)
196461	+	53	Intragenic_sense_TSS(iTSS)
196686	+	108	Gene_TSS(gTSS)
196711	+	198	Gene_TSS(gTSS)
196733	+	744	Gene_TSS(gTSS)
197082	-	156	antisense_TSS
198210	-	30	antisense_TSS
198795	-	66	antisense_TSS
199503	-	214	antisense_TSS
199955	-	22	antisense_TSS
200145	+	29	Intragenic_sense_TSS(iTSS)
200277	-	68	antisense_TSS
200426	+	47	Intragenic_sense_TSS(iTSS)
200580	+	205	Intragenic_sense_TSS(iTSS)
201025	-	102	antisense_TSS
201673	-	115	antisense_TSS
202147	+	43	Intragenic_sense_TSS(iTSS)
202736	+	41	Intragenic_sense_TSS(iTSS)
202826	-	131	antisense_TSS
202927	-	49	antisense_TSS
202947	+	66	Intragenic_sense_TSS(iTSS)
203047	-	45	antisense_TSS
203411	-	30	antisense_TSS
204679	-	32	antisense_TSS
205163	+	47	Intragenic_sense_TSS(iTSS)
205222	+	184	Intragenic_sense_TSS(iTSS)
205423	-	57	antisense_TSS
206061	+	141	Intragenic_sense_TSS(iTSS)
206606	+	392	Intragenic_sense_TSS(iTSS)
206608	-	41	antisense_TSS
206647	+	1482	Intragenic_sense_TSS(iTSS)
207168	+	327	Intragenic_sense_TSS(iTSS)
208326	+	327	Intragenic_sense_TSS(iTSS)
208616	+	125	Intragenic_sense_TSS(iTSS)
208733	-	44	antisense_TSS
208757	+	369	Intragenic_sense_TSS(iTSS)
209440	-	57	antisense_TSS
210069	+	38	antisense_TSS
210607	+	23	antisense_TSS
210625	+	20	antisense_TSS
210815	-	716	Gene_TSS(gTSS)
211015	+	69	antisense_TSS
211323	+	177	antisense_TSS
211439	-	54	Intragenic_sense_TSS(iTSS)
212270	-	120	Gene_TSS(gTSS)
214024	-	295	Intragenic_sense_TSS(iTSS)
214029	+	17	antisense_TSS
214079	-	28	Intragenic_sense_TSS(iTSS)
214085	+	243	antisense_TSS
214578	-	35	antisense_TSS
214967	+	267	gTSS(Leaderless_TSS)
216027	+	35	Intragenic_sense_TSS(iTSS)
216101	+	51	Intragenic_sense_TSS(iTSS)
216679	+	24	Intragenic_sense_TSS(iTSS)
217115	-	32	antisense_TSS
217436	+	25	Intragenic_sense_TSS(iTSS)
218013	+	491	Intragenic_sense_TSS(iTSS)
218607	-	4800	Gene_TSS(gTSS)
218612	-	4654	Gene_TSS(gTSS)
218709	+	122	Intragenic_sense_TSS(iTSS)
219156	+	84	Intragenic_sense_TSS(iTSS)
219427	+	1233	Gene_TSS(gTSS)
219743	-	97	antisense_TSS
219902	-	38	antisense_TSS
220053	-	67	Intragenic_sense_TSS(iTSS)
221242	+	58	antisense_TSS
221721	-	381	gTSS(Leaderless_TSS)
221731	+	60	Gene_TSS(gTSS)
221734	-	40	Gene_TSS(gTSS)
221817	+	2115	Gene_TSS(gTSS)
221862	-	32	Gene_TSS(gTSS)
222390	-	48	antisense_TSS
222928	-	37	antisense_TSS
223460	+	39	Intragenic_sense_TSS(iTSS)
223578	+	578	Intragenic_sense_TSS(iTSS)
223632	-	42	antisense_TSS
223637	-	26	antisense_TSS
223650	-	39	antisense_TSS
224146	+	80	Intragenic_sense_TSS(iTSS)
224415	-	38	antisense_TSS
224732	+	49	antisense_TSS
225016	-	102	Intragenic_sense_TSS(iTSS)
225492	+	15	antisense_TSS
225495	-	25	Intragenic_sense_TSS(iTSS)
225828	-	20	Intragenic_sense_TSS(iTSS)
226621	-	67	Gene_TSS(gTSS)
226993	-	44	antisense_TSS
228184	-	35	antisense_TSS
229374	-	18	antisense_TSS
229547	-	24	antisense_TSS
229715	-	46	antisense_TSS
229865	+	21	Intragenic_sense_TSS(iTSS)
230441	-	30	antisense_TSS
230611	+	28	Gene_TSS(gTSS)
231273	-	49	antisense_TSS
231600	+	44	Gene_TSS(gTSS)
233266	-	21	antisense_TSS
233359	+	23	Intragenic_sense_TSS(iTSS)
233864	+	55	Intragenic_sense_TSS(iTSS)
235113	+	57	antisense_TSS
235242	-	41	Intragenic_sense_TSS(iTSS)
235266	+	65	antisense_TSS
235589	+	18	antisense_TSS
235660	-	23	Intragenic_sense_TSS(iTSS)
236259	+	16	antisense_TSS
236316	+	13	antisense_TSS
236507	-	292	gTSS(Leaderless_TSS)
236550	+	80	gTSS(Leaderless_TSS)
236667	-	140	antisense_TSS
236681	-	158	antisense_TSS
236760	-	62	antisense_TSS
237725	+	20	Intragenic_sense_TSS(iTSS)
238559	-	327	Intragenic_sense_TSS(iTSS)
238610	-	232	Intragenic_sense_TSS(iTSS)
238897	-	2086	Intragenic_sense_TSS(iTSS)
239382	-	31	Intragenic_sense_TSS(iTSS)
240723	-	82	Intragenic_sense_TSS(iTSS)
241335	-	224	Gene_TSS(gTSS)
241436	+	447	Gene_TSS(gTSS)
243214	-	444	gTSS(Leaderless_TSS)
243324	+	39	Gene_TSS(gTSS)
243384	+	142	gTSS(Leaderless_TSS)
244635	+	418	antisense_TSS
246096	+	24	antisense_TSS
246894	+	20	antisense_TSS
247283	+	273	antisense_TSS
247333	+	400	antisense_TSS
247525	-	373	Intragenic_sense_TSS(iTSS)
248115	-	55	Intragenic_sense_TSS(iTSS)
248471	-	56	Intragenic_sense_TSS(iTSS)
248888	-	279	Intragenic_sense_TSS(iTSS)
249005	-	31	Gene_TSS(gTSS)
249020	+	54	Gene_TSS(gTSS)
249393	-	18	antisense_TSS
249630	+	152	Intragenic_sense_TSS(iTSS)
250011	+	50	Intragenic_sense_TSS(iTSS)
250314	+	35	Intragenic_sense_TSS(iTSS)
251618	-	30	antisense_TSS
251673	-	22	antisense_TSS
251676	+	286	Gene_TSS(gTSS)
253207	+	49	Intragenic_sense_TSS(iTSS)
253884	+	35	antisense_TSS
254040	-	23	Intragenic_sense_TSS(iTSS)
254666	-	84	Intragenic_sense_TSS(iTSS)
254711	-	16	Intragenic_sense_TSS(iTSS)
254857	+	170	antisense_TSS
254920	+	53	antisense_TSS
255088	-	30	Intragenic_sense_TSS(iTSS)
255316	-	35	Intragenic_sense_TSS(iTSS)
256070	-	61	antisense_TSS
256160	+	45	Intragenic_sense_TSS(iTSS)
257049	+	31	Intragenic_sense_TSS(iTSS)
257362	-	28	antisense_TSS
257562	+	36	Intragenic_sense_TSS(iTSS)
257576	-	26	antisense_TSS
258039	-	125	Intragenic_sense_TSS(iTSS)
258884	-	117	Gene_TSS(gTSS)
258903	+	106	Gene_TSS(gTSS)
258913	+	136	gTSS(Leaderless_TSS)
259487	+	16	Intragenic_sense_TSS(iTSS)
259913	-	13	antisense_TSS
260831	-	46	gTSS(Leaderless_TSS)
261403	+	12	Intragenic_sense_TSS(iTSS)
261423	-	67	antisense_TSS
261483	+	76	Intragenic_sense_TSS(iTSS)
261523	+	64	Intragenic_sense_TSS(iTSS)
262482	-	25	antisense_TSS
262619	+	13	Intragenic_sense_TSS(iTSS)
262812	+	900	gTSS(Leaderless_TSS)
264508	-	29	antisense_TSS
264894	+	25	Intragenic_sense_TSS(iTSS)
265565	+	21	Intragenic_sense_TSS(iTSS)
266541	+	147	antisense_TSS
267702	+	59	antisense_TSS
267814	-	35	Gene_TSS(gTSS)
268631	-	128	Gene_TSS(gTSS)
268662	+	225	gTSS(Leaderless_TSS)
270977	-	31	Intragenic_sense_TSS(iTSS)
271804	-	39	Intragenic_sense_TSS(iTSS)
273041	-	59	Gene_TSS(gTSS)
273121	+	72	Intragenic_sense_TSS(iTSS)
273450	-	20	antisense_TSS
273954	+	41	Intragenic_sense_TSS(iTSS)
274397	+	51	antisense_TSS
274904	-	603	gTSS(Leaderless_TSS)
274927	+	36	antisense_TSS
275043	+	34	antisense_TSS
275181	-	24	Intragenic_sense_TSS(iTSS)
275193	+	22	antisense_TSS
275963	-	137	gTSS(Leaderless_TSS)
276025	+	225	Gene_TSS(gTSS)
276070	-	18	antisense_TSS
277453	-	81	antisense_TSS
277516	-	24	antisense_TSS
277750	-	30	antisense_TSS
277876	+	856	Gene_TSS(gTSS)
278396	-	37	antisense_TSS
278754	-	37	antisense_TSS
280859	+	13	antisense_TSS
280997	+	39	antisense_TSS
281017	-	191	Intragenic_sense_TSS(iTSS)
281533	+	82	antisense_TSS
282641	-	21	Gene_TSS(gTSS)
284119	+	626	antisense_TSS
285187	-	24	Intragenic_sense_TSS(iTSS)
285210	+	261	antisense_TSS
287108	-	3337	Gene_TSS(gTSS)
287116	-	1179	Gene_TSS(gTSS)
287117	+	28	Gene_TSS(gTSS)
287147	-	19	Gene_TSS(gTSS)
287186	+	174	gTSS(Leaderless_TSS)
288396	+	361	Gene_TSS(gTSS)
289087	+	705	Gene_TSS(gTSS)
289115	+	502	Intragenic_sense_TSS(iTSS)
292057	+	78	Gene_TSS(gTSS)
292075	-	49	Gene_TSS(gTSS)
292086	-	818	Gene_TSS(gTSS)
292097	-	47	Gene_TSS(gTSS)
292107	+	70	Gene_TSS(gTSS)
292116	-	28	Gene_TSS(gTSS)
292134	+	698	Gene_TSS(gTSS)
292386	-	47	antisense_TSS
293605	+	91	antisense_TSS
294287	+	40	antisense_TSS
295688	+	142	Gene_TSS(gTSS)
295712	-	270	Gene_TSS(gTSS)
295966	+	399	Gene_TSS(gTSS)
296563	-	77	antisense_TSS
296680	+	22	Gene_TSS(gTSS)
297356	-	22	antisense_TSS
297374	+	50	Intragenic_sense_TSS(iTSS)
297522	+	209	Intragenic_sense_TSS(iTSS)
297546	+	142	Intragenic_sense_TSS(iTSS)
297825	-	29	antisense_TSS
298150	-	85	Intragenic_sense_TSS(iTSS)
298918	+	506	antisense_TSS
299196	-	26	Intragenic_sense_TSS(iTSS)
299291	-	37	Intragenic_sense_TSS(iTSS)
299961	+	62	antisense_TSS
300967	-	64	Intragenic_sense_TSS(iTSS)
301301	-	135	Intragenic_sense_TSS(iTSS)
301320	+	20	antisense_TSS
301683	-	578	Gene_TSS(gTSS)
302037	+	29	antisense_TSS
302054	-	430	Gene_TSS(gTSS)
302068	-	763	Gene_TSS(gTSS)
302078	+	55	antisense_TSS
302088	+	22	antisense_TSS
302710	-	2951	Gene_TSS(gTSS)
302853	+	51	Gene_TSS(gTSS)
302866	+	199	gTSS(Leaderless_TSS)
303295	-	27	antisense_TSS
303433	-	36	antisense_TSS
304505	+	38	Intragenic_sense_TSS(iTSS)
304515	-	29	antisense_TSS
305537	-	29	antisense_TSS
306331	-	30	Intragenic_sense_TSS(iTSS)
306349	-	65	gTSS(Leaderless_TSS)
306924	-	45	Intragenic_sense_TSS(iTSS)
307933	+	42	antisense_TSS
307974	+	34	antisense_TSS
308769	+	119	antisense_TSS
308922	-	26	Intragenic_sense_TSS(iTSS)
308923	+	827	antisense_TSS
309443	+	12	antisense_TSS
309839	-	299	antisense_TSS
309855	+	182	Intragenic_sense_TSS(iTSS)
310264	-	65	antisense_TSS
310749	-	83	gTSS(Leaderless_TSS)
311086	-	21	Intragenic_sense_TSS(iTSS)
311302	-	34	Intragenic_sense_TSS(iTSS)
311317	+	71	antisense_TSS
312290	+	21	antisense_TSS
312661	-	35	gTSS(Leaderless_TSS)
313529	+	13	antisense_TSS
314194	-	23	Gene_TSS(gTSS)
314854	-	109	gTSS(Leaderless_TSS)
315170	-	27	Intragenic_sense_TSS(iTSS)
316439	-	402	Gene_TSS(gTSS)
317503	-	120	gTSS(Leaderless_TSS)
317951	-	131	Intragenic_sense_TSS(iTSS)
318137	-	97	Intragenic_sense_TSS(iTSS)
320338	+	37	antisense_TSS
320615	-	35	Intragenic_sense_TSS(iTSS)
321350	-	82	antisense_TSS
322891	+	43	antisense_TSS
323020	+	161	antisense_TSS
323281	-	524	Gene_TSS(gTSS)
323299	-	114	Gene_TSS(gTSS)
323304	-	40	Gene_TSS(gTSS)
323317	+	172	antisense_TSS
324525	-	107	Intragenic_sense_TSS(iTSS)
324567	+	754	gTSS(Leaderless_TSS)
325232	-	33	antisense_TSS
325776	+	109	Intragenic_sense_TSS(iTSS)
326612	-	28	Intragenic_sense_TSS(iTSS)
327007	-	40	Intragenic_sense_TSS(iTSS)
328443	+	29	antisense_TSS
328499	-	245	Gene_TSS(gTSS)
329103	+	559	antisense_TSS
329719	-	157	Intragenic_sense_TSS(iTSS)
330350	-	76	Gene_TSS(gTSS)
330375	+	629	Gene_TSS(gTSS)
331650	+	106	antisense_TSS
331662	-	112	Gene_TSS(gTSS)
331693	-	615	Gene_TSS(gTSS)
331705	+	2090	Gene_TSS(gTSS)
332721	+	31	antisense_TSS
333024	+	38	antisense_TSS
333421	-	4652	Gene_TSS(gTSS)
336380	-	38	Gene_TSS(gTSS)
337235	+	72	antisense_TSS
338182	-	149	Intragenic_sense_TSS(iTSS)
338204	+	52	antisense_TSS
339143	-	110	Gene_TSS(gTSS)
339184	-	47	Gene_TSS(gTSS)
339322	+	4587	Gene_TSS(gTSS)
340043	-	77	antisense_TSS
340998	+	527	gTSS(Leaderless_TSS)
341678	+	182	Intragenic_sense_TSS(iTSS)
341808	+	299	Intragenic_sense_TSS(iTSS)
341954	+	124	Gene_TSS(gTSS)
341956	-	591	antisense_TSS
341980	+	2567	Gene_TSS(gTSS)
342006	-	423	antisense_TSS
342022	+	205	Gene_TSS(gTSS)
342075	-	106	antisense_TSS
342088	-	55	antisense_TSS
342104	+	1591	Gene_TSS(gTSS)
342281	-	27	antisense_TSS
343834	+	40	Intragenic_sense_TSS(iTSS)
344287	-	21	antisense_TSS
345149	-	24	antisense_TSS
345433	+	55	Intragenic_sense_TSS(iTSS)
345941	-	184	antisense_TSS
346676	-	20	antisense_TSS
347514	-	43	antisense_TSS
348154	-	14	antisense_TSS
348187	+	62	Intragenic_sense_TSS(iTSS)
349540	-	36	antisense_TSS
349556	+	38	Intragenic_sense_TSS(iTSS)
349985	+	41	Intragenic_sense_TSS(iTSS)
350251	-	19	antisense_TSS
350616	+	26	Intragenic_sense_TSS(iTSS)
350810	-	18	antisense_TSS
353113	-	28	antisense_TSS
356317	+	17	Intragenic_sense_TSS(iTSS)
357606	+	39	antisense_TSS
358074	-	164	Gene_TSS(gTSS)
358136	+	46	Gene_TSS(gTSS)
358294	-	61	antisense_TSS
358627	+	40	Intragenic_sense_TSS(iTSS)
358875	-	61	antisense_TSS
359748	-	86	gTSS(Leaderless_TSS)
360200	+	22	antisense_TSS
360518	+	32	antisense_TSS
360546	-	29	Intragenic_sense_TSS(iTSS)
361200	-	87	Gene_TSS(gTSS)
361211	+	19	Gene_TSS(gTSS)
361265	+	1371	Gene_TSS(gTSS)
363252	+	3624	gTSS(Leaderless_TSS)
363401	-	30	antisense_TSS
363785	-	27	antisense_TSS
364370	-	42	antisense_TSS
364523	+	837	Gene_TSS(gTSS)
364650	-	30	antisense_TSS
365723	-	19	antisense_TSS
365932	+	25	Intragenic_sense_TSS(iTSS)
366176	-	26	Intragenic_sense_TSS(iTSS)
367713	+	43	antisense_TSS
368278	-	19	Intragenic_sense_TSS(iTSS)
368446	-	30	Intragenic_sense_TSS(iTSS)
369066	+	21	antisense_TSS
369131	-	21	Intragenic_sense_TSS(iTSS)
369692	+	44	antisense_TSS
369723	+	36	antisense_TSS
369992	-	35	Intragenic_sense_TSS(iTSS)
370275	+	31	antisense_TSS
370289	-	30	Intragenic_sense_TSS(iTSS)
370311	+	40	antisense_TSS
371223	+	32	antisense_TSS
371509	+	40	antisense_TSS
372897	+	145	antisense_TSS
373089	+	58	antisense_TSS
373381	-	16	Intragenic_sense_TSS(iTSS)
373688	+	32	antisense_TSS
373788	-	61	Intragenic_sense_TSS(iTSS)
374344	+	37	antisense_TSS
375749	-	264	Gene_TSS(gTSS)
375758	+	41	Gene_TSS(gTSS)
377060	-	128	Gene_TSS(gTSS)
377068	-	55	Gene_TSS(gTSS)
377113	+	377	gTSS(Leaderless_TSS)
377875	-	26	antisense_TSS
377931	+	674	gTSS(Leaderless_TSS)
379130	-	69	Intragenic_sense_TSS(iTSS)
379172	+	51	gTSS(Leaderless_TSS)
379761	-	17	antisense_TSS
380522	+	574	Gene_TSS(gTSS)
381981	-	40	antisense_TSS
382471	+	1539	Gene_TSS(gTSS)
383514	-	280	Intragenic_sense_TSS(iTSS)
383525	-	77	Intragenic_sense_TSS(iTSS)
383530	-	235	Intragenic_sense_TSS(iTSS)
383587	-	35	Gene_TSS(gTSS)
383608	+	392	Intragenic_sense_TSS(iTSS)
384870	-	68	antisense_TSS
384877	-	19	antisense_TSS
385967	-	207	Gene_TSS(gTSS)
386252	-	61	Intragenic_sense_TSS(iTSS)
386282	-	77	Gene_TSS(gTSS)
386304	+	65	antisense_TSS
387073	-	78	Intragenic_sense_TSS(iTSS)
387083	+	88	antisense_TSS
387495	-	57	antisense_TSS
387859	-	16	antisense_TSS
387888	+	95	gTSS(Leaderless_TSS)
388582	+	222	gTSS(Leaderless_TSS)
389141	-	20	antisense_TSS
389443	+	32	Intragenic_sense_TSS(iTSS)
390340	+	208	Intragenic_sense_TSS(iTSS)
391312	+	85	Gene_TSS(gTSS)
391322	-	44	Gene_TSS(gTSS)
391361	-	84	antisense_TSS
392046	-	34	antisense_TSS
392070	+	32	Intragenic_sense_TSS(iTSS)
393431	+	30	antisense_TSS
393524	+	24	antisense_TSS
394080	-	22	Gene_TSS(gTSS)
394111	+	261	gTSS(Leaderless_TSS)
395305	+	39	antisense_TSS
396091	-	83	Gene_TSS(gTSS)
396097	-	24	Gene_TSS(gTSS)
396168	+	122	Gene_TSS(gTSS)
396850	-	43	antisense_TSS
397472	+	152	Intragenic_sense_TSS(iTSS)
398254	+	217	gTSS(Leaderless_TSS)
399291	+	20	Intragenic_sense_TSS(iTSS)
399550	+	47	antisense_TSS
400098	-	49	Gene_TSS(gTSS)
400168	+	105	Gene_TSS(gTSS)
400695	+	295	Intragenic_sense_TSS(iTSS)
401305	-	39	antisense_TSS
402908	-	100	Intragenic_sense_TSS(iTSS)
403135	-	138	Intragenic_sense_TSS(iTSS)
403787	+	66	antisense_TSS
404306	-	85	Intragenic_sense_TSS(iTSS)
405143	+	28	antisense_TSS
405467	+	25	antisense_TSS
405887	-	1730	Gene_TSS(gTSS)
405983	+	45	antisense_TSS
407197	+	25	antisense_TSS
407633	-	38	Intragenic_sense_TSS(iTSS)
408424	+	155	antisense_TSS
408465	-	377	Gene_TSS(gTSS)
408596	+	283	Gene_TSS(gTSS)
408727	-	34	antisense_TSS
409311	+	2141	Gene_TSS(gTSS)
410676	-	47	antisense_TSS
410874	+	82	Intragenic_sense_TSS(iTSS)
410954	-	96	antisense_TSS
411160	-	20	antisense_TSS
411611	-	49	antisense_TSS
412280	-	37	antisense_TSS
412293	+	270	Intragenic_sense_TSS(iTSS)
412695	+	207	Intragenic_sense_TSS(iTSS)
413380	+	35	Intragenic_sense_TSS(iTSS)
414271	+	34	antisense_TSS
414772	+	30	antisense_TSS
414972	-	108	Gene_TSS(gTSS)
415044	+	176	Gene_TSS(gTSS)
417026	-	477	Gene_TSS(gTSS)
417092	+	27	Gene_TSS(gTSS)
417462	+	24	Intragenic_sense_TSS(iTSS)
417487	+	74	Intragenic_sense_TSS(iTSS)
417543	+	47	Intragenic_sense_TSS(iTSS)
417614	-	18	antisense_TSS
418254	+	56	Intragenic_sense_TSS(iTSS)
418842	+	97	Intragenic_sense_TSS(iTSS)
418889	-	206	antisense_TSS
419327	-	19	antisense_TSS
419713	+	718	Gene_TSS(gTSS)
419779	+	881	Gene_TSS(gTSS)
419783	-	184	antisense_TSS
420159	-	38	antisense_TSS
420927	-	42	antisense_TSS
421435	-	37	antisense_TSS
422404	+	360	Intragenic_sense_TSS(iTSS)
423411	+	26	Intragenic_sense_TSS(iTSS)
423584	+	28	Intragenic_sense_TSS(iTSS)
423744	+	54	Intragenic_sense_TSS(iTSS)
424168	+	377	antisense_TSS
424645	+	94	antisense_TSS
424778	-	28	Intragenic_sense_TSS(iTSS)
427019	+	51	antisense_TSS
427830	+	32	antisense_TSS
427846	+	27	antisense_TSS
427931	-	46	Intragenic_sense_TSS(iTSS)
427999	+	188	antisense_TSS
429097	-	27	Intragenic_sense_TSS(iTSS)
429440	+	26	antisense_TSS
430232	+	18	antisense_TSS
431487	-	23	Intragenic_sense_TSS(iTSS)
431507	+	49	antisense_TSS
432524	+	24	antisense_TSS
433203	+	41	antisense_TSS
434039	-	43	Intragenic_sense_TSS(iTSS)
434380	+	22	antisense_TSS
434684	+	21	antisense_TSS
434763	-	162	Gene_TSS(gTSS)
434970	+	124	antisense_TSS
435041	-	28	Intragenic_sense_TSS(iTSS)
435060	+	182	antisense_TSS
436114	+	26	antisense_TSS
436152	+	23	antisense_TSS
436820	+	28	Gene_TSS(gTSS)
436826	-	186	Gene_TSS(gTSS)
436843	+	26	Gene_TSS(gTSS)
437296	+	26	Intragenic_sense_TSS(iTSS)
437519	+	92	gTSS(Leaderless_TSS)
438716	-	84	Intragenic_sense_TSS(iTSS)
438735	+	30	antisense_TSS
438791	+	468	Gene_TSS(gTSS)
439789	-	84	antisense_TSS
439808	+	69	Gene_TSS(gTSS)
440605	-	20	antisense_TSS
440775	+	32	Intragenic_sense_TSS(iTSS)
442069	+	24	antisense_TSS
442326	-	717	Gene_TSS(gTSS)
442396	+	534	gTSS(Leaderless_TSS)
442714	-	29	antisense_TSS
444198	-	22	gTSS(Leaderless_TSS)
444242	-	27	Intragenic_sense_TSS(iTSS)
445260	-	268	Gene_TSS(gTSS)
446988	-	48	Intragenic_sense_TSS(iTSS)
447160	-	24	Intragenic_sense_TSS(iTSS)
447791	+	88	antisense_TSS
447937	-	33	Intragenic_sense_TSS(iTSS)
448842	+	12	antisense_TSS
449746	-	26	Intragenic_sense_TSS(iTSS)
453198	-	40	Gene_TSS(gTSS)
454163	+	59	antisense_TSS
454397	-	50	Gene_TSS(gTSS)
454421	+	69	gTSS(Leaderless_TSS)
455457	+	17	Gene_TSS(gTSS)
455973	-	24	antisense_TSS
455978	+	828	gTSS(Leaderless_TSS)
457027	+	424	antisense_TSS
458918	+	101	antisense_TSS
459317	-	1234	gTSS(Leaderless_TSS)
459783	-	26	Intragenic_sense_TSS(iTSS)
459868	+	31	antisense_TSS
461302	+	25	antisense_TSS
462023	-	96	Gene_TSS(gTSS)
462042	-	187	Gene_TSS(gTSS)
462075	-	84	Gene_TSS(gTSS)
462112	-	33	Gene_TSS(gTSS)
462134	+	111	gTSS(Leaderless_TSS)
462674	+	103	Intragenic_sense_TSS(iTSS)
462997	-	50	antisense_TSS
463395	+	109	Gene_TSS(gTSS)
463607	+	330	Intragenic_sense_TSS(iTSS)
465032	-	52	antisense_TSS
465219	+	26	Intragenic_sense_TSS(iTSS)
465287	-	21	antisense_TSS
466011	-	50	antisense_TSS
467081	-	26	Intragenic_sense_TSS(iTSS)
467691	+	24	antisense_TSS
468247	-	93	Gene_TSS(gTSS)
468298	+	43	Gene_TSS(gTSS)
468962	+	18	Intragenic_sense_TSS(iTSS)
469567	-	28	antisense_TSS
469594	+	239	gTSS(Leaderless_TSS)
470806	+	29	Intragenic_sense_TSS(iTSS)
470921	-	27	antisense_TSS
472647	-	45	Gene_TSS(gTSS)
472672	-	106	Gene_TSS(gTSS)
474380	-	249	Intragenic_sense_TSS(iTSS)
474605	+	36	antisense_TSS
474844	-	55	gTSS(Leaderless_TSS)
475547	+	20	Intragenic_sense_TSS(iTSS)
476130	-	78	antisense_TSS
476361	+	1553	Gene_TSS(gTSS)
477385	-	28	Intragenic_sense_TSS(iTSS)
479756	-	153	gTSS(Leaderless_TSS)
479792	+	136	gTSS(Leaderless_TSS)
480758	+	41	antisense_TSS
480911	+	38	antisense_TSS
481066	+	103	antisense_TSS
481627	+	55	antisense_TSS
482270	-	49	Intragenic_sense_TSS(iTSS)
482288	+	93	antisense_TSS
482427	+	115	antisense_TSS
482933	+	44	antisense_TSS
483128	-	187	Intragenic_sense_TSS(iTSS)
483280	+	72	antisense_TSS
483379	-	65	Intragenic_sense_TSS(iTSS)
483757	+	97	Gene_TSS(gTSS)
483785	-	56	Gene_TSS(gTSS)
483833	+	207	Gene_TSS(gTSS)
484426	+	30	Intragenic_sense_TSS(iTSS)
484480	-	73	antisense_TSS
484500	+	49	Intragenic_sense_TSS(iTSS)
484953	-	102	antisense_TSS
485099	-	107	antisense_TSS
486978	+	159	Intragenic_sense_TSS(iTSS)
489582	-	20	antisense_TSS
490648	-	66	Intragenic_sense_TSS(iTSS)
490786	+	206	gTSS(Leaderless_TSS)
490797	-	37	antisense_TSS
491817	-	23	antisense_TSS
492862	-	21	antisense_TSS
493231	-	27	antisense_TSS
494749	+	70	Intragenic_sense_TSS(iTSS)
495006	-	29	antisense_TSS
495557	+	84	antisense_TSS
496611	-	17	Intragenic_sense_TSS(iTSS)
497635	+	16	antisense_TSS
498163	+	46	antisense_TSS
498323	+	84	antisense_TSS
498507	+	389	antisense_TSS
498875	-	137	Intragenic_sense_TSS(iTSS)
499666	-	296	Gene_TSS(gTSS)
499731	-	29	antisense_TSS
499749	+	314	Intragenic_sense_TSS(iTSS)
501021	-	43	gTSS(Leaderless_TSS)
501054	+	211	Gene_TSS(gTSS)
502753	-	72	antisense_TSS
502793	-	28	antisense_TSS
502863	-	14	antisense_TSS
502882	+	17	Intragenic_sense_TSS(iTSS)
503416	+	20	Gene_TSS(gTSS)
503498	+	389	gTSS(Leaderless_TSS)
504854	-	67	antisense_TSS
505054	+	318	Gene_TSS(gTSS)
505470	+	160	Intragenic_sense_TSS(iTSS)
505581	-	36	antisense_TSS
505652	+	85	Intragenic_sense_TSS(iTSS)
505679	-	24	antisense_TSS
507043	-	114	Gene_TSS(gTSS)
508103	-	32	Intragenic_sense_TSS(iTSS)
510325	-	352	Gene_TSS(gTSS)
510453	+	133	antisense_TSS
510572	-	59	Intragenic_sense_TSS(iTSS)
510593	-	41	Intragenic_sense_TSS(iTSS)
511050	+	29	antisense_TSS
511702	+	77	antisense_TSS
513153	+	28	antisense_TSS
513200	-	198	Intragenic_sense_TSS(iTSS)
513215	-	231	Intragenic_sense_TSS(iTSS)
514819	+	31	antisense_TSS
515861	-	915	Gene_TSS(gTSS)
515885	+	36	antisense_TSS
515937	-	673	Gene_TSS(gTSS)
516087	+	28	antisense_TSS
516899	-	58	Intragenic_sense_TSS(iTSS)
518404	-	86	Gene_TSS(gTSS)
518405	-	64	Gene_TSS(gTSS)
518663	+	1499	Gene_TSS(gTSS)
519096	+	227	Intragenic_sense_TSS(iTSS)
519398	-	28	antisense_TSS
519580	-	26	antisense_TSS
519603	+	1019	gTSS(Leaderless_TSS)
520530	-	35	antisense_TSS
520992	+	59	Intragenic_sense_TSS(iTSS)
521678	+	36	Intragenic_sense_TSS(iTSS)
522222	-	53	antisense_TSS
522733	+	29	antisense_TSS
524299	-	34	Intragenic_sense_TSS(iTSS)
524724	+	34	antisense_TSS
524846	-	35	Intragenic_sense_TSS(iTSS)
526089	-	243	Gene_TSS(gTSS)
526145	+	241	antisense_TSS
527363	-	89	gTSS(Leaderless_TSS)
527838	+	16	antisense_TSS
528295	+	13	antisense_TSS
528317	-	116	gTSS(Leaderless_TSS)
528410	-	40	Gene_TSS(gTSS)
528429	+	873	Gene_TSS(gTSS)
529706	+	73	Intragenic_sense_TSS(iTSS)
530312	+	18	antisense_TSS
530490	+	1080	antisense_TSS
530727	-	261	gTSS(Leaderless_TSS)
531283	-	46	Intragenic_sense_TSS(iTSS)
532217	-	71	gTSS(Leaderless_TSS)
532309	-	49	Gene_TSS(gTSS)
532399	+	334	gTSS(Leaderless_TSS)
532561	-	45	antisense_TSS
532758	+	744	Intragenic_sense_TSS(iTSS)
533111	-	35	Intragenic_sense_TSS(iTSS)
533793	+	29	antisense_TSS
534324	+	59	antisense_TSS
534400	-	245	gTSS(Leaderless_TSS)
534751	-	34	Intragenic_sense_TSS(iTSS)
535483	-	511	Intragenic_sense_TSS(iTSS)
535523	+	31	antisense_TSS
535646	+	33	antisense_TSS
535674	-	83	Intragenic_sense_TSS(iTSS)
536568	+	111	antisense_TSS
537882	-	43	Intragenic_sense_TSS(iTSS)
538342	+	44	antisense_TSS
538553	-	558	gTSS(Leaderless_TSS)
538948	-	157	Intragenic_sense_TSS(iTSS)
539046	+	14	antisense_TSS
539140	+	16	antisense_TSS
539344	-	31	Intragenic_sense_TSS(iTSS)
540230	+	314	antisense_TSS
540847	-	35	Intragenic_sense_TSS(iTSS)
541226	+	33	antisense_TSS
541650	-	93	Intragenic_sense_TSS(iTSS)
542018	-	389	Gene_TSS(gTSS)
542070	-	196	Gene_TSS(gTSS)
542102	-	69	Gene_TSS(gTSS)
542121	+	33	Gene_TSS(gTSS)
542163	+	462	Intragenic_sense_TSS(iTSS)
542970	+	22	Gene_TSS(gTSS)
543569	-	27	antisense_TSS
543896	+	18	Intragenic_sense_TSS(iTSS)
544730	-	38	antisense_TSS
545235	-	138	antisense_TSS
545684	+	96	antisense_TSS
545829	-	1127	Gene_TSS(gTSS)
546346	+	68	antisense_TSS
546806	-	40	gTSS(Leaderless_TSS)
547484	-	109	Intragenic_sense_TSS(iTSS)
548248	-	126	Intragenic_sense_TSS(iTSS)
548364	+	30	antisense_TSS
549113	+	122	antisense_TSS
549610	-	63	gTSS(Leaderless_TSS)
549647	+	235	Gene_TSS(gTSS)
549687	+	28	Intragenic_sense_TSS(iTSS)
550773	-	32	antisense_TSS
551713	+	667	Gene_TSS(gTSS)
552212	-	591	antisense_TSS
552312	-	30	antisense_TSS
552324	+	106	Intragenic_sense_TSS(iTSS)
552617	+	832	gTSS(Leaderless_TSS)
553523	-	59	antisense_TSS
554328	+	70	antisense_TSS
554631	-	83	Intragenic_sense_TSS(iTSS)
555124	-	732	Intragenic_sense_TSS(iTSS)
555125	-	273	Intragenic_sense_TSS(iTSS)
556309	-	146	gTSS(Leaderless_TSS)
556408	+	1285	Gene_TSS(gTSS)
556667	-	31	antisense_TSS
557439	+	824	Gene_TSS(gTSS)
558552	-	51	antisense_TSS
558808	-	19	antisense_TSS
558827	+	116	Gene_TSS(gTSS)
559713	+	38	Intragenic_sense_TSS(iTSS)
559751	-	93	antisense_TSS
559831	+	82	Gene_TSS(gTSS)
559864	+	328	Gene_TSS(gTSS)
559892	-	64	antisense_TSS
560863	+	25	antisense_TSS
561790	-	788	Gene_TSS(gTSS)
562716	-	192	gTSS(Leaderless_TSS)
563432	+	33	Gene_TSS(gTSS)
563455	-	627	Gene_TSS(gTSS)
563526	-	87	Gene_TSS(gTSS)
563546	+	40	Gene_TSS(gTSS)
563570	+	289	gTSS(Leaderless_TSS)
564723	+	75	Intragenic_sense_TSS(iTSS)
564991	+	466	Gene_TSS(gTSS)
565787	+	51	Gene_TSS(gTSS)
566225	+	114	Intragenic_sense_TSS(iTSS)
566487	+	1686	Gene_TSS(gTSS)
567361	-	23	antisense_TSS
568135	+	32	antisense_TSS
568356	+	131	antisense_TSS
568970	-	791	Intragenic_sense_TSS(iTSS)
569226	-	293	Intragenic_sense_TSS(iTSS)
569356	+	37	antisense_TSS
569809	-	51	gTSS(Leaderless_TSS)
570515	-	126	gTSS(Leaderless_TSS)
570542	+	51	gTSS(Leaderless_TSS)
570814	-	65	antisense_TSS
570839	+	75	Intragenic_sense_TSS(iTSS)
570998	+	30	Intragenic_sense_TSS(iTSS)
571594	-	62	antisense_TSS
571738	-	16	antisense_TSS
571755	+	1075	Intragenic_sense_TSS(iTSS)
572736	-	42	antisense_TSS
573808	-	174	Gene_TSS(gTSS)
573831	-	24	Gene_TSS(gTSS)
573840	+	1346	Gene_TSS(gTSS)
574282	-	75	antisense_TSS
574733	+	87	Intragenic_sense_TSS(iTSS)
575341	-	24	antisense_TSS
575360	+	485	Intragenic_sense_TSS(iTSS)
575959	+	16	Intragenic_sense_TSS(iTSS)
576837	+	32	Intragenic_sense_TSS(iTSS)
577172	+	38	Intragenic_sense_TSS(iTSS)
577633	+	36	Gene_TSS(gTSS)
577744	+	49	Intragenic_sense_TSS(iTSS)
578401	+	34	Gene_TSS(gTSS)
578429	+	438	gTSS(Leaderless_TSS)
579293	+	608	Gene_TSS(gTSS)
579352	+	648	gTSS(Leaderless_TSS)
582143	-	20	Intragenic_sense_TSS(iTSS)
582780	-	65	Intragenic_sense_TSS(iTSS)
583577	+	71	antisense_TSS
583716	-	15	Intragenic_sense_TSS(iTSS)
584685	-	67	Intragenic_sense_TSS(iTSS)
584706	+	35	Intragenic_sense_TSS(iTSS)
586113	+	43	antisense_TSS
586221	-	484	Intragenic_sense_TSS(iTSS)
586349	+	153	Gene_TSS(gTSS)
586710	-	25	antisense_TSS
586723	+	649	Intragenic_sense_TSS(iTSS)
587104	+	305	Intragenic_sense_TSS(iTSS)
587761	-	63	antisense_TSS
588147	-	88	antisense_TSS
588288	+	32	Intragenic_sense_TSS(iTSS)
588650	-	53	antisense_TSS
589192	+	33	Intragenic_sense_TSS(iTSS)
589443	+	15	Intragenic_sense_TSS(iTSS)
589899	+	113	Intragenic_sense_TSS(iTSS)
590098	+	489	Intragenic_sense_TSS(iTSS)
590422	-	27	antisense_TSS
590807	-	76	antisense_TSS
590985	-	30	antisense_TSS
591022	-	27	antisense_TSS
591044	+	4090	Gene_TSS(gTSS)
591450	+	3028	Gene_TSS(gTSS)
592282	-	175	antisense_TSS
592678	-	31	antisense_TSS
592717	+	3138	Intragenic_sense_TSS(iTSS)
593129	-	43	antisense_TSS
593400	+	36	Intragenic_sense_TSS(iTSS)
593869	-	52	antisense_TSS
594237	+	45	antisense_TSS
594782	-	480	gTSS(Leaderless_TSS)
594981	+	36	antisense_TSS
595456	-	254	Gene_TSS(gTSS)
595462	-	21	Gene_TSS(gTSS)
596096	-	38	Intragenic_sense_TSS(iTSS)
596436	-	64	Intragenic_sense_TSS(iTSS)
596629	+	40	Gene_TSS(gTSS)
596634	-	47	Gene_TSS(gTSS)
596645	-	21	Gene_TSS(gTSS)
596658	+	375	Gene_TSS(gTSS)
596682	-	25	Gene_TSS(gTSS)
597234	-	23	antisense_TSS
598423	+	44	Intragenic_sense_TSS(iTSS)
599851	+	134	Intragenic_sense_TSS(iTSS)
600379	-	35	antisense_TSS
600400	+	1089	Gene_TSS(gTSS)
600503	-	51	antisense_TSS
601339	-	116	antisense_TSS
601357	+	153	Intragenic_sense_TSS(iTSS)
601368	-	22	antisense_TSS
602298	+	1984	Intragenic_sense_TSS(iTSS)
603105	+	78	Intragenic_sense_TSS(iTSS)
605467	+	40	Intragenic_sense_TSS(iTSS)
605489	+	33	Intragenic_sense_TSS(iTSS)
605523	+	114	Intragenic_sense_TSS(iTSS)
606530	+	103	Gene_TSS(gTSS)
607057	+	300	Intragenic_sense_TSS(iTSS)
607667	-	56	antisense_TSS
608544	+	19	Gene_TSS(gTSS)
608591	-	2176	Gene_TSS(gTSS)
608719	+	563	Gene_TSS(gTSS)
609334	-	27	antisense_TSS
609768	-	31	antisense_TSS
609830	+	56	Intragenic_sense_TSS(iTSS)
610125	+	196	Gene_TSS(gTSS)
610216	-	39	antisense_TSS
611072	-	258	antisense_TSS
612027	-	108	Intragenic_sense_TSS(iTSS)
612175	+	26	Gene_TSS(gTSS)
612207	+	141	Gene_TSS(gTSS)
612911	+	365	Gene_TSS(gTSS)
613326	-	47	antisense_TSS
613447	-	32	antisense_TSS
614013	-	97	antisense_TSS
614035	-	29	antisense_TSS
614605	+	24	antisense_TSS
614727	-	146	gTSS(Leaderless_TSS)
614838	+	464	gTSS(Leaderless_TSS)
615064	-	14	antisense_TSS
616267	-	66	antisense_TSS
617904	-	30	antisense_TSS
619754	+	192	Intragenic_sense_TSS(iTSS)
620836	+	105	Intragenic_sense_TSS(iTSS)
622300	-	1232	Gene_TSS(gTSS)
622332	+	115	gTSS(Leaderless_TSS)
624628	-	25	Intragenic_sense_TSS(iTSS)
624995	+	20	antisense_TSS
625028	+	37	antisense_TSS
625500	-	40	Gene_TSS(gTSS)
625554	-	70	Gene_TSS(gTSS)
626443	-	156	gTSS(Leaderless_TSS)
626445	+	117	Gene_TSS(gTSS)
626478	+	32	Intragenic_sense_TSS(iTSS)
627693	+	35	Intragenic_sense_TSS(iTSS)
628768	+	26	antisense_TSS
629839	+	42	Gene_TSS(gTSS)
629938	+	133	Gene_TSS(gTSS)
629967	-	64	Gene_TSS(gTSS)
631722	+	34	Gene_TSS(gTSS)
631943	-	1072	antisense_TSS
634407	-	55	gTSS(Leaderless_TSS)
634582	+	30	antisense_TSS
635897	+	35	antisense_TSS
635927	-	508	Gene_TSS(gTSS)
635946	+	30	antisense_TSS
636748	+	50	antisense_TSS
636975	+	40	antisense_TSS
637545	-	1294	Gene_TSS(gTSS)
637759	+	47	antisense_TSS
637972	-	197	gTSS(Leaderless_TSS)
638391	-	104	Intragenic_sense_TSS(iTSS)
638475	+	24	antisense_TSS
638919	-	166	gTSS(Leaderless_TSS)
639982	-	446	Gene_TSS(gTSS)
640098	-	28	Gene_TSS(gTSS)
640864	-	371	Intragenic_sense_TSS(iTSS)
641059	+	14	antisense_TSS
642149	+	36	antisense_TSS
642187	+	29	antisense_TSS
642814	-	59	gTSS(Leaderless_TSS)
642873	+	28	Gene_TSS(gTSS)
642892	+	75	gTSS(Leaderless_TSS)
643085	+	27	Intragenic_sense_TSS(iTSS)
643581	-	50	antisense_TSS
643832	-	41	antisense_TSS
644057	-	12	antisense_TSS
644403	+	68	Intragenic_sense_TSS(iTSS)
644837	-	52	antisense_TSS
645470	+	186	gTSS(Leaderless_TSS)
645685	-	37	antisense_TSS
646301	+	317	gTSS(Leaderless_TSS)
647496	+	47	Intragenic_sense_TSS(iTSS)
647710	+	68	Intragenic_sense_TSS(iTSS)
648160	+	52	Intragenic_sense_TSS(iTSS)
648548	+	49	Intragenic_sense_TSS(iTSS)
648867	+	443	Intragenic_sense_TSS(iTSS)
649692	+	280	gTSS(Leaderless_TSS)
649752	-	64	antisense_TSS
650188	+	59	Intragenic_sense_TSS(iTSS)
650748	-	1232	gTSS(Leaderless_TSS)
651459	-	129	Intragenic_sense_TSS(iTSS)
651715	-	24	Intragenic_sense_TSS(iTSS)
652752	-	89	Intragenic_sense_TSS(iTSS)
652774	+	867	gTSS(Leaderless_TSS)
653840	+	921	Gene_TSS(gTSS)
654918	-	31	antisense_TSS
655134	+	16	antisense_TSS
655956	-	118	Gene_TSS(gTSS)
656458	+	50	antisense_TSS
657041	+	36	antisense_TSS
658075	-	193	Gene_TSS(gTSS)
658088	-	40	Gene_TSS(gTSS)
658112	+	29	gTSS(Leaderless_TSS)
658280	+	52	Gene_TSS(gTSS)
658390	+	70	Intragenic_sense_TSS(iTSS)
659055	-	35	antisense_TSS
659347	+	26	Gene_TSS(gTSS)
659452	+	316	gTSS(Leaderless_TSS)
660232	+	252	Intragenic_sense_TSS(iTSS)
660728	-	28	antisense_TSS
660987	+	413	Gene_TSS(gTSS)
661059	+	16	Intragenic_sense_TSS(iTSS)
662186	-	27	antisense_TSS
662473	+	79	Intragenic_sense_TSS(iTSS)
662925	-	23	antisense_TSS
664915	-	321	Gene_TSS(gTSS)
665415	-	165	Gene_TSS(gTSS)
665579	+	27	antisense_TSS
665596	+	51	antisense_TSS
665820	-	345	Gene_TSS(gTSS)
666166	-	79	Intragenic_sense_TSS(iTSS)
666554	+	46	antisense_TSS
668332	+	26	antisense_TSS
668430	-	33	Gene_TSS(gTSS)
668458	-	577	Gene_TSS(gTSS)
668462	+	75	antisense_TSS
669751	-	54	gTSS(Leaderless_TSS)
669768	-	30	Gene_TSS(gTSS)
669840	+	456	Gene_TSS(gTSS)
670142	-	58	antisense_TSS
670931	+	31	Intragenic_sense_TSS(iTSS)
671160	-	57	antisense_TSS
671654	+	18	Intragenic_sense_TSS(iTSS)
676003	+	37	Gene_TSS(gTSS)
676034	-	1754	Gene_TSS(gTSS)
676058	+	268	Gene_TSS(gTSS)
676241	+	209	gTSS(Leaderless_TSS)
676475	+	195	Intragenic_sense_TSS(iTSS)
677619	-	476	gTSS(Leaderless_TSS)
677713	+	323	gTSS(Leaderless_TSS)
678588	+	176	antisense_TSS
678899	+	249	antisense_TSS
679123	-	187	Gene_TSS(gTSS)
679149	-	85	Gene_TSS(gTSS)
679517	-	32	antisense_TSS
679660	-	28	antisense_TSS
680217	+	35	Intragenic_sense_TSS(iTSS)
680496	-	194	antisense_TSS
681051	-	46	antisense_TSS
681667	+	58	Intragenic_sense_TSS(iTSS)
681745	-	19	antisense_TSS
681873	+	41	antisense_TSS
682526	-	88	Intragenic_sense_TSS(iTSS)
682745	-	39	Intragenic_sense_TSS(iTSS)
684331	-	49	Gene_TSS(gTSS)
684413	+	908	gTSS(Leaderless_TSS)
685355	-	28	antisense_TSS
685659	-	20	antisense_TSS
685915	-	60	antisense_TSS
685939	+	123	Intragenic_sense_TSS(iTSS)
686449	-	22	antisense_TSS
687457	+	39	Intragenic_sense_TSS(iTSS)
689179	-	22	antisense_TSS
689241	+	24	Intragenic_sense_TSS(iTSS)
690567	+	25	Intragenic_sense_TSS(iTSS)
691362	-	36	antisense_TSS
692260	-	144	antisense_TSS
692318	+	23	Intragenic_sense_TSS(iTSS)
692510	-	131	antisense_TSS
692990	-	25	antisense_TSS
693284	+	27	Intragenic_sense_TSS(iTSS)
693860	+	79	Intragenic_sense_TSS(iTSS)
694069	+	105	Intragenic_sense_TSS(iTSS)
694385	-	42	antisense_TSS
695487	+	61	antisense_TSS
695488	-	159	gTSS(Leaderless_TSS)
695805	+	81	antisense_TSS
696339	+	93	antisense_TSS
697806	-	746	gTSS(Leaderless_TSS)
697821	+	56	antisense_TSS
699738	-	32	Intragenic_sense_TSS(iTSS)
700180	+	60	Gene_TSS(gTSS)
700881	+	42	Intragenic_sense_TSS(iTSS)
701339	-	100	antisense_TSS
701433	+	242	Intragenic_sense_TSS(iTSS)
702764	-	21	antisense_TSS
702998	-	18	antisense_TSS
703016	+	14	Intragenic_sense_TSS(iTSS)
703230	+	751	Gene_TSS(gTSS)
703657	-	18	antisense_TSS
704191	+	88	antisense_TSS
704906	-	77	Intragenic_sense_TSS(iTSS)
706078	+	413	antisense_TSS
706246	-	1426	Intragenic_sense_TSS(iTSS)
706252	-	294	Intragenic_sense_TSS(iTSS)
706575	+	23	Intragenic_sense_TSS(iTSS)
709524	-	282	antisense_TSS
710339	+	1988	Intragenic_sense_TSS(iTSS)
710785	+	342	gTSS(Leaderless_TSS)
711641	+	36	Intragenic_sense_TSS(iTSS)
711815	-	18	antisense_TSS
714193	+	263	Gene_TSS(gTSS)
715935	-	30	antisense_TSS
715947	+	22	Intragenic_sense_TSS(iTSS)
715988	+	35	Intragenic_sense_TSS(iTSS)
716391	-	29	antisense_TSS
716394	+	59	Gene_TSS(gTSS)
716413	+	438	gTSS(Leaderless_TSS)
717055	-	20	antisense_TSS
717702	-	115	Intragenic_sense_TSS(iTSS)
717899	-	78	gTSS(Leaderless_TSS)
718016	+	160	Gene_TSS(gTSS)
719915	-	153	gTSS(Leaderless_TSS)
720017	-	277	Intragenic_sense_TSS(iTSS)
720707	-	22	Intragenic_sense_TSS(iTSS)
721228	-	55	Intragenic_sense_TSS(iTSS)
724231	+	109	antisense_TSS
726869	+	42	antisense_TSS
728311	-	34	gTSS(Leaderless_TSS)
728530	+	147	antisense_TSS
729239	+	44	antisense_TSS
729281	-	964	gTSS(Leaderless_TSS)
729513	-	271	Intragenic_sense_TSS(iTSS)
730166	-	147	gTSS(Leaderless_TSS)
731036	-	347	gTSS(Leaderless_TSS)
731155	+	1732	Intragenic_sense_TSS(iTSS)
731181	-	321	antisense_TSS
731521	-	27	antisense_TSS
731933	+	518	gTSS(Leaderless_TSS)
732635	-	188	antisense_TSS
732813	-	46	antisense_TSS
733368	+	3882	Gene_TSS(gTSS)
734107	+	263	Intragenic_sense_TSS(iTSS)
734416	-	49	antisense_TSS
734847	-	15	antisense_TSS
735501	-	23	antisense_TSS
735518	+	48	gTSS(Leaderless_TSS)
736718	+	20	antisense_TSS
736927	+	40	antisense_TSS
737094	+	34	antisense_TSS
737259	-	1115	Gene_TSS(gTSS)
737265	-	160	Gene_TSS(gTSS)
737684	-	152	Intragenic_sense_TSS(iTSS)
737746	+	31	antisense_TSS
738193	-	420	Gene_TSS(gTSS)
739252	-	149	Gene_TSS(gTSS)
739264	+	20	antisense_TSS
739424	-	36	Intragenic_sense_TSS(iTSS)
740003	+	339	antisense_TSS
740208	-	210	Gene_TSS(gTSS)
740455	-	33	Intragenic_sense_TSS(iTSS)
740615	+	37	antisense_TSS
741092	-	33	Intragenic_sense_TSS(iTSS)
742500	-	342	Intragenic_sense_TSS(iTSS)
742593	+	86	antisense_TSS
744963	-	29	antisense_TSS
748063	+	788	Gene_TSS(gTSS)
749545	+	94	antisense_TSS
749933	-	31	gTSS(Leaderless_TSS)
749970	+	256	Gene_TSS(gTSS)
750345	-	13	antisense_TSS
750927	-	41	antisense_TSS
751165	+	31	Intragenic_sense_TSS(iTSS)
751261	+	34	Intragenic_sense_TSS(iTSS)
751526	-	30	antisense_TSS
751539	+	4225	Intragenic_sense_TSS(iTSS)
753088	-	25	Intragenic_sense_TSS(iTSS)
753643	+	40	antisense_TSS
753646	-	156	Gene_TSS(gTSS)
754397	+	32	antisense_TSS
754412	-	50	gTSS(Leaderless_TSS)
754793	+	31	antisense_TSS
755239	-	1557	Gene_TSS(gTSS)
755252	-	13	Gene_TSS(gTSS)
756021	-	27	Intragenic_sense_TSS(iTSS)
756038	+	39	Gene_TSS(gTSS)
756118	+	130	Gene_TSS(gTSS)
756770	+	841	Intragenic_sense_TSS(iTSS)
758639	-	235	antisense_TSS
759483	+	232	Gene_TSS(gTSS)
759597	+	2670	Gene_TSS(gTSS)
760259	-	13	antisense_TSS
760745	+	75	Intragenic_sense_TSS(iTSS)
767114	+	126	Intragenic_sense_TSS(iTSS)
767556	-	38	antisense_TSS
768234	+	46	antisense_TSS
768316	-	17	Intragenic_sense_TSS(iTSS)
768997	+	39	antisense_TSS
769437	+	33	antisense_TSS
769602	+	42	Gene_TSS(gTSS)
769655	-	114	Gene_TSS(gTSS)
769673	-	54	Gene_TSS(gTSS)
769795	+	413	gTSS(Leaderless_TSS)
770585	+	126	gTSS(Leaderless_TSS)
771464	-	39	antisense_TSS
771487	+	187	gTSS(Leaderless_TSS)
773233	-	26	antisense_TSS
774504	+	49	Intragenic_sense_TSS(iTSS)
774952	+	26	Intragenic_sense_TSS(iTSS)
776814	+	45	antisense_TSS
777656	+	22	antisense_TSS
778968	-	2179	Gene_TSS(gTSS)
778993	+	945	gTSS(Leaderless_TSS)
779798	-	30	Intragenic_sense_TSS(iTSS)
780082	+	31	antisense_TSS
780477	-	707	Gene_TSS(gTSS)
780590	+	214	Gene_TSS(gTSS)
780765	+	177	Intragenic_sense_TSS(iTSS)
781380	+	1688	Gene_TSS(gTSS)
781405	+	304	Gene_TSS(gTSS)
782387	-	17	antisense_TSS
782596	+	38	Intragenic_sense_TSS(iTSS)
782885	+	104	Intragenic_sense_TSS(iTSS)
784723	-	84	antisense_TSS
784751	+	593	Gene_TSS(gTSS)
784782	-	21	antisense_TSS
786123	+	552	Gene_TSS(gTSS)
787047	-	36	antisense_TSS
787067	+	78	Gene_TSS(gTSS)
787086	+	147	Gene_TSS(gTSS)
787955	+	160	Intragenic_sense_TSS(iTSS)
788638	-	49	antisense_TSS
789573	+	314	antisense_TSS
789984	+	56	antisense_TSS
790618	-	37	Intragenic_sense_TSS(iTSS)
791275	-	1180	Intragenic_sense_TSS(iTSS)
791447	+	72	antisense_TSS
791700	-	63	antisense_TSS
791716	+	4545	Intragenic_sense_TSS(iTSS)
792430	+	125	Intragenic_sense_TSS(iTSS)
793655	+	89	Intragenic_sense_TSS(iTSS)
794003	-	24	antisense_TSS
794163	-	23	antisense_TSS
794742	+	445	Intragenic_sense_TSS(iTSS)
795039	-	62	antisense_TSS
795775	-	22	antisense_TSS
798106	-	22	antisense_TSS
798653	-	69	antisense_TSS
798676	+	158	Gene_TSS(gTSS)
799021	+	33	Intragenic_sense_TSS(iTSS)
799224	-	114	antisense_TSS
799321	-	36	antisense_TSS
800206	+	3923	Gene_TSS(gTSS)
801373	+	48	Intragenic_sense_TSS(iTSS)
802184	-	32	antisense_TSS
802573	-	31	antisense_TSS
802783	-	37	antisense_TSS
803703	-	63	antisense_TSS
805141	+	40	Intragenic_sense_TSS(iTSS)
805646	-	61	antisense_TSS
805767	+	21	Intragenic_sense_TSS(iTSS)
806304	+	324	Gene_TSS(gTSS)
806739	-	28	antisense_TSS
807833	-	37	antisense_TSS
808627	+	20	Intragenic_sense_TSS(iTSS)
808749	+	135	gTSS(Leaderless_TSS)
809440	-	16	antisense_TSS
809898	+	254	Gene_TSS(gTSS)
810251	-	28	antisense_TSS
810318	+	122	Intragenic_sense_TSS(iTSS)
810575	-	22	antisense_TSS
810989	+	80	Gene_TSS(gTSS)
811177	-	34	antisense_TSS
811231	+	1147	Gene_TSS(gTSS)
811274	+	88	Gene_TSS(gTSS)
813390	+	38	Gene_TSS(gTSS)
813487	-	13	antisense_TSS
813623	+	215	Intragenic_sense_TSS(iTSS)
814979	-	79	antisense_TSS
814994	+	34	gTSS(Leaderless_TSS)
815733	+	808	Intragenic_sense_TSS(iTSS)
816471	-	56	antisense_TSS
816838	-	44	antisense_TSS
818514	-	36	Gene_TSS(gTSS)
818985	+	47	antisense_TSS
819015	-	39	Intragenic_sense_TSS(iTSS)
819677	-	201	Gene_TSS(gTSS)
819683	+	74	antisense_TSS
819879	-	27	Intragenic_sense_TSS(iTSS)
820273	+	339	antisense_TSS
821369	+	29	antisense_TSS
821479	-	53	gTSS(Leaderless_TSS)
821510	+	45	gTSS(Leaderless_TSS)
822617	-	29	antisense_TSS
822911	+	521	Intragenic_sense_TSS(iTSS)
823123	-	28	antisense_TSS
823608	+	45	antisense_TSS
824019	+	212	antisense_TSS
824698	-	53	Gene_TSS(gTSS)
824718	+	688	Gene_TSS(gTSS)
825196	+	176	Intragenic_sense_TSS(iTSS)
825476	-	20	antisense_TSS
825893	-	52	antisense_TSS
826043	-	40	antisense_TSS
826075	+	40	Intragenic_sense_TSS(iTSS)
826592	-	43	antisense_TSS
826992	+	30	Intragenic_sense_TSS(iTSS)
827424	+	107	Intragenic_sense_TSS(iTSS)
828230	-	23	antisense_TSS
828712	+	34	Intragenic_sense_TSS(iTSS)
829182	+	24	Gene_TSS(gTSS)
829210	+	34	gTSS(Leaderless_TSS)
830027	+	185	Gene_TSS(gTSS)
831381	+	16	Intragenic_sense_TSS(iTSS)
831443	+	37	Intragenic_sense_TSS(iTSS)
831542	+	166	Intragenic_sense_TSS(iTSS)
831577	+	197	Intragenic_sense_TSS(iTSS)
831606	-	29	antisense_TSS
831998	-	26	antisense_TSS
832405	-	32	antisense_TSS
832428	+	335	Gene_TSS(gTSS)
832839	-	39	antisense_TSS
833809	+	29	antisense_TSS
833878	+	38	antisense_TSS
834949	-	254	gTSS(Leaderless_TSS)
835634	+	23	Intragenic_sense_TSS(iTSS)
835634	-	22	antisense_TSS
835658	+	104	Intragenic_sense_TSS(iTSS)
838378	+	486	Gene_TSS(gTSS)
840950	+	313	gTSS(Leaderless_TSS)
841335	-	12	antisense_TSS
841919	-	220	Gene_TSS(gTSS)
842032	+	463	Gene_TSS(gTSS)
843351	-	100	Intragenic_sense_TSS(iTSS)
843803	-	25	Intragenic_sense_TSS(iTSS)
844414	-	33	gTSS(Leaderless_TSS)
844434	+	35	antisense_TSS
844838	-	35	Intragenic_sense_TSS(iTSS)
846002	-	287	Gene_TSS(gTSS)
846017	+	94	Gene_TSS(gTSS)
847538	+	27	Intragenic_sense_TSS(iTSS)
847866	-	23	antisense_TSS
848114	+	45	antisense_TSS
848300	-	31	Intragenic_sense_TSS(iTSS)
848325	+	43	antisense_TSS
850076	-	375	Gene_TSS(gTSS)
850508	-	424	Intragenic_sense_TSS(iTSS)
850530	-	18	gTSS(Leaderless_TSS)
850667	+	158	antisense_TSS
850851	-	82	Intragenic_sense_TSS(iTSS)
851469	-	134	gTSS(Leaderless_TSS)
851551	+	241	Gene_TSS(gTSS)
851611	+	197	gTSS(Leaderless_TSS)
851741	-	217	antisense_TSS
852064	+	243	Intragenic_sense_TSS(iTSS)
852615	+	38	Intragenic_sense_TSS(iTSS)
852691	-	137	antisense_TSS
852940	+	49	Intragenic_sense_TSS(iTSS)
852974	+	29	Intragenic_sense_TSS(iTSS)
854229	-	143	Gene_TSS(gTSS)
854299	-	48	Intragenic_sense_TSS(iTSS)
854303	+	18	antisense_TSS
855411	+	180	antisense_TSS
855898	-	720	Gene_TSS(gTSS)
856191	+	64	antisense_TSS
856453	-	40	Intragenic_sense_TSS(iTSS)
856699	+	39	antisense_TSS
856751	-	29	Intragenic_sense_TSS(iTSS)
856771	+	41	antisense_TSS
857512	+	97	antisense_TSS
859481	-	19	Intragenic_sense_TSS(iTSS)
859504	+	53	antisense_TSS
859984	-	71	Intragenic_sense_TSS(iTSS)
860006	+	42	antisense_TSS
860713	-	76	gTSS(Leaderless_TSS)
860784	+	46	Gene_TSS(gTSS)
860872	+	150	Gene_TSS(gTSS)
862700	+	32	Intragenic_sense_TSS(iTSS)
862860	-	30	antisense_TSS
864381	-	31	antisense_TSS
864589	+	106	gTSS(Leaderless_TSS)
864816	+	175	Intragenic_sense_TSS(iTSS)
865402	+	80	Intragenic_sense_TSS(iTSS)
866595	-	52	Intragenic_sense_TSS(iTSS)
867161	+	21	antisense_TSS
867456	+	55	antisense_TSS
868284	+	437	antisense_TSS
868342	-	190	Intragenic_sense_TSS(iTSS)
868347	-	104	Intragenic_sense_TSS(iTSS)
868908	+	107	Intragenic_sense_TSS(iTSS)
869766	-	32	gTSS(Leaderless_TSS)
870000	+	534	Gene_TSS(gTSS)
870359	-	30	antisense_TSS
870705	-	34	antisense_TSS
871136	+	35	Intragenic_sense_TSS(iTSS)
871434	+	86	gTSS(Leaderless_TSS)
872105	-	168	antisense_TSS
873088	+	20	antisense_TSS
873170	+	18	antisense_TSS
873292	-	39	gTSS(Leaderless_TSS)
873346	+	262	gTSS(Leaderless_TSS)
874167	-	52	antisense_TSS
874187	+	112	Intragenic_sense_TSS(iTSS)
874555	+	236	Intragenic_sense_TSS(iTSS)
874774	-	33	antisense_TSS
875487	-	24	antisense_TSS
876110	-	35	antisense_TSS
876380	-	29	antisense_TSS
876454	-	30	antisense_TSS
876586	+	16	antisense_TSS
877226	+	64	antisense_TSS
877276	+	51	antisense_TSS
877394	-	24	Intragenic_sense_TSS(iTSS)
878431	-	390	Intragenic_sense_TSS(iTSS)
878623	+	126	Gene_TSS(gTSS)
878736	+	185	Intragenic_sense_TSS(iTSS)
879362	+	147	Intragenic_sense_TSS(iTSS)
880170	+	26	Intragenic_sense_TSS(iTSS)
880345	+	51	Intragenic_sense_TSS(iTSS)
880431	+	27	Intragenic_sense_TSS(iTSS)
881716	-	71	antisense_TSS
882264	+	26	Intragenic_sense_TSS(iTSS)
882390	-	477	antisense_TSS
882457	+	586	Gene_TSS(gTSS)
883134	+	106	Intragenic_sense_TSS(iTSS)
883276	+	474	Intragenic_sense_TSS(iTSS)
883929	-	93	Intragenic_sense_TSS(iTSS)
885396	+	54	antisense_TSS
885700	+	41	antisense_TSS
885910	+	41	antisense_TSS
886083	+	66	antisense_TSS
886649	-	293	gTSS(Leaderless_TSS)
886672	+	35	Gene_TSS(gTSS)
886882	-	38	antisense_TSS
887874	-	29	Intragenic_sense_TSS(iTSS)
888088	+	41	antisense_TSS
888648	+	44	Gene_TSS(gTSS)
888665	-	78	Gene_TSS(gTSS)
889075	+	34	gTSS(Leaderless_TSS)
889624	+	31	Intragenic_sense_TSS(iTSS)
890013	-	45	antisense_TSS
890317	+	60	Intragenic_sense_TSS(iTSS)
890383	-	31	antisense_TSS
891002	-	42	antisense_TSS
891741	+	43	antisense_TSS
891917	+	67	antisense_TSS
892740	+	25	antisense_TSS
893270	-	181	Intragenic_sense_TSS(iTSS)
893321	+	77	gTSS(Leaderless_TSS)
894634	+	260	gTSS(Leaderless_TSS)
895521	-	78	Intragenic_sense_TSS(iTSS)
895602	-	56	Intragenic_sense_TSS(iTSS)
895631	-	49	gTSS(Leaderless_TSS)
895784	+	197	Gene_TSS(gTSS)
895862	-	27	antisense_TSS
897248	-	27	antisense_TSS
898229	+	25	Intragenic_sense_TSS(iTSS)
898795	+	1686	Gene_TSS(gTSS)
899905	+	19	antisense_TSS
899980	-	70	Intragenic_sense_TSS(iTSS)
900054	+	14	antisense_TSS
901374	-	94	Gene_TSS(gTSS)
901435	-	90	Gene_TSS(gTSS)
901620	-	19	Gene_TSS(gTSS)
901638	+	126	gTSS(Leaderless_TSS)
902062	+	26	Gene_TSS(gTSS)
902133	+	1916	Intragenic_sense_TSS(iTSS)
903379	-	50	antisense_TSS
903560	-	25	antisense_TSS
903727	+	467	gTSS(Leaderless_TSS)
904210	-	205	antisense_TSS
905166	-	3547	Gene_TSS(gTSS)
905176	-	28	Gene_TSS(gTSS)
906343	-	270	gTSS(Leaderless_TSS)
906406	+	222	Gene_TSS(gTSS)
907459	+	76	antisense_TSS
908120	-	630	Gene_TSS(gTSS)
908551	-	228	Intragenic_sense_TSS(iTSS)
909372	+	30	antisense_TSS
909456	+	93	antisense_TSS
909584	-	587	Gene_TSS(gTSS)
910035	+	52	antisense_TSS
910038	-	48	Intragenic_sense_TSS(iTSS)
910839	-	50	Intragenic_sense_TSS(iTSS)
910910	+	934	Gene_TSS(gTSS)
911713	+	45	Intragenic_sense_TSS(iTSS)
912365	-	36	antisense_TSS
912607	-	45	antisense_TSS
912716	-	39	antisense_TSS
912799	-	35	antisense_TSS
913646	+	30	antisense_TSS
914202	-	1055	gTSS(Leaderless_TSS)
914676	+	35	antisense_TSS
916244	+	36	antisense_TSS
916427	-	132	Gene_TSS(gTSS)
917238	-	26	Intragenic_sense_TSS(iTSS)
917928	-	425	Intragenic_sense_TSS(iTSS)
918157	+	24	antisense_TSS
918779	-	3008	Gene_TSS(gTSS)
918783	-	6610	Gene_TSS(gTSS)
918786	+	39	antisense_TSS
918801	+	33	antisense_TSS
918823	+	319	antisense_TSS
919578	+	65	Gene_TSS(gTSS)
919639	-	177	antisense_TSS
919735	+	53	Intragenic_sense_TSS(iTSS)
919862	-	15	antisense_TSS
921141	-	368	Gene_TSS(gTSS)
921444	-	31	Intragenic_sense_TSS(iTSS)
921938	+	125	Gene_TSS(gTSS)
921967	-	26	antisense_TSS
922042	+	21	Intragenic_sense_TSS(iTSS)
922978	-	39	Intragenic_sense_TSS(iTSS)
923341	+	84	antisense_TSS
923712	-	945	gTSS(Leaderless_TSS)
923732	+	20	antisense_TSS
923882	-	23	Gene_TSS(gTSS)
923938	+	68	Gene_TSS(gTSS)
923954	+	60	Gene_TSS(gTSS)
924877	+	203	Gene_TSS(gTSS)
924992	+	330	Intragenic_sense_TSS(iTSS)
927110	+	33	Intragenic_sense_TSS(iTSS)
927926	-	144	Intragenic_sense_TSS(iTSS)
930529	-	514	Gene_TSS(gTSS)
930547	+	101	Gene_TSS(gTSS)
930723	+	66	Gene_TSS(gTSS)
930795	+	93	Gene_TSS(gTSS)
931407	+	30	Intragenic_sense_TSS(iTSS)
932153	-	56	antisense_TSS
932177	-	71	antisense_TSS
932202	+	251	antisense_TSS
933019	+	46	antisense_TSS
933139	-	12	Intragenic_sense_TSS(iTSS)
933885	+	30	antisense_TSS
934034	-	20	gTSS(Leaderless_TSS)
934723	+	249	gTSS(Leaderless_TSS)
935443	+	41	Intragenic_sense_TSS(iTSS)
935554	+	464	Gene_TSS(gTSS)
937346	-	31	Gene_TSS(gTSS)
937962	+	42	Gene_TSS(gTSS)
938242	-	2678	antisense_TSS
938582	+	27	Intragenic_sense_TSS(iTSS)
938665	+	43	Intragenic_sense_TSS(iTSS)
939248	+	22	Intragenic_sense_TSS(iTSS)
939943	-	60	antisense_TSS
941123	-	217	Gene_TSS(gTSS)
941250	+	113	Intragenic_sense_TSS(iTSS)
941447	-	44	antisense_TSS
941465	+	101	Intragenic_sense_TSS(iTSS)
941664	-	37	antisense_TSS
941681	+	90	Intragenic_sense_TSS(iTSS)
942681	-	26	antisense_TSS
942903	+	66	antisense_TSS
942980	+	234	antisense_TSS
943079	-	18	Intragenic_sense_TSS(iTSS)
943772	+	38	antisense_TSS
944227	-	26	Gene_TSS(gTSS)
944292	-	433	Gene_TSS(gTSS)
944305	-	67	Gene_TSS(gTSS)
944331	+	1789	Gene_TSS(gTSS)
945264	+	98	Intragenic_sense_TSS(iTSS)
945297	-	25	antisense_TSS
946085	+	20	Intragenic_sense_TSS(iTSS)
946540	+	61	Intragenic_sense_TSS(iTSS)
946695	-	45	antisense_TSS
946719	-	33	antisense_TSS
946788	-	19	antisense_TSS
947921	+	13	antisense_TSS
948471	-	211	gTSS(Leaderless_TSS)
948580	+	23	Intragenic_sense_TSS(iTSS)
948646	+	75	Intragenic_sense_TSS(iTSS)
948834	+	31	Intragenic_sense_TSS(iTSS)
949004	-	30	antisense_TSS
949709	+	17	antisense_TSS
949764	-	23	Intragenic_sense_TSS(iTSS)
950329	+	18	antisense_TSS
950592	-	37	Intragenic_sense_TSS(iTSS)
950615	+	33	antisense_TSS
951125	-	111	Gene_TSS(gTSS)
951186	+	303	gTSS(Leaderless_TSS)
952228	+	31	Intragenic_sense_TSS(iTSS)
952632	-	24	antisense_TSS
952772	+	314	Gene_TSS(gTSS)
953280	+	355	Intragenic_sense_TSS(iTSS)
954528	+	99	antisense_TSS
954927	-	51	Gene_TSS(gTSS)
955014	+	421	Gene_TSS(gTSS)
955034	+	408	Gene_TSS(gTSS)
958072	+	20	Intragenic_sense_TSS(iTSS)
958798	-	36	Intragenic_sense_TSS(iTSS)
959029	+	23	antisense_TSS
959379	+	17	antisense_TSS
960340	-	160	Gene_TSS(gTSS)
960457	+	39	antisense_TSS
960563	-	23	Intragenic_sense_TSS(iTSS)
961383	-	17	Intragenic_sense_TSS(iTSS)
962616	-	61	antisense_TSS
962683	+	3430	Intragenic_sense_TSS(iTSS)
965526	+	20	antisense_TSS
965809	-	2294	Gene_TSS(gTSS)
965963	+	76	antisense_TSS
967729	+	188	antisense_TSS
967756	-	429	Gene_TSS(gTSS)
967757	-	404	Gene_TSS(gTSS)
967821	+	768	Gene_TSS(gTSS)
967853	+	194	Gene_TSS(gTSS)
970285	-	969	Gene_TSS(gTSS)
970304	+	25	Gene_TSS(gTSS)
970458	+	828	Gene_TSS(gTSS)
971624	+	48	Intragenic_sense_TSS(iTSS)
973067	-	69	Intragenic_sense_TSS(iTSS)
973107	+	13	antisense_TSS
973709	-	77	gTSS(Leaderless_TSS)
974014	+	22	antisense_TSS
974671	-	25	Intragenic_sense_TSS(iTSS)
975973	-	130	Gene_TSS(gTSS)
976057	+	1105	Gene_TSS(gTSS)
976089	-	14	antisense_TSS
976938	-	33	Intragenic_sense_TSS(iTSS)
978312	+	27	antisense_TSS
978764	-	497	Gene_TSS(gTSS)
978765	-	133	Gene_TSS(gTSS)
978920	+	58	Gene_TSS(gTSS)
978937	+	136	gTSS(Leaderless_TSS)
979643	+	110	Intragenic_sense_TSS(iTSS)
980222	-	21	antisense_TSS
980365	-	16	antisense_TSS
980412	+	24	Intragenic_sense_TSS(iTSS)
981223	+	35	antisense_TSS
[truncated: 6,874 more rows]

## Sheet: Msm_TSS
Genome_position	Direction	Average_TSS_intensity (number of reads initiated at specific position)
253	+	347
366	+	475
393	+	758
1612	+	175
4533	+	994
7278	+	28
8942	+	330
10056	+	87
10411	+	124
13283	+	77
15166	+	39
15176	+	213
15263	+	114
15908	+	44
42749	+	159
42879	+	343
45222	+	3536
46397	+	96
46749	+	103
47564	+	964
51671	+	66
53178	+	24
58382	+	176
59017	+	21
59900	+	213
60352	+	66
61375	+	137
65945	+	51
68191	+	54
68240	+	598
69788	+	130
70849	+	356
71737	+	74
74581	+	297
76141	+	154
76867	+	304
81078	+	49
85109	+	495
86923	+	168
87710	+	168
90733	+	99
90915	+	181
91098	+	83
91874	+	64
92275	+	73
93530	+	61
93864	+	59
95132	+	46
96424	+	68
99677	+	821
101469	+	123
111696	+	29
117072	+	58
117306	+	557
118002	+	188
118920	+	22
120220	+	636
122105	+	78
123288	+	394
128095	+	59
128175	+	21
131553	+	20
136869	+	162
140491	+	24
141211	+	98
141908	+	169
149514	+	64
149981	+	1166
151197	+	105
152962	+	713
153839	+	40
154593	+	61
162865	+	201
175471	+	21
189923	+	106
199128	+	30
204195	+	55
206365	+	57
212094	+	220
216885	+	48
219509	+	50
223996	+	27
232728	+	52
235369	+	116
237533	+	62
242620	+	1264
244743	+	16
246360	+	234
248214	+	73
249456	+	742
253574	+	22
253607	+	191
254319	+	51
259308	+	75
259367	+	687
260045	+	105
261322	+	84
261418	+	1634
264607	+	218
273048	+	101
273136	+	373
273148	+	175
273939	+	99
273961	+	1565
279235	+	282
282984	+	52
285066	+	78
285141	+	83
287038	+	23
287742	+	550
289670	+	56
290684	+	23
292201	+	27
293905	+	69
294737	+	650
299314	+	91
301459	+	450
313354	+	22
314805	+	22
314819	+	60
314843	+	76
320147	+	30
321232	+	39
330666	+	43
333256	+	22
337999	+	37
338891	+	44
342746	+	626
348069	+	106
352236	+	132
368199	+	66
381998	+	27
382554	+	58
384611	+	44
386024	+	36
393993	+	55
394021	+	51
395625	+	59
396189	+	46
401448	+	501
403870	+	536
404569	+	406
406483	+	36
406706	+	222
407570	+	33
408484	+	471
413614	+	22
416312	+	36
416355	+	1641
421844	+	80
425179	+	26
425246	+	678
428218	+	69
429242	+	232
430441	+	46
433093	+	26
433550	+	44
433832	+	71
434924	+	602
436171	+	1061
437258	+	793
440861	+	2749
442011	+	22
443125	+	33
443143	+	352
443485	+	373
444075	+	1832
447493	+	50
447505	+	68
447556	+	2309
447613	+	2085
451289	+	43
451983	+	32
455769	+	44
456734	+	44
457816	+	27
457879	+	73
457936	+	86
458164	+	131
459711	+	76
461035	+	45
466075	+	29
466150	+	93
466790	+	111
469658	+	27
478659	+	35
482599	+	79
482754	+	993
484245	+	56
487315	+	69
487324	+	99
489128	+	555
491077	+	100
492061	+	3655
496059	+	46
496972	+	848
497844	+	171
499887	+	43
500196	+	30
504878	+	139
505410	+	22
506420	+	430
516878	+	149
518944	+	225
522533	+	99
527730	+	255
528504	+	128
534400	+	43
537351	+	62
538051	+	30
541459	+	277
542992	+	99
544595	+	111
546423	+	108
550183	+	36
568057	+	17
579203	+	76
583365	+	44
598634	+	24
599791	+	63
600029	+	88
601898	+	30
611856	+	37
616506	+	38
618968	+	205
619687	+	1402
620809	+	230
624721	+	235
629360	+	935
634028	+	114
636420	+	58
637069	+	41
637149	+	222
640388	+	35
641047	+	18
647688	+	23
648072	+	22
649458	+	62
649472	+	80
655294	+	356
657650	+	31
660988	+	21
669649	+	254
673573	+	25
673641	+	51
674349	+	231
676074	+	239
677724	+	22
677821	+	111
679251	+	18
684487	+	504
689958	+	155
690921	+	362
691884	+	629
710373	+	164
714093	+	146
716261	+	357
719168	+	2066
724327	+	30
727028	+	693
727605	+	1414
732130	+	33
732993	+	180
733710	+	161
736594	+	48
743664	+	21
743730	+	51
745871	+	65
750870	+	44
752138	+	654
754444	+	997
755163	+	90
756904	+	23
759437	+	110
760192	+	523
760878	+	145
760983	+	479
764200	+	213
765518	+	338
766288	+	694
772378	+	61
773035	+	376
777964	+	40
781343	+	282
782112	+	288
783342	+	137
786128	+	833
787715	+	213
791038	+	36
795544	+	54
795761	+	25
796654	+	45
796726	+	572
799277	+	111
799305	+	52
809823	+	60
811672	+	28
811835	+	210
813181	+	59
813393	+	217
813403	+	342
814875	+	106
817569	+	48
817602	+	78
817619	+	136
822501	+	62
823229	+	2732
824113	+	325
826475	+	198
829550	+	212
838763	+	79
840795	+	2572
842204	+	67
844170	+	1506
851254	+	409
851577	+	429
853296	+	37
853466	+	1595
857778	+	24
857799	+	16
859451	+	504
860557	+	2776
864508	+	51
866068	+	95
867577	+	316
876817	+	23
876838	+	359
878049	+	528
880881	+	98
882602	+	180
885746	+	85
886713	+	43
886782	+	98
887234	+	182
890241	+	51
890652	+	325
892019	+	65
899386	+	153
901190	+	51
902464	+	22
903469	+	20
909287	+	34
914950	+	44
919694	+	6231
920583	+	1587
922415	+	235
923954	+	66
924024	+	133
926171	+	42
929957	+	38
933655	+	40
933721	+	78
934164	+	38
935596	+	21
937236	+	37
939700	+	63
940315	+	1438
946733	+	91
948793	+	571
960581	+	184
962361	+	23
962485	+	133
964652	+	130
965394	+	1068
970433	+	221
972864	+	294
973997	+	152
975594	+	247
977038	+	242
978483	+	19
979951	+	138
980427	+	178
985264	+	55
986406	+	70
987782	+	118
989520	+	1872
993225	+	34
994055	+	20
995135	+	256
996553	+	165
996591	+	26
997547	+	1626
1001241	+	384
1002622	+	227
1003944	+	1369
1006407	+	27
1009022	+	343
1010119	+	926
1011911	+	46
1012273	+	2653
1013771	+	87
1014641	+	61
1015609	+	1755
1016567	+	329
1019367	+	347
1020121	+	413
1022034	+	28
1022287	+	136
1023179	+	651
1024110	+	8887
1024552	+	9658
1025725	+	304
1025810	+	296
1028271	+	654
1028561	+	460
1028987	+	2316
1030820	+	2674
1034756	+	338
1035998	+	82
1036486	+	43
1036806	+	21
1036817	+	120
1037552	+	132
1037801	+	202
1038773	+	8412
1040556	+	68
1042046	+	1130
1045056	+	28
1046937	+	15
1047015	+	354
1048182	+	98
1049768	+	1470
1053306	+	36
1053805	+	47
1057756	+	71
1059900	+	6632
1061286	+	724
1063406	+	24
1066334	+	59
1071287	+	951
1072285	+	44
1072354	+	93
1072806	+	194
1074794	+	37
1075655	+	106
1077583	+	73
1079854	+	21
1079902	+	372
1080585	+	193
1083008	+	26
1084475	+	35
1086042	+	56
1086766	+	126
1086911	+	16599
1090573	+	112
1091877	+	87
1093267	+	21
1093566	+	60
1094311	+	22
1095020	+	73
1097373	+	689
1098163	+	346
1100498	+	1784
1101595	+	61
1103028	+	128
1104253	+	38
1108195	+	134
1108787	+	233
1108936	+	7270
1112115	+	3025
1113914	+	40
1114384	+	33
1114707	+	974
1115358	+	123
1117099	+	234
1117109	+	534
1119119	+	345
1119280	+	555
1120240	+	41
1121726	+	40
1123108	+	1244
1124567	+	70
1125500	+	43
1125569	+	104
1126023	+	147
1128615	+	72
1130757	+	426
1134617	+	22
1138517	+	53
1138537	+	152
1141387	+	4887
1146719	+	22
1154213	+	22
1160901	+	1276
1164289	+	57
1165456	+	55
1167087	+	114
1169874	+	52
1171638	+	707
1172460	+	327
1179532	+	196
1181774	+	31
1186442	+	67
1187553	+	92
1189941	+	29
1192101	+	515
1192990	+	888
1194818	+	1883
1195862	+	243
1197840	+	854
1201010	+	36
1202956	+	29
1203221	+	86
1213214	+	45
1214077	+	87
1230831	+	139
1235011	+	133
1235400	+	150
1238703	+	92
1242412	+	71
1246695	+	111
1253859	+	98
1253890	+	130
1256412	+	11
1259272	+	21
1261891	+	787
1265675	+	33
1269061	+	81
1272080	+	88
1272113	+	85
1280777	+	190
1281233	+	32
1282581	+	71
1285039	+	351
1286994	+	21
1290550	+	50
1295995	+	45
1296995	+	28
1307996	+	49
1308234	+	21
1308383	+	42
1310184	+	28
1310373	+	54
1314304	+	47
1314502	+	80
1314552	+	595
1320110	+	27
1320164	+	309
1322727	+	38
1322807	+	52
1322822	+	154
1324668	+	33
1324679	+	48
1324732	+	26
1324918	+	388
1326735	+	38
1326948	+	34
1327128	+	174
1327452	+	167
1334145	+	102
1338901	+	337
1341542	+	59
1341777	+	51
1343050	+	57
1345466	+	32
1346052	+	57
1346121	+	96
1346575	+	168
1350265	+	199
1355610	+	22
1357203	+	22
1357883	+	394
1365336	+	368
1365998	+	158
1369611	+	18
1372566	+	580
1375468	+	33
1377206	+	365
1377994	+	74
1386036	+	82
1388362	+	24
1392418	+	29
1393656	+	45
1406665	+	37
1409243	+	47
1418057	+	421
1419548	+	86
1420255	+	29
1435946	+	53
1436031	+	73
1436057	+	26
1436140	+	175
1437847	+	119
1438060	+	90
1438078	+	124
1439421	+	57
1443799	+	144
1448423	+	78
1450232	+	22
1451803	+	66
1452257	+	81
1457318	+	92
1458338	+	108
1458428	+	3297
1459736	+	337
1459796	+	757
1461081	+	151
1461341	+	561
1461448	+	1366
1467639	+	22
1476281	+	122
1477859	+	27
1479265	+	40
1480046	+	340
1481678	+	144
1485143	+	583
1485994	+	240
1488754	+	161
1489683	+	53
1490819	+	23
1493979	+	1187
1496170	+	249
1497331	+	784
1498028	+	263
1498102	+	1113
1499468	+	88
1502811	+	323
1503804	+	1172
1504769	+	89
1512223	+	260
1517836	+	102
1518389	+	594
1521557	+	69
1522923	+	3048
1525890	+	329
1526544	+	77
1527502	+	55
1527862	+	65
1530984	+	114
1532882	+	70
1534440	+	109
1535848	+	202
1536908	+	160
1536999	+	1777
1540101	+	34
1542303	+	143
1546186	+	111
1548624	+	55
1561804	+	1361
1567306	+	428
1569184	+	73
1569203	+	1628
1571579	+	47
1573256	+	22
1575199	+	168
1575316	+	812
1578481	+	38
1584172	+	167
1590491	+	37
1591424	+	34
1593551	+	122
1594365	+	43
1598438	+	29
1601649	+	117
1610647	+	29
1611388	+	171
1611454	+	2537
1619548	+	92
1619615	+	34
1620674	+	25
1624780	+	21
1625626	+	12
1631872	+	155
1633298	+	311
1636226	+	238
1641325	+	124
1642888	+	31
1646175	+	4294
1647423	+	191
1648164	+	456
1652247	+	56
1654695	+	534
1657467	+	405
1661321	+	37
1662810	+	274
1665695	+	945
1667778	+	60
1671021	+	39
1671048	+	974
1673573	+	30
1673688	+	24
1680305	+	146
1681084	+	161
1682909	+	89
1684283	+	63
1684385	+	99
1685123	+	40
1685167	+	75
1685231	+	181
1685295	+	556
1687596	+	1625
1690403	+	372
1692182	+	444
1693845	+	28
1698411	+	1095
1706631	+	14
1706825	+	15
1709181	+	18
1714811	+	24
1719411	+	22
1721433	+	82
1722325	+	31
1726683	+	1190
1727405	+	2443
1728721	+	385
1731590	+	400
1732329	+	297
1732425	+	611
1735870	+	36
1736549	+	348
1740535	+	743
1742683	+	61
1748503	+	2998
1751775	+	208
1752608	+	961
1753604	+	52
1753616	+	122
1755150	+	46
1759428	+	324
1761019	+	220
1766674	+	141
1766711	+	290
1767263	+	236
1768760	+	265
1769919	+	81
1774983	+	35
1777538	+	28
1785177	+	63
1787883	+	638
1790643	+	23
1793829	+	60
1795223	+	349
1797770	+	39
1808404	+	49
1812612	+	35
1814587	+	30
1815822	+	215
1817072	+	153
1817937	+	42
1819046	+	37
1819287	+	162
1821176	+	29
1823327	+	23
1824460	+	55
1827585	+	1192
1829038	+	119
1829060	+	318
1832435	+	103
1834650	+	121
1834731	+	761
1836719	+	36
1837525	+	27
1838239	+	65
1842196	+	23
1843365	+	267
1850650	+	31
1854619	+	211
1855135	+	85
1857152	+	722
1858464	+	28
1859286	+	563
1862046	+	16
1862204	+	76
1864607	+	808
1869713	+	254
1871279	+	974
1872102	+	198
1872909	+	296
1874542	+	27
1877991	+	46
1878279	+	34
1879248	+	67
1880490	+	67
1880670	+	415
1881230	+	3805
1890437	+	62
1892349	+	45
1892625	+	58
1892733	+	391
1893955	+	123
1895068	+	109
1895914	+	26
1896013	+	2089
1897224	+	240
1900401	+	713
1901288	+	1000
1902059	+	171
1906290	+	9627
1907406	+	1739
1907931	+	592
1910409	+	40
1913133	+	70
1914771	+	104
1916185	+	46
1916498	+	262
1917110	+	127
1928561	+	186
1931574	+	159
1940452	+	61
1944915	+	21
1945268	+	21
1949753	+	309
1950446	+	4660
1954645	+	27
1955400	+	641
1956464	+	1039
1960061	+	189
1961564	+	402
1963433	+	392
1963981	+	1445
1965146	+	340
1965162	+	406
1965181	+	4024
1966628	+	181
1970524	+	238
1996840	+	57
1996864	+	64
1996884	+	77
1996924	+	1037
1998073	+	88
1998153	+	2684
2000604	+	35
2002144	+	353
2005199	+	968
2009766	+	458
2011557	+	9485
2012755	+	860
2013854	+	21
2013863	+	112
2013901	+	693
2015158	+	1029
2017285	+	84
2020442	+	122
2024946	+	242
2027058	+	45
2027787	+	460
2029155	+	156
2031344	+	1669
2033498	+	22
2035989	+	550
2037054	+	637
2040267	+	120
2042577	+	91
2048660	+	99
2050344	+	90
2056218	+	17
2057928	+	44
2063768	+	61
2067701	+	84
2068913	+	27
2073302	+	142
2077505	+	206
2078483	+	98
2082124	+	25
2082865	+	48
2082879	+	83
2082948	+	100
2083400	+	158
2087141	+	26
2088892	+	396
2096325	+	144
2096417	+	191
2098459	+	142
2098840	+	69
2104783	+	180
2105584	+	482
2108966	+	92
2109768	+	135
2112725	+	25
2115046	+	146
2116053	+	162
2121137	+	145
2121689	+	53
2121821	+	747
2122966	+	297
2124514	+	150
2125208	+	253
2127074	+	111
2144836	+	20
2152288	+	23
2155353	+	4359
2161210	+	857
2163153	+	649
2165790	+	530
2167364	+	46
2168005	+	210
2169202	+	197
2169215	+	363
2169257	+	8226
2171219	+	170
2177342	+	35
2180386	+	21
2183138	+	224
2185372	+	36
2187543	+	64
2188560	+	45
2189253	+	507
2192559	+	550
2194225	+	65
2201035	+	54
2202667	+	60
2202717	+	239
2203799	+	99
2204234	+	548
2208271	+	38
2210186	+	146
2211817	+	140
2214851	+	30
2214943	+	43
2215027	+	484
2217842	+	25
2224413	+	26
2231815	+	22
2237550	+	32
2237689	+	74
2240064	+	560
2250011	+	643
2250785	+	201
2253121	+	343
2256452	+	125
2258412	+	159
2265748	+	51
2271168	+	273
2273962	+	52
2273982	+	787
2274343	+	237
2279127	+	23
2279436	+	121
2280439	+	382
2281196	+	200
2281295	+	416
2281929	+	70
2286394	+	25
2286408	+	64
2293999	+	46
2303025	+	137
2305276	+	91
2322468	+	26
2327522	+	67
2329886	+	295
2333230	+	33
2333275	+	74
2344426	+	1660
2347650	+	64
2348488	+	229
2350843	+	24
2353704	+	18
2354224	+	1145
2361517	+	27
2362356	+	32
2363164	+	36
2365547	+	49
2365616	+	102
2366068	+	176
2368055	+	49
2368917	+	99
2370844	+	112
2373116	+	24
2373164	+	383
2373847	+	200
2377736	+	26
2379304	+	60
2380028	+	112
2380173	+	16392
2383835	+	126
2385139	+	91
2386828	+	70
2387573	+	31
2388281	+	77
2390635	+	716
2391425	+	313
2393760	+	1854
2394858	+	73
2396290	+	126
2397515	+	42
2401455	+	128
2402050	+	221
2402198	+	7126
2405377	+	2955
2407176	+	42
2407646	+	22
2407969	+	942
2408620	+	109
2410361	+	259
2410371	+	372
2412381	+	366
2412542	+	605
2413501	+	44
2414989	+	36
2416370	+	1267
2417828	+	85
2418762	+	44
2418831	+	101
2419284	+	167
2432468	+	1352
2432506	+	467
2432517	+	1008
2437784	+	826
2440088	+	146
2443172	+	393
2445349	+	37
2446107	+	750
2447906	+	321
2449025	+	970
2452619	+	1688
2453995	+	455
2456095	+	51
2456664	+	1132
2460413	+	1734
2464387	+	981
2465631	+	485
2468001	+	103
2469082	+	131
2471430	+	9365
2476109	+	991
2478371	+	411
2480371	+	258
2481480	+	393
2482934	+	176
2488188	+	25
2490058	+	58
2490457	+	84
2491664	+	597
2493016	+	1006
2497021	+	660
2497526	+	417
2498255	+	3633
2499088	+	1130
2502168	+	679
2502907	+	538
2506552	+	258
2508239	+	80
2509535	+	72
2509643	+	411
2513512	+	20
2514581	+	3068
2519127	+	990
2519654	+	2479
2522893	+	1888
2524217	+	88
2525117	+	451
2529974	+	880
2531509	+	290
2533012	+	433
2534292	+	161
2536172	+	105
2549414	+	188
2554988	+	78
2556502	+	63
2557089	+	27
2562958	+	31
2571519	+	64
2574542	+	81
2581743	+	55
2582725	+	72
2584688	+	63
2596307	+	311
2597267	+	41
2600763	+	35
2601427	+	413
2604777	+	3532
2606795	+	48
2612128	+	39
2612566	+	25
2614886	+	140
2618615	+	95
2624130	+	118
2624890	+	128
2625679	+	185
2628197	+	98
2629062	+	67
2638865	+	37
2639153	+	31
2645934	+	17
2655689	+	421
2656755	+	21
2660026	+	451
2661135	+	539
2663628	+	56
2665171	+	75
2665918	+	601
2667787	+	547
2668898	+	575
2671727	+	126
2672546	+	73
2673315	+	112
2677771	+	169
2683715	+	43
2687517	+	475
2687906	+	639
2693084	+	1590
2699162	+	627
2700390	+	33
2700404	+	2023
2702707	+	336
2704679	+	32
2705640	+	298
2707324	+	1681
2711004	+	145
2721258	+	27
2722557	+	29
2723205	+	212
2726499	+	25
2727996	+	798
2733807	+	851
2734812	+	7282
2736009	+	53
2739634	+	449
2741716	+	31
2741778	+	156
2745033	+	32
2745690	+	632
2747172	+	169
2749543	+	1775
2750881	+	26
2751933	+	77
2756022	+	292
2758480	+	26
2759696	+	129
2760518	+	218
2761295	+	759
2765608	+	50
2765674	+	911
2768903	+	743
2770061	+	1284
2770605	+	1168
2773253	+	130
2774435	+	543
2784464	+	34
2792272	+	344
2792315	+	252
2797328	+	1003
2800971	+	53
2801902	+	87
2803499	+	577
2804416	+	376
2810025	+	106
2810070	+	550
2810147	+	678
2812151	+	43
2813546	+	44
2813599	+	70
2814310	+	1042
2817812	+	54
2823878	+	3724
2825532	+	364
2828808	+	302
2830228	+	62
2830388	+	48
2830410	+	277
2830423	+	1276
2831276	+	1146
2833363	+	2213
2836003	+	150
2837832	+	156
2837907	+	71
2840267	+	24
2840579	+	309
2841956	+	1234
2843910	+	76
2846803	+	288
2847840	+	29
2849229	+	724
2849965	+	919
2854529	+	547
2857979	+	201
2860089	+	81
2861422	+	15
2861925	+	31
2863606	+	254
2866574	+	184
2867847	+	28
2867971	+	333
2870464	+	21
2875426	+	23
2875590	+	75
2876571	+	13
2878981	+	230
2882024	+	176
2882036	+	96
2884250	+	160
2885824	+	72
2892770	+	59
2894157	+	23
2896012	+	62
2898997	+	1275
2905839	+	32
2913003	+	130
2913480	+	71
2926931	+	23
2929813	+	235
2959260	+	77
2960368	+	131
2961004	+	189
2962115	+	39
2962879	+	81
2964455	+	342
2967683	+	29
2972708	+	105
2976251	+	52
2986237	+	24
2986362	+	211
2990833	+	126
2992021	+	118
2993127	+	570
2996421	+	23
2998408	+	35
2999497	+	35
2999667	+	28
2999690	+	1391
3002212	+	1110
3004271	+	367
3005439	+	83
3006499	+	59
3006973	+	22
3008133	+	37
3013776	+	371
3015201	+	23
3018256	+	69
3020288	+	270
3022668	+	493
3023097	+	310
3027872	+	33
3028468	+	72
3028506	+	249
3040917	+	644
3047760	+	24
3048365	+	22
3048445	+	934
3048453	+	6233
3053582	+	26
3054988	+	63
3056160	+	42
3057252	+	56
3068021	+	70
3070108	+	330
3076245	+	30
3082821	+	242
3084783	+	25
3088090	+	189
3091675	+	302
3092794	+	21
3092925	+	804
3093797	+	281
3096381	+	437
3096865	+	407
3099682	+	31
3100047	+	390
3102259	+	39
3102792	+	919
3104714	+	54
3106450	+	394
3107402	+	85
3108872	+	48
3114772	+	230
3115017	+	365
3117920	+	40
3124874	+	60
3124898	+	12646
3125894	+	414
3127571	+	203
3127685	+	208
3129068	+	516
3132696	+	92
3135442	+	82
3137197	+	68
3137866	+	138
3140241	+	914
3142005	+	220
3144738	+	792
3145381	+	1452
3150228	+	648
3152289	+	120
3153147	+	137
3154101	+	72
3154212	+	87
3155386	+	95
3157243	+	1344
3160365	+	4023
3169942	+	319
3171033	+	25
3179731	+	21
3179824	+	1969
3181839	+	502
3196345	+	141
3196418	+	467
3204936	+	22
3206182	+	95
3206774	+	76
3207089	+	151
3208020	+	29
3209220	+	17
3210104	+	58
3211630	+	24
3211787	+	576
3211820	+	626
3212937	+	116
3212953	+	333
3214838	+	919
3217657	+	26
3218807	+	37
3218854	+	568
3219563	+	746
3221927	+	1085
3225318	+	1168
3228918	+	33
3228966	+	385
3231921	+	289
3235598	+	64
3237553	+	48
3240133	+	54
3240202	+	116
3240655	+	167
3242402	+	334
3243037	+	1177
3246698	+	52
3249516	+	121
3249596	+	1443
3252280	+	36
3253004	+	1512
3257067	+	69
3257503	+	80
3258335	+	62
3258382	+	273
3268212	+	250
3269048	+	54
3269516	+	46
3271448	+	35
3272008	+	104
3273409	+	78
3274524	+	350
3277550	+	334
3284208	+	931
3290727	+	68
3292342	+	88
3293581	+	21
3294784	+	367
3296997	+	2191
3299854	+	132
3301834	+	560
3302656	+	1268
3308803	+	3226
3312226	+	26
3318406	+	711
3318447	+	1164
3321162	+	336
3322076	+	189
3327455	+	174
3328852	+	734
3329635	+	1217
3331379	+	25
3331804	+	39
3334945	+	275
3337308	+	30
3337948	+	868
3339440	+	205
3339488	+	44
3340786	+	89
3341781	+	115
3342631	+	313
3345999	+	130
3354888	+	35
3356025	+	42
3358313	+	99
3359207	+	580
3369692	+	187
3370887	+	123
3373894	+	174
3376121	+	93
3382039	+	172
3383575	+	69
3384988	+	62
3386001	+	23
3388060	+	515
3388626	+	443
3390000	+	182
3391190	+	108
3393002	+	36
3393020	+	2912
3394738	+	37
3398583	+	173
3400202	+	34
3404864	+	24
3408539	+	74
3412431	+	25
3412438	+	162
3416995	+	25
3417314	+	24
3418912	+	131
3422484	+	28
3428419	+	65
3429124	+	48
3431413	+	408
3432243	+	114
3432980	+	99
3436322	+	542
3437708	+	34
3441702	+	133
3443196	+	12
3445868	+	400
3447605	+	173
3450104	+	146
3452210	+	193
3453328	+	83
3453342	+	24
3459783	+	39
3465851	+	25
3470418	+	304
3471621	+	27
3477088	+	138
3479977	+	67
3481863	+	95
3484243	+	297
3485603	+	283
3487246	+	30
3487857	+	18
3493575	+	19
3493609	+	78
3494723	+	32
3495568	+	106
3499964	+	51
3501227	+	426
3502259	+	71
3505493	+	818
3506174	+	425
3508843	+	1184
3509159	+	770
3511366	+	85
3512221	+	163
3515531	+	28
3518377	+	141
3519974	+	40
3520754	+	1438
3523557	+	33
3526281	+	32
3526436	+	128
3529301	+	19
3534240	+	104
3537835	+	37
3544770	+	239
3546178	+	55
3548186	+	834
3548528	+	656
3552713	+	83
3556736	+	146
3557926	+	3057
3558318	+	2058
3558996	+	545
3563798	+	1148
3564453	+	119
3565636	+	18
3565755	+	33
3566077	+	377
3566814	+	44
3567012	+	220
3568571	+	49
3569950	+	20
3570016	+	1149
3572712	+	53
3573451	+	28
3575644	+	23
3578572	+	29
3578988	+	58
3581322	+	58
3582604	+	57
3587930	+	65
3588806	+	32
3589479	+	74
3592197	+	137
3596537	+	233
3598164	+	57
3599899	+	87
3600604	+	42
3601356	+	368
3605227	+	128
3610192	+	105
3626886	+	239
3629410	+	117
3629721	+	130
3632220	+	73
3633902	+	267
3635643	+	202
3637968	+	59
3641702	+	2547
3643707	+	54
3654068	+	36
3655466	+	87
3656076	+	38
3656837	+	215
3657817	+	26
3658127	+	53
3658162	+	82
3658191	+	60
3669894	+	19
3674207	+	22
3676698	+	964
3678154	+	26
3682105	+	35
3682223	+	462
3682967	+	504
3683960	+	967
3688127	+	34
3691221	+	48
3691372	+	4834
3694314	+	654
3699572	+	877
3701795	+	57
3703007	+	153
3703173	+	964
3705463	+	291
3719609	+	428
3721548	+	77
3726294	+	149
3728443	+	24
3736700	+	145
3738593	+	143
3738781	+	53
3741016	+	446
3741043	+	1594
3741613	+	92
3743678	+	175
3745468	+	259
3746853	+	1553
3747389	+	185
3750203	+	131
3750708	+	262
3755049	+	122
3755074	+	844
3756969	+	26
3759458	+	190
3761545	+	47
3761614	+	99
3762066	+	181
3767744	+	241
3770092	+	31
3772850	+	34
3773112	+	286
3776507	+	31
3777183	+	58
3787093	+	25
3787175	+	54
3801045	+	315
3827520	+	55
3828375	+	32
3829812	+	91
3834596	+	433
3849136	+	21
3851794	+	49
3852218	+	23
3855273	+	127
3862580	+	474
3866375	+	62
3870119	+	39
3874245	+	326
3876491	+	136
3880937	+	614
3887587	+	69
3888105	+	494
3906262	+	57
3906359	+	79
3914357	+	102
3916138	+	57
3922049	+	189
3927378	+	38
3929142	+	72
3929177	+	1605
3929219	+	2149
3935505	+	69
3943060	+	59
3944012	+	223
3945143	+	165
3947330	+	17
3952553	+	821
3954589	+	425
3963990	+	20
3964940	+	39
3976144	+	2439
3976196	+	4456
3978376	+	28
3978534	+	314
3980027	+	34
3983042	+	43
3985302	+	1804
3987126	+	99
3987161	+	166
3987968	+	37
3988693	+	26
3990211	+	137
3996530	+	32
4001085	+	74
4001326	+	216
4005759	+	47
4006053	+	36
4006149	+	48
4007418	+	50
4008384	+	535
4012779	+	306
4016056	+	522
4018629	+	313
4019023	+	7474
4023061	+	221
4027033	+	114
4029488	+	34
4029510	+	317
4030320	+	164
4030991	+	364
4033163	+	18
4038229	+	24
4043175	+	76
4046912	+	74
4049727	+	38
4054968	+	30
4070052	+	126
4072351	+	49
4072377	+	29
4081401	+	206
4091893	+	26
4093700	+	31
4093727	+	320
4104482	+	109
4105207	+	69
4108787	+	23
4113004	+	21
4113284	+	129
4113299	+	230
4114000	+	81
4121220	+	30
4122315	+	29
4122380	+	65
4123821	+	98
4125394	+	72
4129232	+	314
4136221	+	23
4141194	+	47
4142691	+	47
4157508	+	39
4163839	+	23
4164597	+	22
4164721	+	70
4164825	+	88
4165968	+	120
4171428	+	30
4174270	+	42
4174798	+	43
4176406	+	89
4185192	+	36
4185958	+	13
4189698	+	197
4194320	+	219
4203893	+	48
4205132	+	16
4205967	+	115
4207166	+	129
4210513	+	198
4212259	+	367
4212404	+	198
4219706	+	72
4221380	+	38
4223102	+	49
4225631	+	28
4229539	+	31
4232853	+	23
4238113	+	71
4254189	+	67
4261027	+	107
4262651	+	22
4265484	+	618
4274486	+	376
4275428	+	339
4278006	+	83
4295187	+	48
4297888	+	1929
4298620	+	184
4304927	+	27
4316727	+	60
4321748	+	43
4321840	+	398
4321853	+	118
4322593	+	73
4323373	+	468
4325929	+	68
4326578	+	735
4330464	+	226
4330765	+	419
4331619	+	71
4335592	+	724
4341303	+	38
4344261	+	4800
4352394	+	386
4355537	+	320
4356837	+	1312
4362194	+	46
4363297	+	594
4367117	+	1256
4367171	+	130
4369946	+	219
4370637	+	485
4371586	+	1294
4374672	+	125
4374779	+	39
4374826	+	1117
4376518	+	258
4376976	+	578
4379035	+	34
4386620	+	541
4391071	+	112
4394737	+	75
4398573	+	605
4401793	+	995
4402297	+	230
4404794	+	33
4407620	+	463
4407631	+	144
4410564	+	109
4411969	+	34
4412007	+	2504
4412687	+	138
4414477	+	42
4414547	+	272
4415861	+	80
4421643	+	25
4428679	+	818
4430800	+	22
4432960	+	48
4432982	+	59
4435590	+	24
4435877	+	20
4438943	+	38
4441407	+	96
4443024	+	70
4446420	+	271
4447217	+	86
4450817	+	28
4465568	+	527
4466344	+	15
4468357	+	94
4470216	+	437
4471253	+	46
4473252	+	45
4473545	+	47
4475873	+	24
4483765	+	14
4487031	+	39
4489380	+	32
4489608	+	407
4491279	+	56
4492359	+	47
4492428	+	99
4492880	+	192
4495452	+	54
4513764	+	143
4522394	+	22
4528883	+	287
4530101	+	175
4530130	+	68
4532996	+	59
4533404	+	67
4548084	+	83
4554138	+	29
4554168	+	89
4556672	+	278
4559175	+	849
4561400	+	1726
4565431	+	132
4569181	+	620
4572569	+	180
4583431	+	319
4603805	+	75
4606181	+	60
4614208	+	2018
4622057	+	841
4625639	+	232
4636714	+	19
4641590	+	27
4645740	+	343
4649836	+	508
4654528	+	153
4657113	+	74
4657833	+	57
4658740	+	34
4663184	+	32
4663256	+	920
4676563	+	110
4678019	+	44
4679338	+	40
4683272	+	28
4684997	+	16
4685015	+	553
4693185	+	96
4694251	+	27
4697497	+	96
4699109	+	34
4703074	+	108
4703662	+	130
4705806	+	40
4726899	+	124
4739254	+	120
4744671	+	21
4746338	+	34
4747222	+	25
4752151	+	74
4754899	+	97
4755030	+	262
4764718	+	440
4765829	+	80
4765852	+	219
4767091	+	31
4767136	+	589
4770938	+	77
4770970	+	62
4771038	+	49
4774232	+	304
4774721	+	465
4777394	+	279
4779263	+	33
4779347	+	964
4780745	+	36
4783655	+	174
4789586	+	47
4794189	+	22
4798799	+	90
4799413	+	439
4809846	+	28
4812450	+	30
4812492	+	137
4814638	+	537
4817143	+	265
4818694	+	105
4819179	+	95
4838415	+	80
4838468	+	239
4841306	+	131
4848962	+	75
4849042	+	45
4849639	+	731
4862217	+	24
4863586	+	41
4868459	+	585
4874399	+	43
4883069	+	42
4884534	+	156
4903733	+	3316
4918876	+	22
4921789	+	42
4928004	+	28
4931236	+	50
4942300	+	924
4988789	+	476
4990987	+	310
4993024	+	146
5001213	+	200
5004612	+	205
5009673	+	460
5011664	+	80
5015063	+	27
5016676	+	3620
5018184	+	152
5019873	+	27
5021325	+	31
5031204	+	519
5032999	+	21
5033536	+	46
5036120	+	44
5039241	+	24
5039609	+	30
5039800	+	21
5048721	+	237
5058218	+	49
5058456	+	2204
5065141	+	32
5069550	+	371
5074019	+	44
5078986	+	62
5079600	+	18
5084981	+	22
5088256	+	40
5089826	+	413
5093630	+	172
5096637	+	33
5098831	+	61
5103405	+	428
5105176	+	56
5109631	+	92
5113810	+	25
5118895	+	49
5120774	+	114
5124316	+	49
5124797	+	66
5125238	+	101
5127624	+	27
5130603	+	249
5132901	+	78
5135410	+	74
5138349	+	24
5138407	+	389
5138997	+	213
5142458	+	31
5146916	+	23
5147013	+	420
5147039	+	88
5147660	+	257
5147883	+	231
5151735	+	783
5153902	+	326
5154200	+	170
5157187	+	206
5163402	+	44
5164004	+	1433
5165455	+	385
5167354	+	102
5168713	+	807
5170911	+	30
5172529	+	47
5173071	+	23
5173239	+	495
5173954	+	79
5177781	+	170
5179681	+	26
5179761	+	484
5183559	+	23
5186680	+	141
5188814	+	117
5190910	+	22
5190952	+	25
5192094	+	186
5193216	+	67
5193367	+	40
5193436	+	93
5193890	+	173
5198657	+	662
5205920	+	593
5207626	+	22
5209292	+	22
5211061	+	17
5212036	+	132
5214644	+	89
5215146	+	184
5218348	+	48
5222759	+	42
5222804	+	91
5228595	+	315
5232145	+	35
5233558	+	22
5236747	+	56
5237022	+	323
5246924	+	27
5251003	+	42
5254729	+	515
5256294	+	603
5258218	+	35
5258247	+	27
5259559	+	257
5259912	+	109
5261021	+	60
5264488	+	62
5265325	+	43
5271796	+	223
5272831	+	98
5273370	+	184
5274607	+	36
5274658	+	650
5279844	+	43
5279899	+	4075
5284803	+	29
5284871	+	64
5286309	+	468
5290074	+	55
5292709	+	98
5294050	+	818
5298156	+	22
5298236	+	165
5302564	+	30
5305922	+	482
5306664	+	162
5310837	+	169
5312196	+	27
5316192	+	24
5317509	+	2147
5319766	+	923
5321905	+	86
5324398	+	24
5324532	+	101
5327272	+	80
5329974	+	1001
5344147	+	414
5349877	+	27
5349902	+	1062
5354470	+	459
5354959	+	747
5355051	+	28
5355634	+	32
5357517	+	203
5363408	+	79
5363628	+	411
5364591	+	703
5365923	+	246
5367550	+	21
5367933	+	23
5368214	+	159
[truncated: 3,039 more rows]

## Sheet: Mtb_TSS_no_700nt_downstrem_TSS
Genome_position	Direction
1267	-
1935	+
5183	+
8207	-
12486	+
14914	+
17599	+
19032	-
27579	+
31078	+
32057	+
41307	+
42351	-
50565	+
51782	-
51981	+
52810	+
58114	+
60282	+
63562	-
65539	-
65675	+
68417	+
69432	+
79310	-
80621	+
86459	+
88164	+
89535	+
92203	+
92825	+
94547	+
96978	+
99619	+
103522	-
108294	+
110560	-
112259	-
117711	+
122196	-
123207	-
130564	-
131125	-
131338	+
133843	+
136141	+
137691	-
139705	+
141052	-
146306	-
151073	+
151127	-
155665	+
157655	-
157828	+
159668	-
161766	+
163314	-
171213	+
173229	+
183208	-
183579	+
186649	-
193669	+
199503	-
202826	-
206647	+
207168	+
208326	+
210815	-
211323	+
212270	-
214967	+
218709	+
219427	+
221817	+
223578	+
236507	-
238559	-
238897	-
241436	+
243214	-
243384	+
244635	+
251676	+
262812	+
273041	-
273121	+
274904	-
276025	+
277453	-
277876	+
284119	+
285210	+
287186	+
292134	+
295712	-
295966	+
298918	+
301683	-
302710	-
302866	+
308923	+
309839	-
314854	-
316439	-
317503	-
324567	+
325776	+
328499	-
333421	-
349556	+
358074	-
359748	-
361265	+
363252	+
364523	+
375749	-
377113	+
377931	+
380522	+
382471	+
383608	+
385967	-
388582	+
390340	+
394111	+
398254	+
400695	+
405887	-
409311	+
410874	+
412695	+
415044	+
417026	-
418889	-
422404	+
424645	+
427999	+
434763	-
436826	-
437519	+
438791	+
442396	+
445260	-
455978	+
457027	+
459317	-
462134	+
463607	+
469594	+
474380	-
476361	+
486978	+
499749	+
501054	+
503498	+
505054	+
507043	-
510453	+
515861	-
516899	-
518663	+
519603	+
526145	+
527363	-
528429	+
532758	+
534400	-
535483	-
536568	+
538948	-
540230	+
542163	+
545829	-
552617	+
556408	+
557439	+
558827	+
559864	+
561790	-
562716	-
563455	-
563570	+
564991	+
566487	+
568970	-
571755	+
573840	+
575360	+
577172	+
578429	+
583577	+
587104	+
590098	+
591450	+
592282	-
592717	+
594782	-
596658	+
600400	+
602298	+
607057	+
608719	+
610125	+
611072	-
612027	-
612911	+
614838	+
619754	+
620836	+
622300	-
626443	-
629967	-
631943	-
635927	-
637545	-
639982	-
640864	-
646301	+
648867	+
649692	+
650748	-
652774	+
653840	+
660987	+
662473	+
664915	-
665820	-
668458	-
669840	+
676034	-
676475	+
677713	+
678899	+
684413	+
685939	+
697806	-
701433	+
703230	+
704906	-
709524	-
710785	+
714193	+
716413	+
717702	-
731933	+
733368	+
734107	+
739252	-
742500	-
748063	+
751539	+
755239	-
756770	+
759597	+
760745	+
769795	+
771487	+
781380	+
782885	+
784751	+
786123	+
787086	+
787955	+
791275	-
791716	+
794742	+
800206	+
801373	+
806304	+
809898	+
811231	+
815733	+
819677	-
820273	+
824718	+
827424	+
830027	+
832428	+
834949	-
838378	+
840950	+
842032	+
850076	-
850667	+
854229	-
855898	-
857512	+
860872	+
868284	+
868908	+
870000	+
878431	-
879362	+
882457	+
883276	+
894634	+
895784	+
898795	+
902133	+
906406	+
908120	-
909584	-
910910	+
914202	-
916427	-
917928	-
919639	-
923712	-
923954	+
927926	-
930529	-
932202	+
934723	+
938242	-
941123	-
941250	+
942980	+
944331	+
948471	-
948646	+
951186	+
953280	+
960340	-
962683	+
965809	-
967821	+
970285	-
970458	+
976057	+
981314	-
982557	-
982728	+
983654	-
988279	-
999427	+
1001311	+
1005437	+
1006556	-
1006737	+
1008210	+
1014646	+
1019969	-
1023228	+
1025207	-
1026965	-
1032715	-
1038520	-
1040631	-
1041268	+
1046029	-
1046140	+
1049060	+
1052614	-
1054262	+
1058097	-
1058261	+
1061900	+
1065082	+
1069884	+
1074084	+
1077155	-
1077958	+
1078549	+
1081268	+
1090332	+
1092792	-
1094822	+
1097365	+
1098535	+
1101784	+
1108534	-
1109275	+
1110127	+
1112309	+
1113865	+
1115869	+
1117189	+
1118037	+
1120005	-
1121742	+
1123595	+
1127010	-
1130159	+
1131487	+
1134705	-
1136517	-
1136877	+
1138253	+
1144509	+
1148259	-
1149695	+
1153411	-
1157052	+
1158742	-
1160438	-
1161889	+
1165685	-
1167096	+
1169285	-
1179220	+
1183471	+
1187356	+
1187751	+
1195950	-
1198530	-
1199414	-
1200520	+
1201722	+
1203272	+
1205967	-
1208107	-
1210600	+
1211522	+
1214237	-
1220543	+
1221964	+
1222849	+
1224390	+
1225923	+
1228745	+
1231212	-
1232319	-
1233030	+
1233953	-
1236190	+
1238197	-
1239387	+
1241411	-
1241637	+
1243677	+
1247134	+
1251415	-
1254635	+
1261713	-
1267281	+
1268572	-
1269963	-
1274160	+
1277669	-
1279660	+
1282311	+
1286573	-
1287129	+
1288574	+
1292100	-
1294173	+
1298697	-
1300168	+
1300224	-
1301231	+
1302860	+
1302897	-
1304573	-
1306078	-
1308914	+
1309686	+
1313308	-
1313661	+
1316324	+
1325692	-
1329311	-
1330473	+
1334945	+
1338519	-
1338896	+
1340989	+
1345601	+
1348725	+
1348737	-
1351752	+
1353163	+
1354199	+
1359165	+
1365896	+
1371231	-
1374276	-
1374611	+
1383189	+
1384284	+
1386816	+
1388658	-
1390151	-
1400395	-
1406090	-
1408191	+
1409939	-
1411998	+
1413230	-
1413377	+
1415871	-
1417405	-
1420039	+
1424178	+
1426240	+
1433536	-
1437920	+
1440079	-
1440811	+
1442779	+
1446385	+
1449181	+
1453013	+
1455102	+
1457130	+
1458319	+
1461663	+
1468141	+
1469176	-
1470327	+
1473663	+
1479124	-
1485774	-
1486922	-
1487167	+
1494570	+
1500667	+
1502923	-
1504886	+
1505974	+
1507427	+
1508929	-
1509040	+
1509193	+
1510757	+
1512616	-
1512870	+
1518734	+
1521424	+
1524620	+
1525642	+
1530765	-
1531354	+
1533668	-
1535560	-
1537718	-
1538246	-
1540727	-
1540818	+
1547134	+
1547605	+
1552603	+
1565009	+
1576753	+
1580539	+
1582172	+
1584514	+
1586614	-
1587237	+
1588488	-
1590355	+
1591472	+
1593508	+
1594048	+
1597781	+
1599664	+
1603956	+
1604809	-
1606369	+
1611409	+
1613047	-
1613262	+
1617313	-
1617843	+
1619797	+
1622677	-
1623694	-
1630235	-
1634993	+
1642413	-
1644376	-
1645027	+
1646264	+
1656757	-
1660483	+
1666103	-
1666926	+
1669220	+
1673446	+
1674603	+
1677541	+
1678558	+
1681972	-
1686316	+
1687947	+
1692652	+
1697816	-
1703027	+
1708658	-
1710712	+
1712314	+
1717618	-
1717917	+
1722299	+
1733616	+
1735514	+
1736296	+
1742250	+
1745024	+
1747698	+
1749892	-
1753721	-
1763640	+
1764776	+
1773839	-
1774728	-
1782734	-
1783654	+
1786231	+
1790207	+
1793899	-
1794715	+
1798301	+
1799572	+
1802561	-
1806187	+
1809254	+
1810192	+
1815317	+
1816196	+
1825935	-
1830568	-
1833500	+
1836095	-
1837019	+
1842395	+
1844262	+
1848447	-
1850088	+
1851998	+
1853867	+
1855714	+
1856817	+
1859366	-
1862432	-
1865598	+
1870517	-
1871301	+
1891199	+
1896874	+
1898238	-
1901183	+
1902389	+
1910295	+
1916585	+
1918487	+
1921549	+
1923753	+
1929888	-
1933139	-
1934806	+
1936418	+
1937189	+
1938075	+
1939834	+
1947650	-
1951758	-
1953133	-
1956775	+
1957645	+
1959798	-
1960674	+
1963952	-
1965583	+
1968973	+
1971534	+
1973642	+
1975838	+
1977881	-
1998522	-
1998943	+
2000567	+
2002625	+
2003893	+
2006567	+
2007773	-
2008937	+
2012798	+
2014510	-
2017608	+
2024781	+
2026252	-
2028331	+
2030684	+
2032068	+
2035281	+
2039840	+
2040867	+
2047601	+
2048912	-
2052973	+
2053599	+
2056334	-
2056486	+
2057462	+
2062756	-
2069087	+
2073848	+
2075616	+
2077941	-
2079813	-
2081561	+
2092229	-
2096629	-
2096767	+
2097355	+
2102789	-
2104114	-
2106756	+
2109551	+
2111369	-
2120734	-
2121883	-
2125236	+
2126210	+
2128217	-
2133681	-
2134160	-
2136541	+
2139718	+
2141918	-
2142390	+
2144947	+
2145878	-
2146841	-
2150841	+
2158089	-
2171576	-
2171669	+
2175240	+
2177094	+
2181828	-
2183379	+
2190270	-
2193624	+
2195213	-
2195996	+
2197695	+
2200494	-
2201255	+
2204232	-
2219259	-
2219567	+
2220888	+
2223341	-
2224157	-
2226219	+
2228684	+
2231660	+
2232687	+
2238119	+
2238989	+
2240130	+
2251915	-
2254139	-
2256436	-
2258053	+
2263080	-
2267510	-
2270248	-
2270462	+
2278969	-
2279113	+
2281090	-
2281302	+
2283720	-
2307203	-
2309166	-
2313060	-
2317093	-
2320761	-
2326390	-
2326952	+
2329926	+
2331006	+
2331529	+
2334008	-
2344336	+
2353325	-
2356685	-
2359821	-
2360174	+
2364247	-
2366955	+
2368216	+
2370865	-
2372430	-
2375392	-
2376427	+
2379782	-
2380934	-
2386301	+
2388520	+
2391197	-
2392004	+
2393403	+
2395248	-
2401735	-
2402727	-
2404556	-
2406026	-
2406849	-
2409615	+
2409633	-
2415178	-
2417751	-
2420608	-
2423176	-
2424855	-
2429909	-
2432917	+
2434663	-
2441728	-
2443307	+
2445370	-
2448120	+
2450547	-
2453333	-
2456751	-
2456909	+
2460326	-
2463150	-
2464844	-
2465005	+
2467648	-
2469391	-
2470630	+
2474678	-
2477157	-
2481879	+
2484592	+
2485281	+
2486240	+
2487481	+
2492355	-
2493750	-
2497025	-
2498787	+
2500827	-
2500931	+
2505663	-
2510550	-
2511659	-
2512406	+
2516795	+
2520589	+
2525383	+
2529395	-
2529963	-
2540659	+
2545295	+
2546800	+
2551530	+
2562963	+
2565121	-
2566777	+
2569092	+
2573787	+
2575613	-
2578005	-
2579186	-
2580338	-
2582035	-
2585916	-
2588814	-
2599912	-
2602455	-
2603509	-
2604329	+
2607021	+
2608536	+
2610793	+
2614113	-
2618981	-
2620254	+
2626205	-
2627056	-
2636975	-
2639560	-
2641207	+
2643976	-
2650046	-
2653137	-
2654101	-
2655231	+
2656166	-
2664812	-
2680344	+
2683197	-
2684439	+
2687859	+
2692176	+
2692734	+
2695867	+
2697924	-
2703246	+
2704090	-
2706041	-
2712653	-
2719165	-
2725487	-
2726162	+
2728502	-
2740505	-
2744427	+
2745236	-
2750265	-
2751582	-
2752446	-
2756757	-
2759551	-
2760751	+
2763823	-
2768160	-
2768996	+
2772350	-
2773178	+
2775293	+
2784089	-
2793689	+
2808093	+
2810295	-
2812284	-
2814915	-
2816297	-
2816988	-
2822437	+
2824688	+
2828234	+
2833765	-
2835389	-
2835772	+
2839940	-
2845348	-
2849508	-
2850584	-
2854917	-
2859475	-
2864422	-
2868616	+
2869451	-
2877877	+
2881416	+
2882300	+
2884441	+
2886572	-
2897835	-
2900658	-
2906872	+
2910222	-
2912114	+
2913416	+
2915783	-
2916335	+
2917822	+
2919609	-
2922992	+
2926309	+
2930080	+
2931603	-
2934963	+
2939681	+
2943315	-
2945340	+
2946228	-
2949549	+
2952063	-
2953040	-
2957350	+
2959259	-
2962513	-
2964335	+
2965368	-
2966543	+
2968667	+
2971495	-
2975907	-
2980921	+
2982575	+
2990716	+
2992642	-
2995125	+
2996013	+
2999978	-
3005771	-
3013890	-
3016843	+
3017717	+
3020309	+
3021797	-
3021867	+
3022443	+
3024582	-
3027644	-
3027918	+
3030927	-
3031798	+
3038425	-
3039830	-
3042528	-
3042926	+
3046548	-
3046791	+
3052015	-
3053243	+
3056029	+
3058128	-
3058571	-
3061434	+
3067134	-
3076455	-
3079675	+
3080519	-
3085485	-
3089049	-
3092773	-
3093835	-
3094889	-
3096969	+
3100520	-
3102172	-
3103356	-
3104924	-
3107793	+
3109645	+
3112822	+
3114125	-
3114792	+
3115295	+
3123628	+
3123894	+
3133589	-
3134451	+
3135514	-
3144755	-
3146722	-
3148330	-
3150077	-
3153939	-
3155881	-
3160561	-
3162101	-
3166662	+
3173035	-
3174027	-
3179384	-
3181911	-
3183148	+
3187681	+
3189944	-
3192398	-
3193213	-
3200187	-
3201922	-
3204300	-
3205267	-
3211740	-
3214504	+
3216578	-
3220052	-
3221692	-
3231301	-
3234149	-
3237821	-
3241145	-
3242005	-
3242244	+
3243378	+
3267435	+
3272446	+
3277680	-
3281838	-
3282900	-
3283345	+
3286278	-
3288880	+
3293673	-
3302584	-
3304438	+
3305289	+
3307405	-
3308381	-
3308678	+
3313079	-
3314415	-
3315241	+
3323713	-
3324548	-
3331798	+
3333596	-
3335917	+
3337927	-
3339885	+
3343876	-
3347884	-
3348723	-
3355079	-
3363162	-
3363319	+
3364542	-
3365352	+
3366693	+
3369869	-
3375755	+
3382627	+
3385080	-
3394773	-
3395035	+
3397202	-
3401911	-
3405132	+
3406253	+
3407699	-
3409429	-
3411180	-
3413134	-
3414946	-
3418963	-
3420393	-
3423210	-
3439008	-
3446171	+
3451766	+
3455806	-
3460072	+
3464544	+
3467409	+
3469265	-
3473885	-
3477172	-
3482983	+
3488102	+
3490327	+
3491130	+
3492132	+
3494564	+
3494613	-
3496512	+
3500266	-
3500785	-
3501164	+
3505327	+
3508092	+
3509651	+
3511586	+
3516521	+
3520950	+
3531135	-
3537387	-
3540863	-
3542042	-
3544136	-
3549948	-
3550365	+
3554265	+
3559447	-
3563214	-
3567036	+
3567900	+
3569028	-
3571332	+
3572608	-
3573708	-
3582483	-
3584935	+
3586093	+
3587605	+
3592503	-
3594232	-
3595600	+
3599678	-
3602183	-
3603374	+
3609733	-
3612503	-
3613600	-
3614219	+
3616911	-
3620567	-
3621462	-
3623104	-
3625360	-
3627337	-
3629717	-
3632020	-
3638744	-
3639338	+
3640373	-
3645939	+
3646899	-
3647885	+
3650185	+
3653413	+
3658116	-
3659912	-
3662973	+
3664925	+
3665466	+
3666297	+
3669403	-
3671791	-
3676063	+
3682027	-
3690935	-
3691312	+
3694160	-
3694223	+
3697369	+
3698626	-
3700507	-
3701187	-
3702615	-
3704155	+
3708487	-
3714479	+
3714512	-
3721403	+
3723899	+
3726142	+
3730162	+
3744923	+
3747503	-
3753559	+
3762231	+
3765736	+
3769282	+
3770820	-
3775190	-
3776152	+
3777803	-
3778692	+
3785082	+
3786637	-
3787849	+
3790307	+
3799021	-
3800091	-
3805045	+
3811844	-
3817400	+
3822187	-
3824026	-
3826453	+
3830045	+
3831906	+
3833784	-
3833845	-
3834971	+
3837638	-
3839044	-
3841574	-
3841849	+
3855003	-
3857069	-
3860132	-
3862689	-
3874419	+
3877311	-
3882016	+
3889549	+
3894137	+
3894922	+
3895858	+
3897733	-
3900627	-
3901349	-
3903184	+
3905876	+
3907697	-
3908251	+
3910044	+
3911923	-
3913769	+
3916298	+
3919407	-
3921128	-
3923256	-
3926683	+
3936899	+
3939439	-
3939737	+
3955729	+
3957824	-
3958275	+
3961005	+
3962590	+
3975521	-
3978182	+
3982777	+
3987023	+
3997810	-
4011073	-
4012478	-
4013657	+
4018513	+
4022161	+
4023986	-
4024440	-
4025962	+
4026623	+
4029941	-
4030637	+
4034236	+
4040938	-
4043123	-
4046358	-
4047675	-
4048759	+
4049588	-
4053113	-
4054556	-
4056621	-
4058500	+
4060807	-
4062706	+
4064040	-
4067547	+
4068633	-
4069337	+
4070691	+
4071859	+
4080963	-
4087558	-
4088882	-
4093745	+
4096941	-
4099655	-
4100862	+
4105817	+
4106415	+
4109355	-
4114638	-
4115968	-
4118273	-
4119431	+
4120297	+
4121876	-
4122094	+
4124595	+
4125975	-
4126711	+
4129287	-
4132981	-
4137384	+
4142222	+
4146235	-
4148433	-
4150077	-
4153798	+
4156907	-
4168523	+
4174378	-
4191377	+
4192248	+
4195618	+
4196902	+
4198830	-
4200533	+
4202066	-
4205551	-
4207095	-
4209546	+
4212305	+
4214153	-
4214793	+
4217278	-
4219027	+
4225149	-
4227076	+
4228839	+
4231455	+
4234831	+
4243411	+
4246919	-
4253510	+
4264630	-
4265707	-
4266928	-
4268244	-
4269095	-
4271713	+
4272682	+
4278158	-
4284942	+
4286959	+
4299793	-
4299990	+
4312036	-
4312921	+
4314356	+
4315740	-
4316774	-
4317250	+
4318576	+
4322353	+
4325202	+
4328342	+
4329795	-
4338679	-
4340387	+
4342753	+
4343471	+
4345217	+
4350790	+
4351657	-
4352380	+
4353105	+
4354013	-
4356843	+
4360187	-
4362129	-
4368860	-
4372884	-
4373099	+
4374602	-
4376207	-
4382858	-
4384306	+
4386581	+
4391798	-
4393627	+
4397737	-
4398521	+
4399569	-
4401867	+
4403319	+
4405416	-
4408240	-
4408913	-
4411264	-
