# Supplementary material for: Incomplete transcripts dominate the Mycobacterium tuberculosis transcriptome
Source: Nature. 2024 Feb 28;627(8003):424–30. doi: 10.1038/s41586-024-07105-9 (PMC10937400; doi:10.1038/s41586-024-07105-9)
Supplement: Supplementary file 5 — TTS information for Mtb and Msm detected by SEnd-seq [file 41586_2024_7105_MOESM5_ESM.xlsx]

## Sheet: Mtb_TTS_information
Genome_position (NC_018143.2)	Strand_direction	Average_TTS_intensity (Number of reads reduced at a specific position)	Average_termination_efficiency (Percentage of reads reduced at a specific poisition)
17913	+	173	50.23
59936	+	227	64.32
192493	-	56	77.33
210615	-	394	62.75
218383	+	178	54.67
279586	+	90	67.87
302122	-	268	65.67
302122	-	268	65.67
456215	+	339	62.38
476971	+	52	44.73
530251	-	109	83.67
530291	+	2647	93.33
566457	+	339	62.3
621998	-	114	57.5
624368	-	30	74.5
710742	+	110	78.05
733601	+	1215	55.24
736247	-	379	75.25
736247	-	416	65.5
736286	+	793	95.07
749958	+	40	78.93
786078	+	693	84.53
806226	+	728	92.17
815688	+	518	69.7
842353	-	28	72.67
842356	+	112	87.17
924190	+	226	65.27
958470	-	116	94.75
958511	+	368	96.73
1000822	-	55	72.75
1000827	+	150	83.46
1025324	-	212	63.4
1029392	+	188	54
1062379	+	455	52.58
1064107	+	449	95.65
1111229	+	107	69.15
1111229	+	107	69.15
1133319	+	147	81.75
1172845	+	17	85
1205254	-	305	61.67
1224366	+	90	71.88
1271924	-	1692	65
1291864	-	701	75.67
1316631	+	323	52.6
1357122	+	91	90.67
1363458	-	130	66.75
1363493	+	80	89.4
1455467	+	1132	61.3
1477057	+	1590	88
1488141	+	124	91
1504603	+	172	52
1541876	+	115	55.68
1568103	+	190	80.67
1618183	+	84	67.8
1660746	+	104	67.73
1733933	+	112	48.85
1828818	-	296	91.8
1828855	+	460	83.73
2004068	+	347	74.35
2031040	+	797	67.62
2145379	+	22	50.17
2170034	-	74	64.33
2201628	+	643	70.07
2232640	+	64	70.83
2343150	+	114	60.77
2429415	-	305	55.25
2431523	-	233	68.5
2489263	+	189	62.28
2489263	+	189	62.28
2491999	-	865	74.33
2500380	-	1689	93
2500395	-	188954	64.5
2581773	-	315	68.5
2608156	-	63	76
2625815	-	579	58.5
2695011	+	47	85.12
2712401	-	42	74.75
2744698	+	111	60.08
2751327	-	64	57.25
2751616	-	235	91.33
2751616	-	389	77.33
2761108	+	204	47.35
2913593	+	327	91.85
2970026	+	93	57.73
2984973	+	26	56.4
3023506	+	881	62
3059812	-	701	80.75
3059813	+	29	63.9
3066791	-	1232	72.33
3100167	-	1547	78
3100167	-	1547	78
3348503	-	199	64.75
3348542	+	51	91.93
3467968	-	367034	61.17
3508048	+	276	84.03
3560124	-	79	58.75
3568760	-	134	71
3590640	+	295	59.25
3590640	-	434	60.5
3596011	+	2327	69.12
3650137	+	52	52.7
3804048	-	62	54.67
3835398	-	523	64
3835436	+	593	86.95
3837104	-	6471	87.33
3924295	+	101	69.42
3954486	-	47	62.75
3961345	+	470	60.58
3988968	-	65	69.33
3988968	-	65	69.33
4021620	-	154	73.75
4087290	-	583	64.17
4088448	-	2999	69.83
4101156	+	174266	90.18
4149721	-	53	69.67
4217041	-	477	62.5
4238164	+	69	44.07
4246717	-	115	75.33
4265764	-	710	73
4353152	+	4585	82.47
4373837	-	107	65.4

## Sheet: Msm_TTS_information
Genome_position(NC008596.1)	Strand_direction	Average_TTS_intensity (Number of reads reduced at a specific position)	Average_termination_efficiency (Percentage of reads reduced at a specific poisition)
46152	+	56	62.9
87683	+	373	64.83
117973	+	33	48.93
121234	+	139	56.5
150494	+	250	59.7
243450	+	516	90.64
262529	+	290	96.03
431690	+	69	73.98
444442	+	96	45.43
498412	+	45	57.13
752447	+	359	55.47
781972	+	34	94.62
783318	+	57	65.22
786472	+	293	66.7
786472	+	293	66.7
967210	+	1302	96.77
990982	+	173	52.2
998591	+	154	75.35
1016430	+	434	81.58
1039669	+	6611	92.13
1045366	+	34	60.5
1090046	+	165	84.52
1141784	+	1203	62.4
1198609	+	49	40.43
1440757	+	60	88.5
1459722	+	1897	95.4
1460975	+	61	78.66
1502658	+	449	94.56
1542669	+	549	90.32
1566194	+	593	96.49
1615502	+	697	92.82
1647241	+	1307	92
1648069	+	119	91.13
1671542	+	1234	83.44
1673234	+	94	97.22
1728160	+	767	46.55
1750831	+	197	89.82
1858862	+	91	91.86
1860242	+	144	92.5
1872039	+	251	84.97
1872502	+	101	63.6
1907103	+	113	53.25
1918790	+	85	95.73
1956366	+	171	79.7
1966521	+	768	71.22
1966521	+	525	76.42
2011918	+	3806	66.56
2031691	+	721	72.78
2032148	+	52	80.3
2106454	+	131	54.55
2156530	+	760	96.53
2169621	+	32547	90.4
2169658	+	161	80.27
2240947	+	42	94.3
2274160	+	476	72.05
2281860	+	298	68.66
2383308	+	163	86.39
2434435	+	556	96.1
2457763	+	352	88.64
2463072	+	61	87.65
2472148	+	5808	87.73
2472559	+	90	66.6
2503325	+	67	49.13
2510154	+	489	78.34
2532949	+	106	94.28
2606717	+	329	91.11
2735208	+	707	70.94
2735214	+	2292	71.87
2774930	+	39	53.38
2824200	+	982	64.77
2824200	+	2092	72.43
2826209	+	26	52.5
3048946	+	3429	87.59
3125386	+	5790	82.37
3128996	+	83	67.96
3131774	+	42	87.47
3319522	+	377	53.93
3319858	+	67	56.77
3330967	+	76	54.4
3393371	+	635	72.82
3433647	+	64	84.27
3509094	+	134	49.8
3558821	+	943	74.04
3571257	+	212	49.38
3582558	+	25	97.13
3642820	+	293	81.68
3741530	+	541	77.87
3747326	+	605	95.34
3881700	+	132	63.28
3929659	+	1539	90.46
3976795	+	1973	80.2
4176691	+	42	94.83
4327100	+	132	44.57
4348615	+	292	93.7
4376412	+	120	90.97
4387612	+	109	67.66
4410514	+	44	66.3
4417401	+	116	78.9
4447687	+	124	60.42
4663633	+	294	65.89
4663736	+	76	64.65
5058993	+	98	82.57
5285755	+	42	85.47
5294977	+	137	91.66
5365895	+	79	54.3
5414931	+	1246	86.03
5414931	+	1246	86.03
5436943	+	203	94.52
5487202	+	2448	78.36
5492430	+	351	86.83
5513487	+	44	65.92
5562979	+	898	53.05
5564548	+	122	94.84
5626004	+	44	47.03
5693431	+	1373	83.87
5693449	+	49	78.27
5770666	+	142	45.5
5841265	+	27	44.23
5845651	+	1001	66.54
5860864	+	691	81.09
5860864	+	691	81.09
6242668	+	1440	91.96
6277320	+	195	74.38
6349493	+	113	82.76
6477329	+	173	56.23
6493251	+	99	49.77
6493251	+	99	49.77
6497035	+	183	78.57
6498889	+	288	68.53
6505761	+	507	84.37
6570077	+	208	66.62
6633712	+	193	87.98
6789605	+	167	51.57
6818596	+	41	60.5
41634	-	248	92.2
77788	-	78	79.75
243413	-	54	92.67
258984	-	606	55.67
327162	-	58	92.33
340354	-	36	66
431644	-	195	66.86
468378	-	34	92.6
498372	-	63	86.75
542481	-	598	56.67
634842	-	1541	68.43
755923	-	100	82.75
1106123	-	108	90.33
1227735	-	351	65.75
1457112	-	93	81.67
1588287	-	95	75.33
1683616	-	813	59.71
1686994	-	239	65.43
1708438	-	828	57
1733704	-	180	75.43
1858826	-	5855	89.14
1860205	-	61	76
1861481	-	331	71
1870262	-	57	66.67
1883346	-	219	67
2000091	-	899	90.29
2032105	-	22	91
2081181	-	7290	83.86
2106418	-	539	85.4
2156492	-	2865	85.2
2156492	-	2333	76.6
2268008	-	67	80.33
2276786	-	241	54
2399385	-	94	91.33
2457723	-	60	73
2481982	-	663	67
2740517	-	44	84.33
2822186	-	480	78.29
2826173	-	39	74.83
3095179	-	548	71.83
3105784	-	222	73.5
3131732	-	193	77
3215562	-	50	57
3336220	-	1010	82.14
3545483	-	2437	78.86
3626109	-	261	73.43
3680797	-	112	87.75
3690277	-	195	78.6
3727603	-	1408	85.8
3799935	-	110	56.25
3800548	-	43	69.75
3819828	-	2226	66.5
3819872	-	49796	67.33
3820035	-	14497	72
3820128	-	576419	90
3860923	-	69	70.5
3903316	-	297	80.57
3926534	-	65	90.33
3929619	-	49	88.17
4000280	-	3405	69.25
4201326	-	40	89
4206163	-	118	64.5
4224695	-	113	58.57
4260235	-	219	67.33
4276870	-	247	71
4320265	-	836	54.86
4321214	-	1738	62.29
4350678	-	116	60.5
4356198	-	647	63
4392646	-	14874	74.43
4417362	-	41	78
4424163	-	143	59
4561627	-	505	66.71
4578468	-	191	78
4713305	-	351	87.14
4718400	-	490	71.57
4718400	-	490	71.57
4759665	-	84	89.67
4759665	-	84	89.67
4761402	-	228	85.14
4777758	-	1401	69.14
4777758	-	1401	69.14
4847989	-	355	78.29
4849294	-	1118	77.14
4987021	-	1222	89
5024368	-	16743	65.83
5024461	-	570189	89.14
5046631	-	4869	64.71
5049383	-	40	91
5062933	-	190	88.29
5257979	-	388	60
5359445	-	71	89.2
5367159	-	460	79.57
5390868	-	35	77.14
5521309	-	103	71.83
5564511	-	1495	80.57
5565882	-	1146	63.57
5570298	-	1460	66.29
5613881	-	125	87.83
5653773	-	32	63.33
5700737	-	332	65
5757468	-	1634	64.25
5792760	-	497	58.2
5834209	-	193	68.2
5976268	-	116	90
6100319	-	188	78.75
6151647	-	1085	70.6
6152897	-	162	91.33
6155734	-	4543	78.14
6198245	-	293	59.33
6229902	-	16000	88.14
6241132	-	3000	92.71
6250505	-	84	63
6266704	-	56	66
6277279	-	200	56.8
6318168	-	293	83
6371306	-	113	61.8
6410322	-	103	84.4
6410369	-	339	59.14
6455136	-	74	81.8
6467051	-	342	83
6505721	-	64	84.14
6532781	-	1142	73.14
6652465	-	43	65.25
6689857	-	518	67.67
6941502	-	667	91
6983385	-	235	67
