# Supplementary material for: Incomplete transcripts dominate the Mycobacterium tuberculosis transcriptome
Source: Nature. 2024 Feb 28;627(8003):424–30. doi: 10.1038/s41586-024-07105-9 (PMC10937400; doi:10.1038/s41586-024-07105-9)
Supplement: Supplementary file 8 — Oligonucleotides and plasmids used in this study [file 41586_2024_7105_MOESM8_ESM.xlsx]

## Sheet: Sheet1
Oligo name	Sequence (5' to 3')	Purpose
5'adaptor_RNA_oligo	/5SpC3/rArArArUrGrCrUrCrUrCrCrArCrGrUrNrNrNrN	SEnd-seq library prep
3'adaptor_RNA_oligo	/5Phos/rNrNrNrNrArArCrCrUrGrCrUrArUrCrArArCrUrG/3ddC/	SEnd-seq library prep
3'adaptor_RT_primer_biotin	GGGCAGT/iBiodT/GATAGCAGG	SEnd-seq library prep
lacZP108-F	TGGCGTAATAGCGAAGAG	qPCR for lacZ RNA abundance detection
lacZP108-R	ATCGTAACCGTGCATCTG	qPCR for lacZ RNA abundance detection
lacZP297-F	CAGCCTGAATGGCGAATGG	qPCR for lacZ RNA abundance detection
lacZP297-R	CGACGACAGTATCGGCCTC	qPCR for lacZ RNA abundance detection
lacZP898-F	CGTGACTACCTACGGGTAACAG	qPCR for lacZ RNA abundance detection
lacZP898-R	GCATAACCACCACGCTCATC	qPCR for lacZ RNA abundance detection
lacZP1237-F	GATGAGCAGACGATGGTGC	qPCR for lacZ RNA abundance detection
lacZP1237-R	TACCACAGCGGATGGTTCG	qPCR for lacZ RNA abundance detection
lacZP1578-F	GCTGGATCAAATCTGTCGATCC	qPCR for lacZ RNA abundance detection
lacZP1578-R	GGAAGGGCTGGTCTTCATCC	qPCR for lacZ RNA abundance detection
lacZP1941-F	CGCTGACGGAAGCAAAACA	qPCR for lacZ RNA abundance detection
lacZP1941-R	GCCCGGATAAACGGAACTG	qPCR for lacZ RNA abundance detection
lacZP2403-F	GGCAATTTAACCGCCAGTCAG	qPCR for lacZ RNA abundance detection
lacZP2403-R	GTGCACGGGTGAACTGATC	qPCR for lacZ RNA abundance detection
laczP3070-F	GCACATGGCTGAATATCG	qPCR for lacZ RNA abundance detection
laczP3070-R	TTTGACACCAGACCAACT	qPCR for lacZ RNA abundance detection
lacZP750-NM-reverse	CTCGCCGCACATCTGAACTTCAGCCTCCAG	Cloning nonsense mutant Eco lacZ
lacZP750-NM-for	TTGCGTGACTAACTACGGGTAACAGTTTCTTGATGGCAGGGTGAAAC	Cloning nonsense mutant Eco lacZ
MtbtopA_P117-193 for	CTACATCGTCGAGTCCTC	qPCR for Mtb_topA RNA abundance detection
MtbtopA_P117-193 rew	ACTTGTACTTTGCGGGTA	qPCR for Mtb_topA RNA abundance detection
MtbtopA_P517-667 for	CTGTACGGCTACGAAGTC	qPCR for Mtb_topA RNA abundance detection
MtbtopA_P517-667 rew	CAAGGATGTCCCAGTAGG	qPCR for Mtb_topA RNA abundance detection
MtbtopA_P1011-1153for	CGGCTACATCACCTATATGC	qPCR for Mtb_topA RNA abundance detection
MtbtopA_P1011-1153rew	CTTCCTGGGCGTTCTTCA	qPCR for Mtb_topA RNA abundance detection
MtbtopA_P1495-1636 for	TTGGACATCGTCGAGTTG	qPCR for Mtb_topA RNA abundance detection
MtbtopA_P1495-1636 rew	CCTGGATGGTCTTGATGAT	qPCR for Mtb_topA RNA abundance detection
MtbtopA_P1909-2067 for	GACGCACGAGAAGTAAAC	qPCR for Mtb_topA RNA abundance detection
MtbtopA_P1909-2067 rew	GGTAATCGAGTCGCTGAG	qPCR for Mtb_topA RNA abundance detection
TopA_notI_for	ATTGCGGCCGCTTGGCTGACCCGAAAACGAAGGGC	Clone DNA fragment into PUC19-AP3 plasmid
TopA_nheI_rew	AATTGCTAGCCGGTCACATACGGCCCAAACCGGCCT	Clone DNA fragment into PUC19-AP3 plasmid
Lacz_notI_for	ATTGCGGCCGCATGACCATGATTACGGATTCACTGG	Clone DNA fragment into PUC19-AP3 plasmid
lacZ_nheI_rew	AATTGCTAGCGCCACCAATCCCCATATGGAAACCG	Clone DNA fragment into PUC19-AP3 plasmid
Ap3_DNA_PCR_for	AAGCTAGCATCTATGGATGACCGAACCTGGTC	Amplify target DNA for preparing DNA templates containing pre-formed transcription bubble
Ap3_DNA_PCR_ew	TTACGGTTCCTGGCCTTTTGCTGGCC	Amplify target DNA for preparing DNA templates containing pre-formed transcription bubble
Tr_initiation_RNA_oligo	rGrArCrUrGrGrArGrUrUrCrArG	In vitro transcription with DNA templates containing pre-formed transcription bubble
Mtb_rho_sgRNA-1 for	GGGAAATACGGCGAACCTCGTCCA	Synthesized sgRNA oligo targeting Mtb Rho
Mtb_rho_sgRNA-1 rew	AAACTGGACGAGGTTCGCCGTATT	Synthesized sgRNA oligo targeting Mtb Rho
Mtb_rho_sgRNA-2 for	GGGAGTTCCCCCTGGGTGGCCGGTGCC	Synthesized sgRNA oligo targeting Mtb Rho
Mtb_rho_sgRNA-2 rew	AAACGGCACCGGCCACCCAGGGGGAAC	Synthesized sgRNA oligo targeting Mtb Rho
Mtb_rho_sgRNA-3 for	GGGAGCTCCGGGCGGACCTGTTGGCTT	Synthesized sgRNA oligo targeting Mtb Rho
Mtb_rho_sgRNA-3 rew	AAACAAGCCAACAGGTCCGCCCGGAGC	Synthesized sgRNA oligo targeting Mtb Rho
rv2444c_sgRNA for	GGGAACGCAGCGTCGTTGTCGTCA	Synthesized sgRNA oligo targeting Mtb Rne
rv2444c_sgRNA rew	AAACTGACGACAACGACGCTGCGT	Synthesized sgRNA oligo targeting Mtb Rne
rv2783c_sgRNA for	GGGATCCTCGACGTCGACCGTGAGGGG	Synthesized sgRNA oligo targeting Mtb GpSI
rv2783c_sgRNA rew	AAACCCCCTCACGGTCGACGTCGAGGA	Synthesized sgRNA oligo targeting Mtb GpSI
rv3211_sgRNA for	GGGAAGGATTCGCTCGATATCGGG	Synthesized sgRNA oligo targeting Mtb RhlE
rv3211_sgRNA rew	AAACCCCGATATCGAGCGAATCCT	Synthesized sgRNA oligo targeting Mtb RhlE
rv2752c_sgRNA for	GGGAGCTGACACCGTTCTCGGCCA	Synthesized sgRNA oligo targeting Mtb Rnj
rv2752c_sgRNA for	AAACTGGCCGAGAACGGTGTCAGC	Synthesized sgRNA oligo targeting Mtb Rnj
rv1340_sgRNA for	GGGAGCGGCTGTGGGTGGCCGACG	Synthesized sgRNA oligo targeting Mtb RphA
rv1340_sgRNA rew	AAACCGTCGGCCACCCACAGCCGC	Synthesized sgRNA oligo targeting Mtb RphA
rv2511_sgRNA for	GGGAACGACGGCCGCGATTTCGCTG	Synthesized sgRNA oligo targeting Mtb Orn
rv2511_sgRNA rew	AAACCAGCGAAATCGCGGCCGTCGT	Synthesized sgRNA oligo targeting Mtb Orn
rv2902c_sgRNA for	GGGAACCGCATACCGGCAGATCAG	Synthesized sgRNA oligo targeting Mtb RnhB
rv2902c_sgRNA rew	AAACCTGATCTGCCGGTATGCGGT	Synthesized sgRNA oligo targeting Mtb RnhB
rv2952c_sgRNA for	GGGAGCAGCGATTCCATACCGTCGG	Synthesized sgRNA oligo targeting Mtb Rnc
rv2952c_sgRNA rew	AAACCCGACGGTATGGAATCGCTGC	Synthesized sgRNA oligo targeting Mtb Rnc
rv3923c_sgRNA for	GGGAGCTCGCCGCCGGTTGTTCGG	Synthesized sgRNA oligo targeting Mtb RnpA
rv3923c_sgRNA rew	AAACCCGAACAACCGGCGGCGAGC	Synthesized sgRNA oligo targeting Mtb RnpA
T1_uptream for	CGTCATCAATCGGTAAGC	qPCR for RNA abundance detection and PF calculation in TU1
T1_uptream rew	TTGCCTTCTCGGTGATAT	qPCR for RNA abundance detection and PF calculation in TU1
T1_downtream for	GATCAACCGATCTTTCTGG	qPCR for RNA abundance detection and PF calculation in TU1
T1_downtream rew	GGACTCTTCAGCTACCTC	qPCR for RNA abundance detection and PF calculation in TU1
T2_uptream for	GTACATCGCCGACTACTC	qPCR for RNA abundance detection and PF calculation in TU2
T2_uptream rew	AGAACCACTGCATAGACC	qPCR for RNA abundance detection and PF calculation in TU2
T2_downtream for	TAGGCGATGTTCGAGACT	qPCR for RNA abundance detection and PF calculation in TU2
T2_downtream rew	CACCGATTTGGAACTCCC	qPCR for RNA abundance detection and PF calculation in TU2
T3_uptream for	TATGCGGAAGAACGAACT	qPCR for RNA abundance detection and PF calculation in TU3
T3_uptream rew	CTGTTGGCTTTGGGAATC	qPCR for RNA abundance detection and PF calculation in TU3
T3_downtream for	GACGAGTTCGCTATTGTG	qPCR for RNA abundance detection and PF calculation in TU3
T3_downtream rew	TCTTGGACACCTGAACAA	qPCR for RNA abundance detection and PF calculation in TU3
T4_uptream for	GCGATCACCGTTCTGAAG	qPCR for RNA abundance detection and PF calculation in TU4
T4_uptream rew	GAGGCACGATTGGACATC	qPCR for RNA abundance detection and PF calculation in TU4
T4_downtream for	GACGCTACCTTGTTGAATT	qPCR for RNA abundance detection and PF calculation in TU4
T4_downtream rew	CGGATGATCGGATGACAT	qPCR for RNA abundance detection and PF calculation in TU4
T5_uptream for	AAGCCGATCTCGTTTCTG	qPCR for RNA abundance detection and PF calculation in TU5
T5_uptream rew	CAAGACCGACATCACCTT	qPCR for RNA abundance detection and PF calculation in TU5
T5_downtream for	AAACACATTGCGGGACAA	qPCR for RNA abundance detection and PF calculation in TU5
T5_downtream rew	TTGTGATATGCGGGTGTG	qPCR for RNA abundance detection and PF calculation in TU5
Rne_kd_check for	CGATGCCCTTGATCTCAG	qPCR primers for validating Rne knockdown efficiency
Rne_kd_check rew	CCCAACACTGTCGTACAC	qPCR primers for validating Rne knockdown efficiency
GpsI_kd_check for	GTTGATCGCCAATACGTC	qPCR primers for validating GpSI knockdown efficiency
GpsI_kd_check rew	CGCAACGAGATCCAAATC	qPCR primers for validating GPSI knockdown efficiency
RhlE_kd_check for	CACATTCCTCAGCGGTTC	qPCR primers for validating RhlE knockdown efficiency
RhlE_kd_check rew	ACTAACTCCACTTTGTCCAA	qPCR primers for validating RhlE knockdown efficiency
Rnj_kd_check for	AAGCCCGACGACAAAATG	qPCR primers for validating Rnj knockdown efficiency
Rnj_kd_check rew	TACCGCAAGAGTCAATTCTG	qPCR primers for validating Rnj knockdown efficiency
RphA_kd_check for	GACGCAGTGACCTACTTG	qPCR primers for validating RphA knockdown efficiency
RphA_kd_check rew	TGCCCTGAATCTCTACCA	qPCR primers for validating RphA knockdown efficiency
Orn_kd_check for	CCCTTCTACCAGCGAAAT	qPCR primers for validating Orn knockdown efficiency
Orn_kd_check rew	GCCGAATCTGTTTCTTCC	qPCR primers for validating Orn knockdown efficiency
RnhB_kd_check for	GTCGCTGAGCACATAACC	qPCR primers for validating RnhB knockdown efficiency
RnhB_kd_check rew	GTATGCGGTGGCCTATCA	qPCR primers for validating RnhB knockdown efficiency
Rnc_kd_check for	GAGGTGACCAGGTATGAC	qPCR primers for validating Rnc knockdown efficiency
Rnc_kd_check rew	AACACGGTATGGAGAAGG	qPCR primers for validating Rnc knockdown efficiency
RnpA_kd_check for	CGACTTGGCGATAATCAG	qPCR primers for validating RnpA knockdown efficiency
RnpA_kd_check rew	TTGAAACAACGGTGAAGC	qPCR primers for validating RnpA knockdown efficiency
Plasmid information
plasmid template1: pUC20_AP3(ctrap)-Mtb-TopA-SGS-T	https://benchling.com/s/seq-MANa2lTWu3HpJBYEAAGY?m=slm-CTb2YXpu3CxZ1K83wQ8D	Plasmid vector with Mtb TopA DNA fragment for in vitro transcription
plasmid template2: pUC20_AP3(ctrap)-Mtb-lacZ-SGS-T	https://benchling.com/s/seq-BS94c1bUQUkQkaAI0Iec?m=slm-uvZWY5uWkgb37nUT8Umh	Plasmid vector with E. coli LacZ DNA fragment for in vitro transcription
plasmid template3: pUC20_AP3(ctrap)-Mtb-TopA(r)-SGS-T	https://benchling.com/s/seq-VPmcvLvi1zJwS9a22jNM?m=slm-S1jkZwg8LcFJsMdy3zag	Plasmid vector with reverse complimentary Mtb TopA DNA fragment for in vitro transcription
