# Supplementary material for: Incomplete transcripts dominate the Mycobacterium tuberculosis transcriptome
Source: Nature. 2024 Feb 28;627(8003):424–30. doi: 10.1038/s41586-024-07105-9 (PMC10937400; doi:10.1038/s41586-024-07105-9)
Supplement: Supplementary file 9 — Source Data Fig. 1 [file 41586_2024_7105_MOESM9_ESM.xlsx]

## Sheet: Figure 1c
		TSS Count
	Bacterium	Eco	Mtb	Msm
	Count	4358	8873	5038

## Sheet: Figure 1d
			TTS Count
		Bacterium	Eco	Mtb	Msm
		Count	1285	121	261

## Sheet: Figure 1e
Original count						Frequency distribution analysis result
gene_name	asRNA count					Number of asRNA per gene	Count
RVBD_0001	4					0	1941
RVBD_0002	2					1	1440
RVBD_0003	0					2	517
RVBD_0004	0					3	133
RVBD_0005	2					4	36
RVBD_0006	2					5	11
RVBD_0007	0					6	3
RVBD_6000	1					7	2
RVBD_6001	1					8	1
RVBD_0008c	1
RVBD_0009	1
RVBD_0010c	0
RVBD_0011c	0
RVBD_0012	1
RVBD_0013	0
RVBD_0014c	1
RVBD_0015c	2
RVBD_0016c	2
RVBD_0017c	2
RVBD_0018c	1
RVBD_0019c	2
RVBD_0020c	4
RVBD_6002	1
RVBD_0021c	1
RVBD_0022c	0
RVBD_0023	0
RVBD_0024	0
RVBD_0025	0
RVBD_0026	1
RVBD_0027	0
RVBD_0028	1
RVBD_0029	1
RVBD_0030	2
RVBD_0031	1
RVBD_0032	1
RVBD_0033	0
RVBD_0034	0
RVBD_0035	3
RVBD_0036c	1
RVBD_0037c	1
RVBD_0038	1
RVBD_0039c	0
RVBD_0040c	0
RVBD_0041	3
RVBD_0042c	1
RVBD_0043c	4
RVBD_0044c	2
RVBD_0045c	1
RVBD_0046c	1
RVBD_0047c	1
RVBD_0048c	2
RVBD_0049	1
RVBD_0050	0
RVBD_0051	1
RVBD_0052	1
RVBD_0053	0
RVBD_0054	0
RVBD_0055	0
RVBD_0056	0
RVBD_0057	0
RVBD_0058	0
RVBD_0059	1
RVBD_0060	0
RVBD_0061c	0
RVBD_0062	0
RVBD_0063	1
RVBD_0064	3
RVBD_0064A	0
RVBD_0065	0
RVBD_0066c	3
RVBD_0067c	2
RVBD_0068	0
RVBD_0069c	0
RVBD_0070c	2
RVBD_0071	3
RVBD_0072	3
RVBD_0073	2
RVBD_0074	0
RVBD_0075	1
RVBD_0076c	1
RVBD_0077c	1
RVBD_0078	1
RVBD_0078A	1
RVBD_0078B	0
RVBD_0079	1
RVBD_0080	2
RVBD_0081	0
RVBD_0082	0
RVBD_0083	0
RVBD_0084	0
RVBD_0085	0
RVBD_0086	0
RVBD_0087	1
RVBD_0088	1
RVBD_0089	1
RVBD_0090	0
RVBD_0091	0
RVBD_0092	0
RVBD_0093c	0
RVBD_0094c	2
RVBD_0095c	0
RVBD_0096	1
RVBD_0097	1
RVBD_0098	2
RVBD_0099	1
RVBD_0100	0
RVBD_0101	6
RVBD_0102	2
RVBD_0103c	0
RVBD_0104	2
RVBD_0105c	0
RVBD_0106	1
RVBD_0107c	1
RVBD_0108c	0
RVBD_0109	0
RVBD_0110	0
RVBD_0111	3
RVBD_0112	0
RVBD_0113	1
RVBD_0114	1
RVBD_0115	1
RVBD_0116c	1
RVBD_0117	0
RVBD_0118c	1
RVBD_0119	0
RVBD_0120c	0
RVBD_0121c	0
RVBD_0122	0
RVBD_0123	1
RVBD_0124	1
RVBD_0125	2
RVBD_0126	2
RVBD_0127	2
RVBD_0128	1
RVBD_0129c	0
RVBD_0130	0
RVBD_0131c	0
RVBD_0132c	1
RVBD_0133	0
RVBD_0134	0
RVBD_0135c	0
RVBD_0136	3
RVBD_0137c	2
RVBD_0138	0
RVBD_0139	1
RVBD_0140	0
RVBD_0141c	0
RVBD_0142	1
RVBD_0143c	1
RVBD_0144	2
RVBD_0145	0
RVBD_0146	0
RVBD_0147	0
RVBD_0148	0
RVBD_0149	0
RVBD_0150c	1
RVBD_0151c	3
RVBD_0152c	3
RVBD_0153c	0
RVBD_0154c	0
RVBD_0155	2
RVBD_0156	1
RVBD_0157	1
RVBD_0157A	0
RVBD_0158	0
RVBD_0159c	3
RVBD_0160c	1
RVBD_0161	0
RVBD_0162c	2
RVBD_0163	1
RVBD_0164	0
RVBD_0165c	0
RVBD_0166	5
RVBD_0167	1
RVBD_0168	2
RVBD_0169	2
RVBD_0170	2
RVBD_0171	4
RVBD_0172	3
RVBD_0173	2
RVBD_0174	2
RVBD_0175	0
RVBD_0176	1
RVBD_0177	1
RVBD_0178	1
RVBD_0179c	1
RVBD_0180c	2
RVBD_0181c	0
RVBD_0182c	1
RVBD_0183	1
RVBD_0184	0
RVBD_0185	0
RVBD_0186	1
RVBD_0186Ac	0
RVBD_0187	2
RVBD_0188	1
RVBD_0189c	1
RVBD_0190	2
RVBD_0191	4
RVBD_0192	3
RVBD_0192A	2
RVBD_0193c	1
RVBD_0194	4
RVBD_0195	1
RVBD_0196	0
RVBD_0197	0
RVBD_0198c	1
RVBD_0199	2
RVBD_0200	0
RVBD_0201c	0
RVBD_0202c	0
RVBD_0203	0
RVBD_0204c	0
RVBD_0205	0
RVBD_0206c	3
RVBD_0207c	1
RVBD_0208c	0
RVBD_0209	0
RVBD_0210	1
RVBD_0211	0
RVBD_0212c	1
RVBD_0213c	2
RVBD_0214	1
RVBD_0215c	0
RVBD_0216	0
RVBD_0217c	0
RVBD_0218	2
RVBD_0219	1
RVBD_0220	0
RVBD_0221	1
RVBD_0222	0
RVBD_0223c	2
RVBD_0224c	1
RVBD_0225	0
RVBD_0226c	0
RVBD_0227c	0
RVBD_0228	0
RVBD_0229c	1
RVBD_0229Ac	1
RVBD_0230c	2
RVBD_0231	3
RVBD_0232	1
RVBD_0233	1
RVBD_0234c	1
RVBD_0235c	2
RVBD_0236c	2
RVBD_0236A	0
RVBD_0237	0
RVBD_0238	0
RVBD_0239	0
RVBD_0240	0
RVBD_0241c	0
RVBD_0242c	1
RVBD_0243	1
RVBD_0244c	3
RVBD_0245	1
RVBD_0246	2
RVBD_0247c	0
RVBD_0248c	2
RVBD_0249c	0
RVBD_0250c	1
RVBD_0251c	2
RVBD_0252	3
RVBD_0253	1
RVBD_0254c	0
RVBD_0255c	0
RVBD_0256c	3
RVBD_0257	2
RVBD_0258c	0
RVBD_0259c	1
RVBD_0260c	1
RVBD_0261c	0
RVBD_0262c	0
RVBD_0263c	0
RVBD_0264c	0
RVBD_0265c	0
RVBD_0266c	1
RVBD_0267	1
RVBD_0268c	1
RVBD_0269c	1
RVBD_0270	1
RVBD_0271c	1
RVBD_0272c	2
RVBD_0273c	0
RVBD_0274	0
RVBD_0275c	1
RVBD_0276	0
RVBD_0277c	2
RVBD_0277Ac	1
RVBD_0278c	2
RVBD_0279c	2
RVBD_0280	1
RVBD_0281	3
RVBD_0282	1
RVBD_0283	2
RVBD_0284	2
RVBD_0285	0
RVBD_0286	0
RVBD_0287	0
RVBD_0288	0
RVBD_0289	1
RVBD_0290	1
RVBD_0291	0
RVBD_0292	0
RVBD_0293c	1
RVBD_0294	2
RVBD_0295c	0
RVBD_0296c	2
RVBD_0297	1
RVBD_0298	1
RVBD_0299	1
RVBD_0300	2
RVBD_0301	2
RVBD_0302	1
RVBD_0303	0
RVBD_0304c	7
RVBD_0305c	4
RVBD_0306	0
RVBD_0307c	0
RVBD_0308	1
RVBD_0309	0
RVBD_0310c	0
RVBD_0311	0
RVBD_0312	1
RVBD_0313	0
RVBD_0314c	0
RVBD_0315	0
RVBD_0316	1
RVBD_0317c	0
RVBD_6003	0
RVBD_0318c	1
RVBD_0319	1
RVBD_0320	1
RVBD_0321	1
RVBD_0322	0
RVBD_0323c	0
RVBD_0324	2
RVBD_0325	0
RVBD_0326	0
RVBD_0327c	1
RVBD_0328	0
RVBD_0329c	1
RVBD_0330c	1
RVBD_0331	1
RVBD_0332	0
RVBD_0333	0
RVBD_0334	0
RVBD_0335c	1
RVBD_0336	1
RVBD_0337c	0
RVBD_0338c	3
RVBD_0339c	2
RVBD_0340	1
RVBD_0341	2
RVBD_0342	4
RVBD_0343	0
RVBD_0344c	0
RVBD_0345	0
RVBD_0346c	0
RVBD_0347	0
RVBD_0348	1
RVBD_0349	2
RVBD_0350	2
RVBD_0351	0
RVBD_0352	0
RVBD_0353	0
RVBD_0354c	2
RVBD_0355c	7
RVBD_0356c	1
RVBD_0357c	0
RVBD_0358	0
RVBD_0359	0
RVBD_0360c	0
RVBD_0361	1
RVBD_0362	1
RVBD_0363c	0
RVBD_0364	1
RVBD_0365c	0
RVBD_0366c	0
RVBD_0367c	0
RVBD_0368c	0
RVBD_0369c	0
RVBD_0370c	1
RVBD_0371c	1
RVBD_0372c	0
RVBD_0373c	0
RVBD_0374c	0
RVBD_0375c	0
RVBD_0376c	1
RVBD_0377	0
RVBD_0378	0
RVBD_0379	0
RVBD_0380c	0
RVBD_0381c	1
RVBD_0382c	0
RVBD_0383c	1
RVBD_0384c	2
RVBD_0385	1
RVBD_0386	2
RVBD_0387c	0
RVBD_0389	1
RVBD_0390	0
RVBD_0391	1
RVBD_0392c	0
RVBD_0393	0
RVBD_0394c	1
RVBD_0395	0
RVBD_0396	0
RVBD_0397	1
RVBD_0397A	0
RVBD_0398c	0
RVBD_0399c	0
RVBD_0400c	0
RVBD_0401	0
RVBD_0402c	5
RVBD_0403c	3
RVBD_0404	3
RVBD_0405	1
RVBD_0406c	0
RVBD_0407	2
RVBD_0408	2
RVBD_0409	0
RVBD_0410c	1
RVBD_0411c	0
RVBD_0412c	2
RVBD_0413	0
RVBD_0414c	0
RVBD_0415	0
RVBD_0416	0
RVBD_0417	1
RVBD_0418	1
RVBD_0419	1
RVBD_0420c	0
RVBD_0421c	0
RVBD_0422c	0
RVBD_0423c	0
RVBD_0424c	1
RVBD_0425c	5
RVBD_0426c	1
RVBD_0427c	2
RVBD_0428c	0
RVBD_0429c	0
RVBD_0430	2
RVBD_0431	1
RVBD_0432	1
RVBD_0433	1
RVBD_0434	1
RVBD_0435c	1
RVBD_0436c	1
RVBD_0437c	0
RVBD_0438c	1
RVBD_0439c	0
RVBD_0440	0
RVBD_0441c	1
RVBD_0442c	1
RVBD_0443	1
RVBD_0444c	0
RVBD_0445c	2
RVBD_0446c	1
RVBD_0447c	1
RVBD_0448c	1
RVBD_0449c	1
RVBD_0450c	3
RVBD_0451c	1
RVBD_0452	0
RVBD_0453	2
RVBD_0454	1
RVBD_0455c	1
RVBD_0456c	2
RVBD_0456A	0
RVBD_0456B	0
RVBD_0457c	2
RVBD_0458	0
RVBD_0459	0
RVBD_0460	2
RVBD_0461	1
RVBD_0462	1
RVBD_0463	0
RVBD_0464c	1
RVBD_0465c	1
RVBD_0466	1
RVBD_0467	1
RVBD_0468	2
RVBD_0469	1
RVBD_0470c	1
RVBD_0470A	0
RVBD_0471c	0
RVBD_0472c	1
RVBD_0473	0
RVBD_0474	0
RVBD_0475	0
RVBD_0476	0
RVBD_0477	1
RVBD_0478	1
RVBD_0479c	2
RVBD_0480c	1
RVBD_0481c	0
RVBD_0482	2
RVBD_0483	1
RVBD_0484c	0
RVBD_0485	2
RVBD_0486	0
RVBD_0487	0
RVBD_0488	0
RVBD_0489	0
RVBD_0490	0
RVBD_0491	0
RVBD_0492c	0
RVBD_0492A	1
RVBD_0493c	1
RVBD_0494	0
RVBD_0495c	0
RVBD_0496	0
RVBD_0497	3
RVBD_0498	1
RVBD_0499	0
RVBD_0500	4
RVBD_0500A	0
RVBD_0500B	0
RVBD_0501	2
RVBD_0502	2
RVBD_0503c	1
RVBD_0504c	1
RVBD_0505c	0
RVBD_0506	1
RVBD_0507	3
RVBD_0508	2
RVBD_0509	2
RVBD_0510	0
RVBD_0511	0
RVBD_0512	0
RVBD_0513	0
RVBD_0514	0
RVBD_0515	1
RVBD_0516c	0
RVBD_0517	3
RVBD_0518	2
RVBD_0519c	0
RVBD_0520	0
RVBD_0521	0
RVBD_0522	4
RVBD_0523c	0
RVBD_0524	1
RVBD_0525	1
RVBD_0526	0
RVBD_0527	1
RVBD_0528	0
RVBD_0529	0
RVBD_0530	0
RVBD_0530Ac	0
RVBD_0531	0
RVBD_0532	0
RVBD_0533c	1
RVBD_0534c	0
RVBD_0535	0
RVBD_0536	0
RVBD_0537c	2
RVBD_0538	2
RVBD_0539	1
RVBD_0540	0
RVBD_0541c	0
RVBD_0542c	1
RVBD_0543c	1
RVBD_0544c	1
RVBD_0545c	4
RVBD_0546c	1
RVBD_0547c	2
RVBD_0548c	0
RVBD_0549c	0
RVBD_0550c	0
RVBD_0551c	1
RVBD_0552	2
RVBD_0553	2
RVBD_0554	1
RVBD_0555	0
RVBD_0556	0
RVBD_0557	1
RVBD_0558	1
RVBD_0559c	0
RVBD_0560c	0
RVBD_0561c	0
RVBD_0562	0
RVBD_0563	1
RVBD_0564c	0
RVBD_0565c	2
RVBD_0566c	1
RVBD_6004	0
RVBD_0567	1
RVBD_0568	1
RVBD_0569	0
RVBD_0570	2
RVBD_0571c	0
RVBD_0572c	0
RVBD_0573c	2
RVBD_0574c	1
RVBD_0575c	1
RVBD_0576	2
RVBD_0577	0
RVBD_0578c	1
RVBD_0579	0
RVBD_0580c	0
RVBD_0581	0
RVBD_0582	0
RVBD_0583c	1
RVBD_0584	3
RVBD_0585c	1
RVBD_0586	1
RVBD_0587	2
RVBD_0588	0
RVBD_0589	0
RVBD_0590	0
RVBD_0590A	0
RVBD_0591	0
RVBD_0592	2
RVBD_0593	2
RVBD_0594	1
RVBD_0595c	0
RVBD_0596c	0
RVBD_0597c	3
RVBD_0598c	0
RVBD_0599c	0
RVBD_0600c	1
RVBD_0601c	0
RVBD_0602c	0
RVBD_0603	0
RVBD_0604	1
RVBD_0605	0
RVBD_0606	0
RVBD_0607	0
RVBD_0608	0
RVBD_0609	0
RVBD_0609A	0
RVBD_0610c	0
RVBD_0611c	1
RVBD_0612	0
RVBD_0613c	0
RVBD_0614	1
RVBD_0615	0
RVBD_0616c	1
RVBD_0616A	0
RVBD_0617	0
RVBD_0618	0
RVBD_0619	0
RVBD_0620	0
RVBD_0621	0
RVBD_0622	2
RVBD_0623	0
RVBD_0624	0
RVBD_0625c	0
RVBD_0626	0
RVBD_0627	0
RVBD_0628c	0
RVBD_0629c	0
RVBD_0630c	1
RVBD_0631c	1
RVBD_0632c	2
RVBD_0633c	1
RVBD_0634c	0
RVBD_0634A	2
RVBD_6005	1
RVBD_6006	0
RVBD_0634B	0
RVBD_0635	2
RVBD_0636	1
RVBD_0637	0
RVBD_6007	0
RVBD_0638	1
RVBD_0639	1
RVBD_0640	0
RVBD_0641	0
RVBD_0642c	2
RVBD_0643c	3
RVBD_0644c	1
RVBD_0645c	1
RVBD_0646c	2
RVBD_0647c	1
RVBD_0648	1
RVBD_0649	0
RVBD_0650	0
RVBD_0651	0
RVBD_0652	0
RVBD_0653c	1
RVBD_0654	2
RVBD_0655	0
RVBD_0656c	0
RVBD_0657c	0
RVBD_0658c	2
RVBD_0659c	2
RVBD_0660c	1
RVBD_0661c	0
RVBD_0662c	0
RVBD_0663	1
RVBD_0664	1
RVBD_0665	0
RVBD_0666	0
RVBD_0667	0
RVBD_0668	1
RVBD_0669c	3
RVBD_0670	0
RVBD_0671	1
RVBD_0672	0
RVBD_0673	0
RVBD_0674	0
RVBD_0675	0
RVBD_0676c	2
RVBD_0677c	0
RVBD_0678	0
RVBD_0679c	0
RVBD_0680c	0
RVBD_0681	0
RVBD_0682	0
RVBD_0683	0
RVBD_0684	1
RVBD_0685	0
RVBD_0686	1
RVBD_0687	0
RVBD_0688	1
RVBD_0689c	0
RVBD_0690c	1
RVBD_0691c	0
RVBD_0691A	1
RVBD_0692	0
RVBD_0693	0
RVBD_0694	2
RVBD_0695	2
RVBD_0696	1
RVBD_0697	1
RVBD_0698	2
RVBD_0699	0
RVBD_0700	0
RVBD_0701	0
RVBD_0702	2
RVBD_0703	2
RVBD_0704	3
RVBD_0705	1
RVBD_0706	1
RVBD_0707	0
RVBD_0708	1
RVBD_0709	1
RVBD_0710	0
RVBD_0711	2
RVBD_0712	0
RVBD_0713	1
RVBD_0714	0
RVBD_0715	0
RVBD_0716	0
RVBD_0717	0
RVBD_0718	0
RVBD_0719	0
RVBD_0720	0
RVBD_0721	1
RVBD_0722	0
RVBD_0723	0
RVBD_0724	2
RVBD_0725c	0
RVBD_0726c	1
RVBD_0727c	2
RVBD_0728c	1
RVBD_0729	2
RVBD_0730	1
RVBD_0731c	2
RVBD_0732	2
RVBD_0733	0
RVBD_0734	0
RVBD_0735	1
RVBD_0736	1
RVBD_0737	0
RVBD_0738	0
RVBD_0739	1
RVBD_0740	1
RVBD_0741	1
RVBD_0742	0
RVBD_0743c	1
RVBD_0744c	0
RVBD_0744Ac	0
RVBD_0745	1
RVBD_0746	0
RVBD_0747	0
RVBD_0748	0
RVBD_0749	0
RVBD_0749A	0
RVBD_0750	0
RVBD_0751c	0
RVBD_0752c	0
RVBD_0753c	1
RVBD_0754	1
RVBD_0755c	2
RVBD_0755A	0
RVBD_6008	1
RVBD_0756c	1
RVBD_0757	2
RVBD_0758	1
RVBD_0759c	0
RVBD_0760c	0
RVBD_0761c	1
RVBD_0762c	1
RVBD_0763c	0
RVBD_0764c	2
RVBD_0765c	0
RVBD_0766c	2
RVBD_0767c	1
RVBD_0768	0
RVBD_0769	1
RVBD_0770	1
RVBD_0771	1
RVBD_0772	0
RVBD_0773c	0
RVBD_0774c	1
RVBD_0775	1
RVBD_0776c	0
RVBD_0777	2
RVBD_0778	1
RVBD_0779c	0
RVBD_0780	1
RVBD_0781	1
RVBD_0782	5
RVBD_0783c	2
RVBD_0784	0
RVBD_0785	0
RVBD_0786c	0
RVBD_0787	2
RVBD_0787A	0
RVBD_0788	0
RVBD_0789c	0
RVBD_0790c	0
RVBD_0791c	2
RVBD_0792c	2
RVBD_0793	1
RVBD_0794c	2
RVBD_0795	0
RVBD_0796	1
RVBD_0797	1
RVBD_0798c	1
RVBD_0799c	2
RVBD_0800	0
RVBD_0801	0
RVBD_0802c	0
RVBD_0803	2
RVBD_0804	0
RVBD_0805	0
RVBD_0806c	1
RVBD_0807	0
RVBD_0808	1
RVBD_0809	1
RVBD_0810c	0
RVBD_0811c	0
RVBD_0812	0
RVBD_0813c	1
RVBD_0814c	0
RVBD_0815c	1
RVBD_0816c	1
RVBD_0817c	1
RVBD_0818	0
RVBD_0819	3
RVBD_0820	1
RVBD_0821c	1
RVBD_0822c	3
RVBD_0823c	1
RVBD_0824c	0
RVBD_0825c	1
RVBD_0826	1
RVBD_0827c	0
RVBD_0828c	0
RVBD_0829	0
RVBD_0830	0
RVBD_0831c	1
RVBD_6009	0
RVBD_6010	0
RVBD_6011	0
RVBD_6012	0
RVBD_0832	0
RVBD_0833	0
RVBD_0834c	0
RVBD_0835	0
RVBD_0836c	1
RVBD_0837c	2
RVBD_0838	0
RVBD_0839	0
RVBD_0840c	0
RVBD_0841	0
RVBD_0842	1
RVBD_0843	1
RVBD_0844c	0
RVBD_0845	3
RVBD_0846c	2
RVBD_0847	0
RVBD_0848	0
RVBD_0849	2
RVBD_0850	0
RVBD_0851c	0
RVBD_0852	1
RVBD_0853c	1
RVBD_0854	0
RVBD_0855	1
RVBD_0856	0
RVBD_0857	0
RVBD_0858c	1
RVBD_0859	0
RVBD_0860	0
RVBD_0861c	1
RVBD_0862c	1
RVBD_0863	1
RVBD_0864	0
RVBD_0865	0
RVBD_0866	0
RVBD_0867c	0
RVBD_0868c	1
RVBD_0869c	1
RVBD_0870c	1
RVBD_0871	0
RVBD_0872c	1
RVBD_0873	0
RVBD_0874c	0
RVBD_0875c	0
RVBD_0876c	0
RVBD_0877	0
RVBD_0878c	0
RVBD_0879c	1
RVBD_0880	0
RVBD_0881	1
RVBD_0882	0
RVBD_0883c	1
RVBD_0884c	1
RVBD_0885	1
RVBD_0886	2
RVBD_0887c	0
RVBD_0888	3
RVBD_0889c	0
RVBD_0890c	2
RVBD_0891c	1
RVBD_0892	1
RVBD_0893c	0
RVBD_0894	2
RVBD_0895	1
RVBD_0896	1
RVBD_0897c	1
RVBD_0898c	0
RVBD_0899	2
RVBD_0900	0
RVBD_0901	0
RVBD_0902c	1
RVBD_0903c	0
RVBD_0904c	1
RVBD_0905	1
RVBD_0906	0
RVBD_0907	0
RVBD_0908	0
RVBD_0909	0
RVBD_0910	0
RVBD_0911	1
RVBD_0912	1
RVBD_0913c	0
RVBD_0914c	0
RVBD_0915c	1
RVBD_0916c	0
RVBD_0917	1
RVBD_0918	1
RVBD_0919	1
RVBD_6013	0
RVBD_0920c	0
RVBD_0921	1
RVBD_0922	0
RVBD_0923c	0
RVBD_0924c	0
RVBD_0925c	0
RVBD_0926c	0
RVBD_0927c	0
RVBD_0928	0
RVBD_0929	0
RVBD_0930	0
RVBD_0931c	2
RVBD_0932c	1
RVBD_0933	0
RVBD_0934	0
RVBD_0935	2
RVBD_0936	1
RVBD_0937c	0
RVBD_0938	0
RVBD_0939	0
RVBD_0940c	1
RVBD_0941c	0
RVBD_0942	2
RVBD_0943c	0
RVBD_0944	0
RVBD_0945	0
RVBD_0946c	1
RVBD_0948c	0
RVBD_0949	2
RVBD_0950c	0
RVBD_0951	1
RVBD_0952	1
RVBD_0953c	0
RVBD_0954	1
RVBD_0955	5
RVBD_0956	2
RVBD_0957	3
RVBD_0958	1
RVBD_0959	2
RVBD_0959A	0
RVBD_0960	2
RVBD_0961	1
RVBD_0962c	0
RVBD_0963c	0
RVBD_0964c	0
RVBD_0965c	0
RVBD_0966c	0
RVBD_0967	0
RVBD_0968	0
RVBD_0969	1
RVBD_0970	0
RVBD_0971c	1
RVBD_0972c	0
RVBD_0973c	0
RVBD_0974c	0
RVBD_0975c	0
RVBD_0976c	0
RVBD_0977	2
RVBD_0978c	0
RVBD_0979c	1
RVBD_0979A	0
RVBD_0980c	2
RVBD_0981	1
RVBD_0982	1
RVBD_0983	1
RVBD_0984	0
RVBD_0985c	1
RVBD_0986	0
RVBD_0987	1
RVBD_0988	1
RVBD_0989c	1
RVBD_0990c	1
RVBD_0991c	1
RVBD_0992c	1
RVBD_0993	1
RVBD_0994	2
RVBD_0995	0
RVBD_0996	1
RVBD_6014	1
RVBD_0997	0
RVBD_0998	1
RVBD_0999	0
RVBD_1000c	0
RVBD_1001	0
RVBD_1002c	1
RVBD_1003	0
RVBD_1004c	1
RVBD_1005c	0
RVBD_1006	1
RVBD_1007c	0
RVBD_1008	1
RVBD_1009	0
RVBD_1010	0
RVBD_1011	0
RVBD_1012	0
RVBD_1013	3
RVBD_1014c	1
RVBD_1015c	1
RVBD_1016c	1
RVBD_1017c	1
RVBD_1018c	1
RVBD_6015	0
RVBD_1019	0
RVBD_1020	3
RVBD_1021	0
RVBD_1022	1
RVBD_1023	0
RVBD_1024	0
RVBD_1025	0
RVBD_1026	1
RVBD_1027c	1
RVBD_1028c	1
RVBD_1028A	0
RVBD_1029	2
RVBD_1030	1
RVBD_1031	0
RVBD_1032c	3
RVBD_1033c	1
RVBD_1034c	0
RVBD_1035c	0
RVBD_1036c	1
RVBD_1037c	1
RVBD_1038c	1
RVBD_1039c	2
RVBD_1040c	1
RVBD_1041c	0
RVBD_1042c	0
RVBD_1043c	1
RVBD_1044	0
RVBD_1045	0
RVBD_1046c	1
RVBD_1047	1
RVBD_1048c	3
RVBD_1049	0
RVBD_1050	0
RVBD_1051c	0
RVBD_1052	0
RVBD_1053c	1
RVBD_1054	0
RVBD_1055	0
RVBD_6016	0
RVBD_1056	1
RVBD_1057	0
RVBD_1058	0
RVBD_1059	0
RVBD_1060	1
RVBD_1061	0
RVBD_1062	0
RVBD_1063c	0
RVBD_1064c	0
RVBD_1065	0
RVBD_1066	0
RVBD_1067c	0
RVBD_1068c	0
RVBD_1069c	0
RVBD_1070c	0
RVBD_1071c	1
RVBD_1072	0
RVBD_1073	0
RVBD_1074c	0
RVBD_1075c	0
RVBD_1076	2
RVBD_1077	3
RVBD_1078	1
RVBD_1079	1
RVBD_1080c	0
RVBD_1081c	0
RVBD_1082	0
RVBD_1083	0
RVBD_1084	1
RVBD_1085c	0
RVBD_1086	0
RVBD_1087	0
RVBD_1087A	1
RVBD_1088	0
RVBD_1089	1
RVBD_1089A	0
RVBD_1090	0
RVBD_1091	0
RVBD_1092c	2
RVBD_1093	1
RVBD_1094	0
RVBD_1095	0
RVBD_1096	0
RVBD_1097c	2
RVBD_1098c	2
RVBD_1099c	1
RVBD_1100	0
RVBD_1101c	1
RVBD_1102c	1
RVBD_1103c	1
RVBD_1104	0
RVBD_1105	0
RVBD_1106c	1
RVBD_1107c	0
RVBD_1108c	1
RVBD_1109c	1
RVBD_1110	0
RVBD_1111c	1
RVBD_1112	0
RVBD_1113	0
RVBD_1114	0
RVBD_1115	0
RVBD_1116	0
RVBD_1116A	0
RVBD_1117	0
RVBD_1118c	1
RVBD_1119c	1
RVBD_1120c	1
RVBD_1121	0
RVBD_1122	0
RVBD_1123c	0
RVBD_1124	0
RVBD_1125	0
RVBD_1126c	1
RVBD_1127c	1
RVBD_1128c	0
RVBD_1129c	1
RVBD_1130	0
RVBD_1131	0
RVBD_1132	0
RVBD_1133c	1
RVBD_1134	0
RVBD_1135c	1
RVBD_1135A	1
RVBD_1136	0
RVBD_1137c	0
RVBD_1138c	1
RVBD_1139c	0
RVBD_1140	1
RVBD_1141c	1
RVBD_1142c	1
RVBD_1143	1
RVBD_1144	0
RVBD_1144Ac	0
RVBD_1145	0
RVBD_1146	2
RVBD_1147	1
RVBD_1148c	2
RVBD_1151c	0
RVBD_1152	0
RVBD_1153c	1
RVBD_1154c	2
RVBD_1155	0
RVBD_1156	0
RVBD_1157c	0
RVBD_1158c	0
RVBD_1159	0
RVBD_1159A	0
RVBD_1160	1
RVBD_1161	3
RVBD_1162	1
RVBD_1163	1
RVBD_1164	0
RVBD_1165	1
RVBD_1166	2
RVBD_1167c	1
RVBD_1168c	1
RVBD_1169c	1
RVBD_1170	3
RVBD_1171	0
RVBD_1172c	0
RVBD_1173	5
RVBD_1174c	0
RVBD_1175c	3
RVBD_1176c	1
RVBD_1177	1
RVBD_1178	0
RVBD_1179c	1
RVBD_1181	1
RVBD_1182	2
RVBD_1183	1
RVBD_1184c	3
RVBD_1185c	4
RVBD_1186c	1
RVBD_1187	0
RVBD_1188	0
RVBD_1189	0
RVBD_1190	2
RVBD_1191	2
RVBD_1192	0
RVBD_1193	1
RVBD_1194c	1
RVBD_1195	1
RVBD_1196	1
RVBD_1197	0
RVBD_1198	0
RVBD_1199c	0
RVBD_1200	2
RVBD_1201c	0
RVBD_1202	0
RVBD_1203c	0
RVBD_1204c	0
RVBD_1205	2
RVBD_1206	0
RVBD_1207	1
RVBD_1208	1
RVBD_1209	0
RVBD_1210	1
RVBD_1211	0
RVBD_1212c	0
RVBD_1213	1
RVBD_1214c	0
RVBD_1215c	2
RVBD_1216c	1
RVBD_1217c	0
RVBD_1218c	0
RVBD_1219c	1
RVBD_1220c	0
RVBD_1221	1
RVBD_1222	0
RVBD_1223	1
RVBD_1224	0
RVBD_1225c	0
RVBD_1226c	1
RVBD_1227c	0
RVBD_1228	4
RVBD_1229c	1
RVBD_1230c	1
RVBD_1231c	1
RVBD_1232c	1
RVBD_1233c	2
RVBD_1234	0
RVBD_1235	1
RVBD_1236	0
RVBD_1237	1
RVBD_1238	1
RVBD_1239c	0
RVBD_1240	0
RVBD_1241	0
RVBD_1242	0
RVBD_1243c	0
RVBD_1244	1
RVBD_1245c	1
RVBD_1246c	1
RVBD_1247c	0
RVBD_1248c	3
RVBD_1249c	2
RVBD_1250	2
RVBD_1251c	0
RVBD_1252c	0
RVBD_1253	1
RVBD_1254	0
RVBD_1255c	1
RVBD_1256c	2
RVBD_1257c	1
RVBD_1258c	0
RVBD_1259	0
RVBD_1260	0
RVBD_1261c	0
RVBD_1262c	0
RVBD_1263	0
RVBD_1264	1
RVBD_1265	0
RVBD_1266c	1
RVBD_1267c	0
RVBD_1268c	1
RVBD_1269c	1
RVBD_1270c	2
RVBD_1271c	2
RVBD_1272c	1
RVBD_1273c	3
RVBD_1274	0
RVBD_1275	0
RVBD_1276c	0
RVBD_1277	0
RVBD_1278	0
RVBD_1279	1
RVBD_1280c	1
RVBD_1281c	2
RVBD_1282c	2
RVBD_1283c	2
RVBD_1284	1
RVBD_1285	2
RVBD_1286	2
RVBD_1287	2
RVBD_1288	1
RVBD_1289	0
RVBD_1290c	1
RVBD_1290A	1
RVBD_1291c	1
RVBD_6017	1
RVBD_1292	2
RVBD_1293	1
RVBD_1294	1
RVBD_1295	0
RVBD_1296	0
RVBD_1297	3
RVBD_1298	1
RVBD_1299	0
RVBD_1300	1
RVBD_1301	1
RVBD_1302	0
RVBD_1303	1
RVBD_1304	0
RVBD_1305	0
RVBD_1306	0
RVBD_1307	0
RVBD_1308	0
RVBD_1309	1
RVBD_1310	1
RVBD_1311	0
RVBD_1312	0
RVBD_1313c	1
RVBD_1314c	0
RVBD_1315	0
RVBD_6018	0
RVBD_6019	0
RVBD_6020	0
RVBD_1316c	0
RVBD_1317c	1
RVBD_1318c	1
RVBD_1319c	2
RVBD_1320c	3
RVBD_1321	1
RVBD_1322	0
RVBD_1322A	1
RVBD_1323	1
RVBD_1324	0
RVBD_1325c	0
RVBD_1326c	2
RVBD_1327c	2
RVBD_1328	2
RVBD_1329c	0
RVBD_1330c	0
RVBD_1331	0
RVBD_1332	1
RVBD_1333	1
RVBD_1334	2
RVBD_1335	1
RVBD_1336	0
RVBD_1337	0
RVBD_1338	0
RVBD_1339	1
RVBD_1340	0
RVBD_1341	0
RVBD_1342c	0
RVBD_1343c	0
RVBD_1344	1
RVBD_1345	2
RVBD_1346	0
RVBD_1347c	1
RVBD_6021	0
RVBD_1348	4
RVBD_1349	1
RVBD_1350	1
RVBD_1351	2
RVBD_1352	0
RVBD_1353c	1
RVBD_1354c	4
RVBD_1355c	3
RVBD_1356c	3
RVBD_1357c	2
RVBD_1358	3
RVBD_1359	2
RVBD_1360	3
RVBD_1361c	0
RVBD_1362c	1
RVBD_1363c	2
RVBD_1364c	3
RVBD_1365c	0
RVBD_1366	1
RVBD_1366A	0
RVBD_1367c	1
RVBD_1368	0
RVBD_1369c	1
RVBD_1370c	0
RVBD_1371	0
RVBD_1372	1
RVBD_1373	1
RVBD_1374c	1
RVBD_1375	1
RVBD_1376	0
RVBD_1377c	0
RVBD_1378c	1
RVBD_1379	1
RVBD_1380	0
RVBD_1381	0
RVBD_1382	0
RVBD_1383	0
RVBD_1384	1
RVBD_1385	2
RVBD_1386	1
RVBD_1387	1
RVBD_1388	0
RVBD_1389	1
RVBD_1390	1
RVBD_1391	1
RVBD_1392	0
RVBD_1393c	2
RVBD_1394c	1
RVBD_1395	0
RVBD_1396c	1
RVBD_1397c	0
RVBD_1398c	0
RVBD_1399c	1
RVBD_1400c	1
RVBD_1401	2
RVBD_1402	0
RVBD_1403c	3
RVBD_1404	0
RVBD_1405c	0
RVBD_1406	1
RVBD_1407	2
RVBD_1408	3
RVBD_1409	0
RVBD_1410c	1
RVBD_1411c	1
RVBD_1412	1
RVBD_1413	1
RVBD_1414	0
RVBD_1415	0
RVBD_1416	0
RVBD_1417	0
RVBD_1418	0
RVBD_1419	2
RVBD_1420	2
RVBD_1421	1
RVBD_1422	2
RVBD_1423	1
RVBD_1424c	0
RVBD_1425	1
RVBD_1426c	0
RVBD_1427c	1
RVBD_1428c	1
RVBD_1429	1
RVBD_1430	2
RVBD_1431	3
RVBD_1432	2
RVBD_1433	0
RVBD_1434	0
RVBD_1435c	0
RVBD_1436	3
RVBD_1437	1
RVBD_1438	0
RVBD_1439c	1
RVBD_1440	0
RVBD_1441c	0
RVBD_1442	1
RVBD_1443c	0
RVBD_1444c	1
RVBD_1445c	2
RVBD_1446c	2
RVBD_1447c	0
RVBD_1448c	0
RVBD_1449c	2
RVBD_1450c	1
RVBD_1451	1
RVBD_1452c	0
RVBD_1453	3
RVBD_1454c	2
RVBD_1455	0
RVBD_1456c	0
RVBD_1457c	0
RVBD_1458c	1
RVBD_1459c	1
RVBD_1460	0
RVBD_1461	0
RVBD_1462	0
RVBD_1463	0
RVBD_1464	0
RVBD_1465	0
RVBD_1466	0
RVBD_1467c	1
RVBD_1468c	1
RVBD_1469	3
RVBD_1470	2
RVBD_1471	1
RVBD_1472	1
RVBD_1473	0
RVBD_1473A	0
RVBD_1474c	1
RVBD_1475c	2
RVBD_1476	0
RVBD_1477	1
RVBD_1478	0
RVBD_1479	0
RVBD_1480	1
RVBD_1481	0
RVBD_1482c	1
RVBD_1483	0
RVBD_1484	0
RVBD_1485	0
RVBD_1486c	0
RVBD_1487	0
RVBD_1488	1
RVBD_1489	1
RVBD_1489A	0
RVBD_1490	1
RVBD_1491c	0
RVBD_1492	1
RVBD_1493	0
RVBD_1494	0
RVBD_1495	0
RVBD_1496	0
RVBD_1497	0
RVBD_1498c	0
RVBD_1498A	1
RVBD_1499	1
RVBD_1500	3
RVBD_1501	2
RVBD_1502	0
RVBD_1505c	1
RVBD_1506c	0
RVBD_1507c	1
RVBD_1507A	2
RVBD_1508c	3
RVBD_1508A	1
RVBD_1509	0
RVBD_1510	3
RVBD_1511	0
RVBD_1512	0
RVBD_1513	0
RVBD_1514c	1
RVBD_1515c	2
RVBD_1516c	1
RVBD_1517	2
RVBD_1518	2
RVBD_1519	1
RVBD_1520	2
RVBD_1521	2
RVBD_1522c	2
RVBD_1523	0
RVBD_1524	1
RVBD_1525	0
RVBD_1526c	1
RVBD_1527c	5
RVBD_1528c	1
RVBD_1529	1
RVBD_1530	1
RVBD_1531	1
RVBD_1532c	1
RVBD_1533	1
RVBD_1534	2
RVBD_1535	1
RVBD_1536	2
RVBD_1537	1
RVBD_1538c	1
RVBD_1539	0
RVBD_1540	1
RVBD_1541c	0
RVBD_1542c	0
RVBD_1543	2
RVBD_1544	1
RVBD_1545	0
RVBD_1546	1
RVBD_1547	3
RVBD_1548c	0
RVBD_1549	2
RVBD_1550	3
RVBD_1551	2
RVBD_1552	0
RVBD_1553	0
RVBD_1554	0
RVBD_1555	1
RVBD_1556	1
RVBD_1557	1
RVBD_1558	2
RVBD_1559	2
RVBD_1560	0
RVBD_1561	0
RVBD_1562c	1
RVBD_1563c	0
RVBD_1564c	1
RVBD_1565c	3
RVBD_1566c	1
RVBD_1567c	2
RVBD_1568	0
RVBD_1569	0
RVBD_1570	0
RVBD_1571	0
RVBD_1572c	0
RVBD_1573	0
RVBD_1574	1
RVBD_1576c	0
RVBD_1577c	0
RVBD_1578c	1
RVBD_1579c	0
RVBD_1580c	1
RVBD_1581c	1
RVBD_1582c	2
RVBD_1583c	2
RVBD_1584c	1
RVBD_1585c	1
RVBD_1586c	1
RVBD_1587c	1
RVBD_1588c	0
RVBD_1589	0
RVBD_1590	0
RVBD_1591	0
RVBD_1592c	2
RVBD_1593c	2
RVBD_1594	1
RVBD_1595	1
RVBD_1596	0
RVBD_1597	0
RVBD_1598c	1
RVBD_1599	1
RVBD_1600	0
RVBD_1601	1
RVBD_1602	1
RVBD_1603	2
RVBD_1604	1
RVBD_1605	0
RVBD_1606	0
RVBD_1607	0
RVBD_1608c	0
RVBD_1609	2
RVBD_1610	1
RVBD_1611	0
RVBD_1612	1
RVBD_1613	2
RVBD_1614	2
RVBD_1615	0
RVBD_1616	0
RVBD_1617	0
RVBD_1618	1
RVBD_1619	0
RVBD_1620c	0
RVBD_1621c	0
RVBD_1622c	1
RVBD_1623c	1
RVBD_1624c	1
RVBD_1625c	1
RVBD_6022	0
RVBD_1626	1
RVBD_1627c	1
RVBD_1628c	1
RVBD_1629	4
RVBD_1630	1
RVBD_1631	1
RVBD_1632c	0
RVBD_1633	2
RVBD_1634	0
RVBD_1635c	2
RVBD_1636	0
RVBD_1637c	0
RVBD_1638	1
RVBD_1638A	0
RVBD_1639c	0
RVBD_1640c	4
RVBD_1641	1
RVBD_1642	0
RVBD_1643	0
RVBD_1644	0
RVBD_1645c	0
RVBD_1646	0
RVBD_1647	1
RVBD_1648	1
RVBD_1649	4
RVBD_1650	3
RVBD_1651c	2
RVBD_1652	0
RVBD_1653	1
RVBD_1654	1
RVBD_1655	0
RVBD_1656	1
RVBD_1657	0
RVBD_1658	0
RVBD_1659	0
RVBD_1660	1
RVBD_1661	0
RVBD_1662	0
RVBD_1663	2
RVBD_1664	2
RVBD_1665	1
RVBD_1666c	1
RVBD_1667c	0
RVBD_1668c	0
RVBD_1669	0
RVBD_1670	0
RVBD_1671	0
RVBD_1672c	1
RVBD_1673c	1
RVBD_1674c	1
RVBD_1675c	0
RVBD_1676	2
RVBD_1677	1
RVBD_1678	0
RVBD_1679	2
RVBD_1680	1
RVBD_1681	1
RVBD_1682	2
RVBD_1683	2
RVBD_1684	0
RVBD_1685c	0
RVBD_1686c	0
RVBD_1687c	0
RVBD_1688	0
RVBD_1689	0
RVBD_1690	0
RVBD_1691	0
RVBD_1692	0
RVBD_1693	0
RVBD_1694	0
RVBD_1695	0
RVBD_1696	1
RVBD_1697	3
RVBD_1698	1
RVBD_1699	2
RVBD_1700	1
RVBD_1701	0
RVBD_1702c	1
RVBD_1703c	0
RVBD_1704c	2
RVBD_1705c	2
RVBD_1706c	1
RVBD_1706A	1
RVBD_1707	2
RVBD_1708	0
RVBD_1709	1
RVBD_1710	0
RVBD_1711	1
RVBD_1712	0
RVBD_1713	0
RVBD_1714	0
RVBD_1715	1
RVBD_1716	0
RVBD_1717	0
RVBD_1718	0
RVBD_1719	0
RVBD_6023	0
RVBD_1720c	0
RVBD_1721c	0
RVBD_1722	0
RVBD_1723	0
RVBD_1724c	0
RVBD_1725c	0
RVBD_1726	1
RVBD_1727	0
RVBD_1728c	0
RVBD_1729c	1
RVBD_1730c	1
RVBD_1731	1
RVBD_1732c	0
RVBD_1733c	0
RVBD_1734c	1
RVBD_1735c	0
RVBD_1735Ac	0
RVBD_1736c	1
RVBD_1737c	1
RVBD_1738	1
RVBD_1739c	0
RVBD_1740	0
RVBD_1741	0
RVBD_1742	0
RVBD_1743	1
RVBD_1744c	1
RVBD_1745c	1
RVBD_1746	2
RVBD_1747	2
RVBD_1748	1
RVBD_1749c	0
RVBD_1750c	1
RVBD_1751	0
RVBD_1752	0
RVBD_1753c	1
RVBD_1754c	2
RVBD_1755c	0
RVBD_1756c	1
RVBD_1757c	0
RVBD_1758	1
RVBD_1759c	0
RVBD_1760	3
RVBD_1761c	0
RVBD_1762c	0
RVBD_1763	0
RVBD_1764	1
RVBD_1765c	0
RVBD_1765A	1
RVBD_1766	1
RVBD_1767	0
RVBD_1768	0
RVBD_1769	0
RVBD_1770	1
RVBD_1771	0
RVBD_1772	0
RVBD_1773c	0
RVBD_1774	0
RVBD_1775	0
RVBD_1776c	0
RVBD_1777	0
RVBD_1778c	1
RVBD_1779c	2
RVBD_1780	1
RVBD_1781c	4
RVBD_1782	1
RVBD_1783	1
RVBD_1785c	1
RVBD_1786	0
RVBD_1787	2
RVBD_1788	1
RVBD_1789	2
RVBD_1790	0
RVBD_1791	0
RVBD_1792	1
RVBD_1792A	1
RVBD_1793	1
RVBD_1794	0
RVBD_1795	3
RVBD_1796	2
RVBD_1797	1
RVBD_1798	1
RVBD_1799	0
RVBD_1800	3
RVBD_1801	0
RVBD_1802	1
RVBD_1803c	1
RVBD_1804c	1
RVBD_1805c	1
RVBD_1806	0
RVBD_1807	1
RVBD_1808	1
RVBD_1809	2
RVBD_1810	0
RVBD_1811	0
RVBD_1812c	2
RVBD_1813c	1
RVBD_1814	2
RVBD_1815	1
RVBD_1816	3
RVBD_1817	2
RVBD_1818c	0
RVBD_1819c	2
RVBD_1820	2
RVBD_1821	3
RVBD_1822	1
RVBD_1823	2
RVBD_1824	0
RVBD_1825	1
RVBD_1826	1
RVBD_1827	1
RVBD_1828	0
RVBD_1829	1
RVBD_1830	2
RVBD_1831	1
RVBD_1832	3
RVBD_1833c	2
RVBD_1834	1
RVBD_1835c	2
RVBD_1836c	3
RVBD_1837c	2
RVBD_1838c	1
RVBD_1839c	1
RVBD_1840c	0
RVBD_1841c	1
RVBD_1842c	2
RVBD_1843c	1
RVBD_1844c	0
RVBD_1845c	0
RVBD_1846c	0
RVBD_1847	1
RVBD_1848	0
RVBD_1849	0
RVBD_1850	1
RVBD_1851	0
RVBD_1852	0
RVBD_1853	1
RVBD_1854c	1
RVBD_1855c	2
RVBD_1856c	0
RVBD_1857	1
RVBD_1858	1
RVBD_1859	1
RVBD_1860	1
RVBD_1861	1
RVBD_1862	0
RVBD_1863c	2
RVBD_1864c	2
RVBD_1865c	1
RVBD_1866	1
RVBD_1867	1
RVBD_1868	1
RVBD_1869c	0
RVBD_1870c	0
RVBD_1871c	0
RVBD_1872c	0
RVBD_1873	2
RVBD_1874	1
RVBD_1875	2
RVBD_1876	0
RVBD_1877	2
RVBD_1878	3
RVBD_1879	1
RVBD_1880c	1
RVBD_1881c	1
RVBD_1882c	1
RVBD_1883c	1
RVBD_1884c	2
RVBD_1885c	1
RVBD_1886c	0
RVBD_1887	2
RVBD_1888c	1
RVBD_1888A	1
RVBD_1889c	1
RVBD_1890c	1
RVBD_1891	0
RVBD_1892	0
RVBD_1893	0
RVBD_1894c	0
RVBD_1895	1
RVBD_1896c	0
RVBD_1897c	1
RVBD_1898	0
RVBD_1899c	1
RVBD_1900c	2
RVBD_1901	1
RVBD_1902c	2
RVBD_1903	0
RVBD_1904	0
RVBD_1905c	0
RVBD_1906c	0
RVBD_1907c	1
RVBD_1908c	2
RVBD_1909c	1
RVBD_1910c	1
RVBD_1911c	0
RVBD_1912c	1
RVBD_1913	0
RVBD_1914c	0
RVBD_1915	2
RVBD_1916	1
RVBD_1917c	4
RVBD_1918c	1
RVBD_1919c	0
RVBD_1920	2
RVBD_1921c	1
RVBD_1922	1
RVBD_1923	3
RVBD_1924c	0
RVBD_1925	1
RVBD_1926c	0
RVBD_1927	1
RVBD_1928c	1
RVBD_1929c	0
RVBD_1930c	0
RVBD_1931c	0
RVBD_1932	1
RVBD_1933c	1
[truncated: 2,086 more rows]
