# Supplementary material for: Incomplete transcripts dominate the Mycobacterium tuberculosis transcriptome
Source: Nature. 2024 Feb 28;627(8003):424–30. doi: 10.1038/s41586-024-07105-9 (PMC10937400; doi:10.1038/s41586-024-07105-9)
Supplement: Supplementary file 10 — Source Data Fig. 2 [file 41586_2024_7105_MOESM10_ESM.xlsx]

## Sheet: Figure 2e
Origianl data							Frenquency distribution analysis result (fraction)
Coding TU	asRNA						Bin Center (x-axis)	Coding TU	asRNA
1.4	0.24						0	0.027533	0.637931
0.32	0.04						0.1	0.101872	0.190439
0.51	0.02						0.2	0.155837	0.0799373
0.35	0.01						0.3	0.170705	0.0423197
0.57	0.13						0.4	0.170154	0.0180251
0.51	0.02						0.5	0.130507	0.0125392
0.52	0.13						0.6	0.0798458	0.00470219
1.19	0.04						0.7	0.0479075	0.00548589
0.23	0.03						0.8	0.0429515	0.0031348
0.24	0.21						0.9	0.0264317	0.0031348
0.82	0.01						1	0.0225771	0
0.28	0.01						1.1	0.0154185	0.0015674
0.62	0.52						1.2	0.00825991	0.000783699
0.28	0.02
0.53	0.2
0.23	0.01
0.42	0.03
0.14	0.03
0.73	0.24
0.31	0.07
0.34	0.06
0.58	0.02
0.29	0.03
0.98	0.21
0.2	0.05
0.35	0.02
0.29	0
0.44	0.02
0.26	0.03
0.66	0.08
0.17	0.09
0.19	0.05
0.52	0.05
0.35	0.01
0.04	0.66
0.46	0.01
0.43	0
0.18	0
0.4	0.03
0.19	0.03
0.23	0.13
0.23	0
0.21	0.03
0.38	0.02
0.24	1.13
0.36	0.02
0.3	0.02
0.55	0.02
0.04	0.02
0.19	0
0.41	0.06
0.17	0.11
0.29	0.03
0.17	0.1
0.51	0.02
0.79	0.14
0.45	0
0.64	0.01
0.31	0.01
0.58	0.03
0.48	0.02
0.74	0.26
0.28	0.14
0.41	0.03
0.46	0.03
0.58	0.41
1.12	0.01
0.47	0.02
0.12	0.01
0.45	0.01
0.74	0.02
0.24	0.01
0.81	0.01
0.16	0.11
0.28	0.03
0.68	0.03
0.98	0.39
0.27	0.01
0.06	0.01
1.02	0.56
0.52	0.02
0.24	0.15
0.3	0.45
0.25	0.02
0.16	0.02
0.76	0.04
0.27	0.01
0.55	0.02
0.46	0
0.53	0.06
0.89	0.03
0.95	0.02
0.34	0.01
0.07	0.01
0.67	0.14
0.38	0.09
0.71	0.01
1.69	0.8
0.18	0.03
0.29	0.21
0.55	0.08
0.25	0.01
0.73	0.06
0.29	0.29
1.09	0.05
0.19	0.02
0.89	0
0.8	0.03
0.45	0.01
0.23	0.18
0.45	0.04
0.06	0.03
0.42	0.01
0.19	0.03
0.65	0.03
0.18	0.02
0.44	0.02
0.77	0
0.55	0.26
0.45	0.01
0.03	0.01
0.62	0.07
0.38	0.13
0.87	0.01
0.9	0.07
0.1	0.02
0.46	0
0.3	0
0.16	0
0.05	0.01
0.51	0.02
0	0.04
0.18	0.02
0.35	0.04
0.99	0.53
0.58	0.03
0.37	0.04
0.22	0.01
0.07	0.01
0.37	0.03
0.33	0.31
0.26	0.04
0.52	0.04
0.11	0.19
0.48	0.07
0.24	0
0.58	0.03
0.19	0.21
0.04	0.02
0.24	0
0.06	0.07
0.03	0.06
0.39	0.23
0.37	0.28
0.29	0
0.3	0.04
0.52	0.13
0.3	0.03
0.43	0.01
0.44	0.03
0.17	0.01
0.39	0.04
0.65	0.02
0.09	0.04
0.58	0.01
0.45	0.01
0.18	0.05
1.7	0.01
0.81	0.05
0.31	0.01
0.17	0.01
0.25	0.13
0.35	0.08
0.45	0.12
0.54	0.02
0.45	0.19
0.37	0.17
0.82	0.13
0.07	0.01
0.22	0.01
0.29	0.02
0.11	0.2
0.63	0.28
0.28	0.29
0.24	0.13
0.31	0.3
0.11	0.03
0.88	0.02
0.3	0.05
0.12	0.01
0.12	0.02
1.01	0.14
0.42	0.03
0.58	0.01
0.05	0.03
0.45	0.03
0.4	0.02
0.54	0.06
0.36	0.04
0.37	0.14
0.96	0.17
0.27	0.02
0.25	0.02
0.41	0.03
0.41	0.2
0.33	0.02
0.22	0.11
0.33	0.03
0.86	0.04
0.25	0.03
0.37	0.03
0.76	0.05
0.49	0
0.57	0.03
1.14	0.03
0.24	0.02
0.37	0.04
0.17	0.01
0.1	0.21
0.39	0.69
0.07	0.09
0.19	0.02
0.4	0.09
0.96	0.03
0.35	0.02
0.38	0.09
0.47	0.2
0.34	0.71
0.35	0.01
0.44	0.01
0.71	0.32
0.44	0.04
0.19	0.06
0.56	0.01
0.46	0.07
0.17	0
0.22	0.04
1.16	0.05
1.79	0.01
0.55	0.09
0.49	0.1
0.79	0
0.16	0.04
0.55	0.4
0.27	0.02
0.42	0.01
0.21	0.11
0.69	0.02
0.01	0.11
0.25	0.02
0.5	0.13
0.08	0.01
0.31	0
0.45	0.02
1.7	0.45
0.19	0.01
0.61	0.02
0.18	0
0.14	0.05
0.23	0.02
0.54	0.02
0.16	0.14
0.29	0.04
0.53	1.06
0.36	0.01
0.12	0.02
0.46	0.05
0.45	0.02
0.56	0.02
0.5	0
0.28	0.01
0.13	0.02
0.23	0.01
0.48	0.03
0.43	0.01
0.63	0.03
0.44	0.03
0.22	0.14
0.14	0.14
0.7	0.03
0.28	0.22
0.79	0
0.81	0.19
0.35	0.02
0.42	0
0.61	0.01
0.63	0.26
0.28	0.02
0.83	0.03
0.36	0.58
0.41	0.04
0.38	0.27
0.07	0.19
0.36	0.02
0.04	0.18
0.01	0.01
0.64	0.08
0.13	0.14
0.47	0.02
0.34	0.01
0.15	0.19
0.49	0.28
0.09	0.01
0.36	0.01
0.3	0.02
0.44	0.04
0.04	0.03
0.23	0.16
0.07	0.02
0.22	0.03
0.23	0.18
0.17	0.1
0.15	0.29
0.47	0.03
0.03	0.01
0.64	0.01
0.3	0.04
1.16	0
0.61	0.04
0.37	0.02
0.97	0.1
0.67	0
0.62	0.21
0.36	0.02
0.07	0.17
0.32	0.09
0.71	0.21
0.57	0.36
0.28	0.09
0.16	0.06
0.6	0.05
0.48	0.04
0.21	0.02
0.51	0.02
0.46	0.03
0.36	0.02
0.29	0.01
0.66	0.02
0.3	0.27
1.55	0.91
0.31	0.06
0.36	0.17
0.48	0.02
0.14	0.02
0.18	0.03
0.15	0.11
0.22	0.01
0.2	0.03
0.43	0.43
0.31	0.01
0.39	0.11
0.4	0.04
0.16	0.01
0.39	0.04
0.87	0.04
0.42	0.03
0.23	0.03
0.43	0.16
0.63	0.03
0.18	0
0.44	0.01
0.24	0.02
0.17	0.01
0.13	0.11
1.11	0.01
0.76	0
0.16	0.04
0.97	0.01
0.76	0.25
0.35	0
0.64	0.79
0.34	0.05
0.39	0.06
0.35	0.01
0.21	0.31
0.2	0.08
0.05	0.15
0.17	0.15
0.29	0.02
0.17	0.02
0.78	0.03
0.53	0
0.54	0
0.2	0.08
0.03	0.02
0.7	0.01
0.4	0.15
0.52	0
0.44	0.21
0.39	0.44
0.23	0.1
0.37	0.02
0.65	0.11
0.39	0.03
0.47	0
0.64	0
0.5	0
0.21	0
0.26	0
0.33	0.09
0.16	0
0.6	0.32
0.76	0.04
0.04	0.36
0.14	0.01
0.52	0.35
0.34	0.02
0.26	0.04
0.15	0.02
0.25	0.03
0.6	0
0.28	0.03
0.28	0.06
0.14	0.03
0.57	0.38
0.89	0.3
0.39	0.01
0.83	0.19
1.46	0
0.83	0
0.68	0.11
0.25	0.04
0.08	0.17
0.23	0.04
0.29	0
0.76	0.27
0.49	0.19
0.41	0.01
0.09	0.12
0.12	0.03
0.28	0.02
0.38	0
0.15	0.03
0.11	0
0.24	0.03
0.44	0.02
0.27	0.03
0.02	0.03
1.1	0.16
0.57	0.04
0.75	0.02
0.43	0.01
0.27	0.03
0.32	0.03
0.64	0.03
0.54	0.01
0.22	0.03
0.23	0.01
0.07	0.35
0.3	0.03
1.04	0.05
0.07	0.04
0.38	0.01
0.2	0.01
0.73	0.1
0.74	0.33
0.29	0.03
0.49	0
0.3	0.07
0.42	0.16
0.32	0.02
0.51	0.07
0.43	0.03
0.65	0.12
0.12	0.29
0.32	0.04
0.37	0.03
0.52	0.03
0.46	0.03
0.27	0.02
0.48	0.03
0.82	0.07
0.53	0.02
0.5	0.03
0.1	0.3
0.47	0.01
1.8	0.04
0.13	0.09
0.05	0.24
0.56	0.08
0.72	0.3
0.42	0.02
0.1	0.01
0.88	0.01
0.47	0.01
0.36	0.06
0.37	0.38
0.11	0.02
0.62	0.04
0.5	0.01
0.57	0.06
0.24	0.28
0.09	0.01
0.9	0.02
0.8	0.27
0.27	0.46
0.32	0.01
0.33	0.01
0.15	0.06
0.28	0.01
0.42	0.02
0.31	0.25
0.77	0.01
0.46	0.32
0.38	0.01
0.58	0.01
0.43	0.1
0.14	0.03
0.1	0.03
0.24	0.03
0.18	0.11
0.18	0.03
0.46	0.07
0.12	0.52
1.31	0.02
0.15	0.02
0.34	0.09
0.2	0.11
0.34	0.02
0.5	0.01
0.15	0
0.22	0.04
0.37	0.02
0.9	0.02
0.16	0.13
0.13	0.02
0.88	0.01
0.55	0.03
0.66	0.23
0.21	0.01
0.29	0
0.53	0.49
0.09	0.02
1.04	0.07
0.11	0.11
0.92	0.05
0.39	0.06
0.35	0.45
0.24	0
0.78	0.03
0.25	0
0.16	0.04
0.44	0.01
0.27	0.01
0.6	0.01
0.3	0.14
1.47	0.01
0.13	0.03
0.18	0
0.71	0.17
0.17	0.1
0.46	0.04
0.25	0.03
0.2	0.12
0.18	0.02
0.14	0.12
0.07	0.19
0.22	0.13
0.49	0
0.15	0
0.6	0.19
0.02	0.13
0.34	0.02
0.38	0.08
0.2	0.13
0.17	0.2
0.19	0.02
0.37	0.01
0.55	0.03
0.27	0.1
0.92	0.02
0.28	0.59
0.36	0.45
0.45	0.01
0.42	0.54
0.17	0.42
0.16	0
0.34	0.02
0.46	0.01
0.25	0.03
0.21	0
0.25	0.01
0.38	0.03
0.17	0
0.31	0.01
0.57	0.02
0.1	0.01
0.38	0.01
0.19	0.06
0.11	0.01
0.52	0.03
0.06	0.03
0.29	0.57
0.61	0.04
0.62	0.09
0.04	0.04
0.04	0.02
0.23	0.01
0.81	0.02
0.38	0.01
0.59	0.07
1.72	0.01
0.53	0.31
0.49	0.06
0.92	0
0.63	0.02
0.56	0.19
0.42	0.03
0.88	0.03
0.46	0.01
0.05	0.13
0.27	0.01
0.25	0.04
0.8	0.01
0.48	0.09
0.4	0
0.14	0.03
0.41	0.03
0.06	0.01
0.51	0.07
0.27	0.03
0.81	0.02
0.29	0.07
0.28	0.09
0.29	0.02
0.66	0.03
0.31	0
0.36	0.03
0.33	0
0.4	0.09
0.59	0.06
0.09	0.18
0.05	0.1
0.14	0.02
0.28	0.17
0.33	0.03
0.4	0.26
0.33	0
0.29	0.01
0.35	0.04
0.24	0.04
0.47	0.03
0.16	0.65
1.02	0.06
0.05	0.2
0.28	0.02
0.68	0.31
0.11	0.06
0.43	0.16
0.25	0.26
0.62	0.13
0.25	0.02
0.02	0.16
0.37	0.05
0.2	0.04
0.4	0.02
0.28	0.22
0.4	0.19
0.6	0.02
0.44	0.04
0.34	0.11
0.25	0.11
0.62	0.11
0.75	0.01
0.15	0.02
0.24	0.08
0.4	0.07
0.29	0.1
0.16	0
0.15	0.16
0.32	0.02
0.38	0.04
0.36	0.02
0.45	0.01
0.22	0
0.91	0.1
0.13	0.31
1.22	0.15
0.16	0.16
0.29	0.02
0.31	0.02
0.27	0.02
1.05	0.18
0.09	0.07
0.28	0.02
0.45	0.04
0.16	0.16
0.46	0.02
0.29	0.14
0.04	0.11
0.51	0.02
0.09	0
0.68	0
0.32	0.01
1.2	0.76
0.54	0.03
0.41	0.01
0.61	0.21
0.39	0
0.16	0
0.33	0.41
0.17	0.04
0.33	0.02
0.09	0.07
0.77	0
0.12	0.06
0.2	0.03
0.26	0.03
0.5	0.02
0.15	0.2
0.17	0
0.47	0
0.43	0.21
0.59	0.02
0.11	0.02
0.28	0.04
0.79	0.23
0.03	0.04
0.49	0.07
0.38	0.02
0.26	0.01
0.46	0.01
1.2	0.01
0.29	0.01
0.12	0.03
0.5	0.01
0.18	0.05
0.44	0.15
1.07	0.01
0.47	0.04
0.27	0.14
0.04	0.15
0.38	0.03
0.44	0.13
0.54	0.31
0.1	0
0.44	0.03
0.59	0.19
0.15	0.31
0.51	0.03
0.3	0
0.24	0.26
0.31	0.05
0.29	0.03
0.31	0
0.48	0.09
0.44	0.08
0.27	0
0.18	0.04
0.29	0.01
0.5	0.07
0.47	0.01
0.83	0.07
1.52	0
0.19	0.03
0.33	0.44
0.26	0.09
0.28	0.02
0.03	0.03
1.05	0.03
0.5	0.02
0.74	0.05
0.37	0.02
0.37	0.02
0.29	0.22
0.34	0.03
0.27	0.14
0.09	0.01
0.56	0.01
0.18	0.02
0.46	0.02
0.33	0.11
0.17	0.04
0.33	0.05
0.53	0.01
0.54	0.02
0.43	0.02
0.92	0.01
0.37	0.02
0.6	0
0.22	0.01
0.26	0.23
0.17	0.04
0.38	0.05
0.28	0.15
0.44	0.02
0.85	0.03
0.45	0.01
0.46	0.12
0.31	0.39
0.44	0.31
0.82	0.02
0.4	0.38
0.41	0.1
0.37	0.01
0.26	0.02
0.1	0.02
0.22	0.02
1.65	0
0.35	0.01
0.54	0.13
0.4	0.07
0.43	0.16
0.48	0.02
0.32	0.88
0.83	0.02
0.29	0.03
0.51	0.74
0.53	0.01
0.21	0.02
0.39	0
0.22	0.01
0.83	0.17
0.89	0.69
1.88	0.03
0.45	0.05
0.61	0.03
0.37	0.04
0.13	0.07
0.34	0.01
0.31	0
0.32	0.04
0.09	0.03
0.84	0.04
0.1	0.02
0.5	1.52
0.06	0.04
0.46	0.09
0.43	0.01
0.4	0.03
0.38	0
0.45	0.15
0.5	0.16
0.14	0.12
0.01	0.31
0.26	0.02
0.62	0.04
0.49	0.01
0.21	0.09
0.3	0.03
0.85	0.03
0.18	0.27
0.87	0.25
0.29	0.03
1	0.12
0.06	0.02
0.25	0.03
0.41	0.06
0.26	0.02
0.71	0.1
0.32	0.03
1.22	0.24
0.33	0.04
0.55	0.03
0.23	0.35
0.45	0.02
0.22	0.01
0.26	0.02
0.41	0.02
0.57	0.02
0.47	0.03
0.28	0.03
0.26	0.08
0.85	0.04
1.17	0.02
0.37	0
0.49	0.01
0.84	0.04
0.16	0.03
0.32	0.11
0.18	0
0.22	0.11
0.14	0.44
0.26	0.02
0.97	0.04
0.29	0.2
0.36	0.02
0.65	0.02
0.24	0.09
0.1	0.03
0.4	0.05
0.75	0.09
0.5	0.01
0.2	0.01
0.43	0.01
0.55	0.01
0.15	0.09
0.41	0.02
0.43	0
0.38	0.02
0.44	0.12
0.14	0.17
0.22	0.06
0.02	0.12
1.97	0.03
0.43	0.24
0.39	0.1
0.09	0.02
0.24	0.01
0.11	0.01
0.74	0.04
0.9	0.03
0.29	0.04
0.37	0.01
0.22	0.01
0.48	0.17
0.41	0.13
1.3	0
0.45	0.22
0.41	0.08
0.42	0.06
1.15	0.06
0.62	0.11
0.58	0.02
0.19	0
0.51	0.1
0.34	0.16
0.53	0.03
0.2	0.03
0.16	0.16
0.5	0.15
0.75	0.06
0.37	0.02
1.97	0.17
0.2	0.06
0.83	0.15
0.18	0.04
0.13	0
0.04	0.47
0.61	0
0.39	0
0.37	0.2
0.96	0.04
0.06	0.03
0.17	0.05
0.75	0.02
0.2	0.02
0.36	0
0.53	0.13
0.76	0.03
0.11	0.03
0.06	0.31
0.04	0.03
0.45	0.04
0.29	0.03
0.56	0.02
0.42	0.03
0.23	0.03
0.35	0.01
0.66	0.01
0.42	0.17
0.26	0.04
0.62	0.47
0.32	0.07
0.45	0.01
0.92	0.01
0.56	0.04
0.17	0.04
0.65	0.92
0.28	0.01
0.39	0.03
0.49	0.11
1.36	0.12
0.38	0.04
0.05	0.02
1.64	0.11
0.42	0.19
0.53	0.01
0.4	0.01
0.18	0.01
0.65	0.01
0.48	0.01
1.02	0.01
0.11	0.01
0.27	0.14
0.33	0.03
0.39	0.01
0.15	0.01
1	0.02
1.1	0.09
0.57	0.02
0.09	0.02
0.79	0.02
0.37	0.07
0.33	0.11
0.71	0
0.36	0
0.27	0.03
0.46	0.01
0.35	0
0.19	0.02
0.92	0.02
0.23	0.86
0.99	0.03
0.42	0.05
0.06	0.14
0.29	0.01
0.18	0.04
0.31	0.24
0.38	0.18
0.34	0.25
0.34	0.02
0.46	0.16
0.12	0.05
0.85	0.01
0.07	0
0.72	0.01
0.37	0.15
0.43	0.12
0.32	0.09
1.01	0.02
0.27	0.3
0.21	0.13
0.24	0.03
0.36	0.32
0.35	0.15
0.17	0.01
0.03	0.03
0.2	0.04
0.17	0.01
0.54	0.02
0.38	0.03
0.64	0
0.8	0.02
0.35	0.01
0.26	0.1
0.27	0.01
0.17	0.02
0.11	0.01
0.03	0.01
0.38	0.01
0.5	0.1
0.51	0.01
0.15	0.02
0.44	0
1.21	0.01
0.34	0.07
0.42	0.03
0.51	0.02
0.46	0.01
0.13	0.02
0.36	0.03
0.41	0.32
0.45	0.07
0.51	0.07
0.31	0.04
0.45	0.02
1	0.01
0.86	0.32
0.58	0.01
0.28	0.09
0.04	0.01
1.01	0.02
0.46	0.05
0.11	0.37
1.1	0.03
0.23	0.02
0.66	0.05
0.91	0.27
0.53	0.16
0.75	0.14
0.05	0.14
0.79	0.09
0.36	0.1
0.51	0.06
0.5	0.03
0.17	0.01
0.42	0.03
0.04	0.04
0.67	0
0.29	0.09
0.51	0.49
0.39	0.01
0.75	0.01
0.51	0.01
0.44	0.02
0.46	0.05
0.66	0.03
0.52	0.19
1.56	0.12
1.18	0.32
0.17	0.01
0.05	0.13
0.82	0.02
0.28	0
0.27	0.59
0.57	0
0.09	0.19
0.09	0.03
0.29	0.03
0.36	0.03
0.8	0.16
0.38	0.1
0.31	0.02
0.01	0.03
0.31	0.02
0.46	0.02
0.24	0.01
0.46	0.09
0.52	0.03
0.67	0.02
0.33	0
0.96	0.03
0.11	0.03
0.13	0.02
0.1	0.15
0.4	0.01
0.39	0.03
0.57	0.13
0.42	0.07
0.6	0.02
0.43	0.13
0.62	0.05
0.37	0.78
1	0.45
1.49	0.1
0.14	0.02
0.15	0.04
0.3	0.01
0.38	0.06
0.56	0.04
0.55	0.02
0.19	0.07
0.29	0.01
0.49	0.07
0.4	0.25
0.8	0.04
0.89	0.02
0.71	0
0.73	0.03
0.28	0.02
1.9	0
0.4	0.02
0.27	0.04
0.23	0.01
0.4	0.11
0.27	0.26
0.91	0.07
0.24	0.37
0.1	0.03
0.11	0.08
0.95	0.02
0.4	0.03
0.17	0.19
0.36	0.02
0.67	0.02
0.27	0.01
0.26	0.01
0.07	0.15
0.31	0.44
0.52	0.01
0.59	0.01
0.2	0.01
0.46	0
0.51	0.02
0.15	0.02
0.8	0.17
0.38	0.01
0.39	0.01
0.93	0.04
0.23	0.04
0.47	0.03
0.36	0.01
0.35	0
0.56	0.03
0.25	0.22
1.71	0
0.11	0.03
0.68	0.02
0.24	0.48
0.54	0.01
0.14	0.25
0.16	0.01
0.24	0.04
0.7	0.01
0.16	0.04
0.69	0
0.38	0.03
0.28	0.03
0.54	0.34
0.51	0.01
0.61	0.03
0.63	0.02
0.23	0.01
0.25	0.01
0.27	0.03
0.18	0
0.04	0.01
0.99	0.01
1.08	0.01
0.5	0.01
0.56	0.37
0.58	0.02
0.29	0.73
1.04	0.04
0.32	0.03
0.43	0.03
0.49	0.08
0.18	0.03
0.54	0.03
0.72	0.04
0.16	0.02
0.34	0.07
0.32	0.04
0.14	0.02
0.45	0.02
0.42	0.17
0.81	0.01
0.45	0.01
0.48	0.05
0.58	0.36
1.08	0.13
0.48	0.05
0.29	0.03
0.94	0.09
1	0.01
0.38	0.01
0.09	0
0.55	0.07
0.25	0.47
0.7	0.02
0.25	0.13
0.62	0.02
0.19	0.28
0.54	0.01
0.21	0.02
0.58	0.02
1.02	0.03
0.8	0.01
0.59	0.01
0.26	0.06
0.18	0.04
0.19	0.02
0.18	0.3
0.23	0.23
0.46	0.01
0.17	0.62
0.09	0.02
0.6	0.01
0.59	0.27
0.32	0
0.74	0.01
0.07	0.01
1.06	0.05
0.98	0.03
0.57	0.04
1.25	0
0.83	0
0.13	0.02
0.15	1.22
0.63	0.02
0.22	0.02
0.04	0.06
0.14	0.01
0.35	0.01
0.03	0.01
0.71	0.03
0.1	0.02
0.68	0.01
0.02	0.13
0.25	0.02
0.63	0.01
0.65	0.02
0.39	0.03
0.61	0.04
0.57	0.01
0.5	0.03
0.3	0.04
0.46	0.01
0.32	0.02
0.06	0.02
0.85	0.04
0.34	0.01
0.14	0.01
0.32	0.08
0.82	0.02
0.5	0.03
0.22
0.1
1
0.43
0.06
0.51
0.22
0.11
1.3
0.35
0.18
0.74
1.33
0.36
1.13
0.72
0.42
0.62
0.44
0.18
0.36
0.47
0.04
0.55
0.56
0.19
1.23
0.45
0.42
0.26
0.15
0.39
0.48
0.68
0.6
0.8
0.12
0.47
0.07
0.61
0.49
0.15
0.4
0.07
0.11
0.14
0.03
0.04
0.21
0.74
0.1
0.58
0.38
0.67
0.09
0.1
0.22
0.35
0.13
0.39
0.23
0.03
0.26
0.37
0.35
0.5
1.09
0.23
0.39
0.76
0.44
0.35
0.24
0.57
0.23
0.41
0.31
0.85
0.24
0.85
0.44
0.11
0.41
0.23
0.23
0.35
0.66
0.18
0.54
0.14
0.59
0.3
0.29
0.37
0.41
0.3
0.76
0.33
0.05
0.59
0.29
0.37
0.33
0.3
0.26
0.22
0.55
0.55
0.29
0.72
0.36
0.46
0.12
0.4
0.08
0.16
0.5
0.52
0.11
0.73
0.17
0.32
0.85
0.61
0.45
1.12
0.69
0.17
0.08
0.76
0.49
1.62
0.43
0.41
0.63
0.4
0.97
0.91
0.73
0.56
0.57
0.37
0.62
0.28
0.2
0.49
0.2
0.27
0.26
0.42
0.25
0.37
0.28
0.29
1
0.15
0.72
0.63
0.52
0.43
0.33
0.92
0.39
0.83
1.1
0.16
0.53
1.05
0.52
0.33
0.96
0.23
0.25
0.41
0.42
0.22
0.37
0.62
0.37
0.34
0.49
0.64
0.25
0.6
0.53
0.47
0.93
0.06
0.6
0.26
0.36
0.68
0.69
0.85
0.3
0.36
0.16
1.09
0.7
0.8
0.2
0.77
0.5
0.62
0.78
0.36
0.41
0.11
0.32
0.19
0.28
0.72
0.23
0.26
0.17
0.34
0.88
0.03
0.28
0.33
0.49
0.98
0.62
0.34
0.72
0.75
0.26
0.28
0.39
0.82
0.18
0.89
0.52
0.48
0.56
0.96
0.96
0.28
0.51
0.73
0.42
0.54
0.08
0.37
0.52
0.41
0.46
0.41
0.44
1.07
0.12
0.21
0.15
0.84
0.13
0.49
0.29
0.72
0.34
0.45
0.59
1.07
0.32
0.66
0.5
0.8
0.76
0.35
0.97
0.55
0.19
1.06
1.17
0.65
0.44
0.1
0.32
0.52
0.54
0.19
0.2
0.83
0.24
0.24
0.36
0.28
0.01
0.26
0.29
0.78
0.13
0.49
0.36
1.45
0.27
0.07
1.93
0.17
0.12
0.7
0.32
0.73
0.33
0.19
0.04
0.28
0.16
0.5
0.14
0.5
0.12
0.12
0.32
0.76
0.54
0.45
0.35
0.36
0.78
0.38
0.59
1.07
0.23
0.16
0.12
0.26
0.68
0.41
0.49
0.53
0.2
0.17
0.09
0.27
0.92
0.96
0.57
0.2
0.01
0.29
0.18
0.51
0.38
0.17
0.26
0.43
0.36
0.22
0.32
0.5
0.17
0.14
0.88
0.16
0.38
0.08
0.26
0.12
0.15
0.54
0.34
0.16
0.58
0.75
0.1
0.48
0.35
0.4
0.54
0.7
0.53
0.07
0.05
0.3
0.05
0.15
0.25
1.23
0.25
0.89
0.67
0.26
0.27
0.22
0.4
0.48
0.51
0.38
0.57
0.68
0.05
1.1
0.42
0.26
0.32
0.37
0.3
0.27
0.42
0.59
0.36
0.6
0.36
0.22
0.31
0.16
0.55
1.2
0.3
0.4
1.29
0.08
0.25
0.45
0.35
0.17
0.85
0.72
0.07
0.07
1.05
1.02
0.25
0.57
0.02
0.18
0.82
0.45
0.35
0.48
0.01
0.03
0.3
0.62
0.07
0.07
0.21
0.12
0.35
0.02
0.58
0.36
0.35
0.35
0.15
0.7
0.32
0.43
0.2
0.23
0.31
0.03
0.62
0.36
0.54
0.32
0.39
0.19
0.25
0.45
0.54
0.31
0.6
1.83
0.13
0.36
0.5
0.34
0.5
0.94
0.33
0.15
0.18
0.23
0.57
0.45
0.4
1.15
0.24
0.3
0.12
0.2
0.21
0.26
0.16
0.23
0.43
1.17
0.22
0.49
0.22
0.62
0.84
0.08
0.31
0.14
0.66
0.36
0.12
0.31
0.32
0.13
0.16
0.51
0.29
0.35
0.36
0.47
0.58
0.36
0.59
0.48
0.41
0.65
0.46
0.23
0.26
0.34
0.4
0.45
0.27
0
0.07
0.37
0.48
1.12
0.35
0.79
0.67
0.59
0.43
0.26
0.84
0.11
1.03
0.14
0.25
0.22
0.68
0.44
0.32
0.49
0.2
0.42
0.46
0.71
0.66
0.55
0.53
0.13
0.25
0.4
0.34
0.47
0.38
0.04
0.08
0.4
0.1
0.44
0.75
0.08
0.36
0.19
0.26
0.12
0.63
0.35
0.24
0.14
