# Supplementary material for: Incomplete transcripts dominate the Mycobacterium tuberculosis transcriptome
Source: Nature. 2024 Feb 28;627(8003):424–30. doi: 10.1038/s41586-024-07105-9 (PMC10937400; doi:10.1038/s41586-024-07105-9)
Supplement: Supplementary file 11 — Source Data Fig. 5 [file 41586_2024_7105_MOESM11_ESM.xlsx]

## Sheet: Figure 5d
	Non-targeting			rho knockdown
TU_name	DMSO	RIF	LNZ	DMSO	RIF	LNZ
TU_1	1.6	1.89	0.27	1.09	0.96	0.59
TU_2	0.68	0.9	0.35	0.92	0.92	0.63
TU_3	0.67	0.78	0.25	0.69	0.82	0.46
TU_4	0.8	1.33	0.32	0.57	0.73	0.33
TU_5	0.64	0.69	0.19	0.92	0.94	0.36
TU_7	0.97	1.15	0.67	1.28	1.46	0.9									Non-targeting			rho knockdown
TU_8	0.86	0.84	0.69	1.11	1.12	0.76								Group name	DMSO	RIF	LZD	DMSO	RIF	LZD
TU_11	0.15	0.31	0.09	0.17	0.25	0.13								Number	1371	1371	1371	1371	1371	1371
TU_12	0.23	0.34	0.06	0.36	0.42	0.19								Average value of PF	0.6097	0.7565	0.3856	0.6413	0.7184	0.3945
TU_13	0.52	0.97	0.37	0.77	1.13	0.3
TU_15	0.38	0.13	0.21	0.34	0.51	0.36
TU_18	0.12	0.23	0.15	0.44	0.58	0.28
TU_19	0.63	0.77	0.29	0.72	0.94	0.31
TU_20	0.17	0.14	0.11	0.19	0.2	0.07
TU_22	0.5	0.38	0.32	0.51	0.4	0.49
TU_24	0.64	0.79	0.14	0.84	0.68	0.27
TU_25	0.49	0.57	0.28	0.4	0.49	0.28
TU_28	1.09	1.11	0.43	1.19	1.73	0.86
TU_29	1.57	1.3	0.9	0.51	0.68	0.22
TU_30	0.68	1.29	0.09	0.57	0.58	0.16
TU_32	0.35	0.52	0.2	0.92	0.87	0.25
TU_34	0.33	0.8	0.25	0.28	0.41	0.22
TU_35	0.98	1.1	0.4	0.72	0.85	0.79
TU_36	0.5	0.75	0.11	0.47	0.53	0.19
TU_37	1.19	1.61	0.28	1.04	1.78	0.29
TU_39	0.52	1.02	0.36	1.39	0.84	0.61
TU_40	0.22	0.34	0.14	0.3	0.36	0.14
TU_41	1.26	1.14	0.22	1.36	1.36	0.32
TU_42	0.54	0.7	0.25	0.4	0.28	0.14
TU_44	0.02	0.04	0	0.04	0.06	0.05
TU_46	0.79	0.89	0.74	0.47	0.69	0.43
TU_47	0.6	1.02	0.33	0.68	0.9	0.45
TU_50	0.46	0.45	0.27	0.68	1.15	0.48
TU_51	0.13	0.25	0.11	0.25	0.29	0.13
TU_54	0.06	0.11	0.03	0.16	0.21	0.1
TU_58	0.21	0.3	0.07	0.29	0.29	0.15
TU_59	1.09	1.35	0.44	0.65	1.13	0.37
TU_63	0.04	0.06	0.05	0.07	0.08	0.04
TU_65	0.59	0.85	0.61	0.43	0.54	0.37
TU_66	0.41	0.65	0.14	0.34	0.36	0.25
TU_67	1.23	1.46	0.28	0.93	1.2	0.45
TU_68	0.32	0.3	0.21	0.3	0.31	0.1
TU_72	0.87	1.02	0.26	1.26	1.02	0.44
TU_74	0.28	0.14	0.17	0.33	0.36	0.37
TU_75	1.21	1.14	0.22	1.07	1.26	0.25
TU_76	0.52	0.64	0.37	0.31	0.41	0.15
TU_77	0.23	0.27	0.15	0.23	0.3	0.22
TU_79	0.22	0.23	0.17	0.29	0.48	0.19
TU_81	0.32	0.52	0.34	0.95	0.88	0.63
TU_82	0.63	0.99	0.42	0.57	0.68	0.33
TU_86	0.75	1.03	0.36	0.25	0.27	0.34
TU_89	0.15	0.16	0.28	0.29	0.25	0.43
TU_90	0.23	0.12	0.29	0.15	0.15	0.03
TU_91	1.61	1.7	1.47	0.99	0.89	0.83
TU_92	0.19	0.27	0.14	0.32	0.38	0.21
TU_93	0.58	0.75	0.1	0.67	0.59	0.14
TU_95	0.22	0.29	0.12	0.35	0.55	0.13
TU_96	0.72	1.36	0.16	0.99	1.15	0.16
TU_99	0.16	0.13	0.05	0.3	0.26	0.16
TU_105	0.96	0.92	0.81	1.13	0.96	0.73
TU_106	0.25	0.26	0.06	0.39	0.41	0.2
TU_107	0.23	0.39	0.06	0.28	0.28	0.19
TU_108	0.17	0.22	0.08	0.25	0.28	0.14
TU_110	1.32	1.75	0.77	1.57	1.39	0.93
TU_111	1.06	1.1	0.86	1.46	1.79	1.34
TU_112	0.34	0.33	0.18	0.31	0.28	0.11
TU_113	0.68	0.36	0.4	0.79	0.81	0.51
TU_118	0.48	0.54	0.18	0.44	0.44	0.16
TU_119	0.08	0.12	0.04	0.11	0.18	0.08
TU_120	0.33	0.6	0.03	1.07	1.11	0.12
TU_123	1.79	1.79	0.54	0.73	1.23	0.47
TU_125	0.31	0.43	0.12	0.19	0.27	0.1
TU_127	0.58	0.49	0.36	0.52	0.45	0.3
TU_128	0.46	0.25	0.42	0.4	0.4	0.2
TU_129	0.42	0.46	0.38	0.48	0.44	0.59
TU_130	1.77	1.68	0.63	0.76	1.14	0.58
TU_132	1.29	0.89	0.64	1.42	1.65	1.27
TU_134	0.21	0.12	0.14	0.19	0.16	0.2
TU_135	0.32	0.29	0.18	0.76	1.38	0.27
TU_138	0.23	0.33	0.17	0.31	0.45	0.1
TU_141	0.19	0.21	0.16	0.24	0.28	0.31
TU_142	1.08	1.6	0.21	0.64	0.85	0.2
TU_143	0.72	0.84	1.55	0.37	0.48	0.39
TU_144	1.56	1.5	1.48	1.14	1.47	0.41
TU_145	0.12	0.23	0.04	0.22	0.37	0.11
TU_146	0.48	0.45	0.35	0.86	0.66	0.3
TU_149	0.39	0.38	0.12	0.43	0.74	0.25
TU_150	0.86	1.3	0.27	0.33	0.44	0.35
TU_151	0.09	0.36	0.02	0.18	0.39	0.09
TU_155	0.26	0.47	0.08	0.23	0.3	0.18
TU_157	0.44	0.44	0.21	0.74	0.73	0.36
TU_158	0.13	0.29	0.21	0.14	0.25	0.1
TU_162	0.55	0.55	0.19	0.81	0.75	0.36
TU_164	0.21	0.3	0.06	0.47	0.55	0.23
TU_167	0.07	0.05	0.07	0.26	0.23	0.11
TU_168	0.82	1.25	0.13	0.62	0.52	0.24
TU_169	0.01	0.04	0.01	0	0	0.01
TU_170	0.13	0.12	0.08	0.14	0.15	0.15
TU_173	0.4	0.38	0.29	0.21	0.39	0.1
TU_175	0.54	1.05	0.21	0.88	1.1	0.22
TU_176	0.18	0.17	0.1	0.08	0.13	0.07
TU_180	0.84	0.84	0.35	0.61	0.62	0.15
TU_181	0.03	0.15	0.09	0.33	0.41	0.2
TU_182	0.12	0.08	0.15	0.39	0.42	0.33
TU_183	0.49	0.44	0.45	0.52	0.51	0.31
TU_185	0.85	0.58	0.56	0.58	0.41	0.5
TU_186	0.26	0.7	0.15	0.25	0.42	0.16
TU_188	0.41	0.2	0.2	1.03	0.74	0.64
TU_189	1.26	1.65	0.45	0.51	0.84	0.25
TU_190	0.14	0.21	0.06	0.32	0.4	0.17
TU_191	0.1	0.27	0.05	0.1	0.15	0.05
TU_192	0.32	0.43	0.13	0.56	0.65	0.21
TU_193	0.08	0.1	0.07	0.09	0.1	0.21
TU_194	0.17	0.19	0.03	0.36	0.44	0.16
TU_195	0.05	0.06	0.01	0.13	0.1	0.06
TU_198	0.77	0.9	0.51	0.65	0.47	0.31
TU_199	0.3	0.44	0.18	0.52	0.59	0.29
TU_202	0.78	0.75	0.36	0.54	0.45	0.28
TU_205	1.2	1.46	0.61	1.64	1.32	0.68
TU_206	0.39	0.33	0.3	0.5	0.63	0.21
TU_208	0.71	0.58	0.36	1.24	0.9	0.57
TU_209	0.29	0.35	0.08	0.19	0.66	0.59
TU_211	0.12	0.04	0.07	0.82	0.99	0.38
TU_212	0.11	0.1	0.12	0.26	0.17	0.12
TU_218	0.45	0.31	0.8	0.57	0.43	0.33
TU_219	0.25	0.15	0.17	0.45	0.48	0.34
TU_223	0.21	0.36	0.04	0.29	0.4	0.1
TU_225	0.22	0.04	0.12	0.37	0.36	0.17
TU_226	0.55	1.69	0.13	0.49	1.24	0.15
TU_229	0.85	0.84	0.84	0.96	0.89	0.8
TU_232	0.77	0.49	0.33	0.93	1.02	0.38
TU_233	1.52	1.94	1.03	1.02	1.41	0.4
TU_234	0.1	0.17	0.04	0.14	0.16	0.08
TU_235	0.2	0.44	0.15	0.15	0.23	0.1
TU_237	0.27	0.16	0.15	0.4	0.27	0.17
TU_239	0.29	0.42	0.22	0.98	0.87	0.47
TU_240	1.18	1.06	0.43	1.06	1.37	0.37
TU_242	0.38	0.69	0.23	0.7	0.89	0.41
TU_243	0.15	0.28	0.15	0.6	0.53	0.26
TU_246	0.06	0.09	0.06	0.16	0.24	0.07
TU_249	0.12	0.18	0.08	0.16	0.28	0.16
TU_250	0.3	0.18	0.1	0.18	0.55	0.19
TU_251	1.35	1.72	0.39	0.63	0.63	0.36
TU_252	0.37	0.55	0.18	0.67	0.67	0.16
TU_253	0.62	0.9	0.12	0.59	0.67	0.18
TU_260	0.41	0.56	0.19	0.67	0.64	0.58
TU_261	0.98	1.27	0.06	0.5	0.73	0.31
TU_262	0.71	0.56	0.45	0.35	0.41	0.35
TU_263	1.52	1.31	1.04	0.97	1.16	0.67
TU_264	1.14	1.55	0.72	0.65	0.68	0.37
TU_267	0.11	0.19	0.15	0.33	0.43	0.26
TU_268	0.33	0.33	0.24	0.28	0.22	0.16
TU_269	0.35	0.38	0.19	0.49	0.72	0.28
TU_271	1.02	1.49	0.26	1.16	1.58	0.47
TU_272	0.54	0.61	0.31	0.26	0.32	0.14
TU_273	0.16	0.18	0.03	0.15	0.21	0.08
TU_274	0.7	0.38	1.08	0.86	0.84	0.85
TU_276	0.13	0.17	0.15	0.28	0.29	0.14
TU_277	0.6	1.11	0.15	0.53	0.59	0.35
TU_279	0.32	0.37	0.23	0.23	0.53	0.22
TU_283	0.16	0.36	0.12	0.11	0.11	0.04
TU_285	0.33	0.33	0.34	0.29	0.33	0.11
TU_286	0.39	0.52	0.1	0.3	0.49	0.27
TU_287	0.02	0.04	0.03	0.06	0.08	0.07
TU_288	0.24	0.33	0.09	0.29	0.31	0.23
TU_289	0.05	0.07	0.05	0.14	0.17	0.09
TU_291	0.24	0.86	0.13	0.37	0.48	0.34
TU_293	1.06	1.27	0.1	1.22	1.16	0.21
TU_294	0.28	0.31	0.26	0.34	0.35	0.26
TU_295	0.51	0.46	0.61	0.53	0.68	0.45
TU_296	0.76	0.83	0.19	0.68	0.63	0.18
TU_298	0.28	0.28	0.29	0.46	0.42	0.26
TU_299	0.77	0.73	0.41	0.38	0.41	0.15
TU_301	0.39	0.52	0.26	0.56	0.47	0.32
TU_302	0.23	0.24	0.15	0.51	0.55	0.21
TU_303	0.54	0.51	0.46	0.69	0.53	0.25
TU_304	1.09	1.1	1.14	0.55	0.74	1.73
TU_305	0.11	0.13	0.08	0.15	0.21	0.12
TU_306	0.59	0.81	0.2	0.56	0.6	0.45
TU_310	0.65	1.04	0.24	0.83	0.84	0.26
TU_311	0.38	0.41	0.11	0.28	0.35	0.11
TU_313	0.4	0.32	0.38	0.39	0.38	0.2
TU_314	0.38	0.3	0.4	0.42	0.55	0.33
TU_315	0.42	0.57	0.18	0.28	0.33	0.11
TU_318	1.09	0.73	0.6	1.62	1.32	0.32
TU_319	0.01	0.07	0.07	0.02	0.03	0.02
TU_320	0.2	0.28	0.12	0.28	0.39	0.15
TU_321	0.5	0.41	0.28	0.34	0.47	0.32
TU_323	0.08	0.07	0.05	0.11	0.11	0.11
TU_324	0.37	0.32	0.19	0.33	0.3	0.18
TU_325	0.52	0.54	0.23	0.53	0.46	0.27
TU_328	0.13	0.18	0.05	0.25	0.3	0.24
TU_330	0.61	0.73	0.28	0.46	0.54	0.32
TU_331	0.25	0.54	0.19	0.29	0.37	0.57
TU_333	0.23	0.34	0.09	0.16	0.25	0.09
TU_334	0.45	0.47	0.19	0.41	0.58	0.23
TU_337	0.15	0.21	0.1	0.32	0.27	0.09
TU_339	0.58	0.92	0.13	0.3	0.44	0.07
TU_340	0.57	0.82	0.23	0.63	0.6	0.26
TU_341	0.41	0.52	0.18	0.41	0.57	0.18
TU_343	0.1	0.15	0.12	0.11	0.16	0.07
TU_344	0.58	0.85	0.43	0.89	0.87	0.66
TU_345	0.45	0.56	0.37	0.51	0.37	0.24
TU_347	0.9	1.41	0.28	0.6	1.22	0.35
TU_348	0.22	0.26	0.04	0.27	0.33	0.06
TU_349	0.29	0.32	0.13	0.29	0.43	0.16
TU_350	0.29	0.3	0.28	0.22	0.29	0.23
TU_352	0.62	0.79	0.71	0.57	0.58	0.41
TU_353	0.37	0.34	0.14	0.32	0.3	0.13
TU_354	0.47	0.38	0.15	0.84	0.93	0.19
TU_356	0.23	0.37	0.2	0.39	0.28	0.22
TU_359	0.21	0.2	0.09	0.55	0.7	0.27
TU_360	0.78	0.8	0.46	0.52	0.38	0.41
TU_362	1.08	1.19	0.41	1.59	1.52	0.31
TU_363	0.39	0.65	0.32	0.44	0.57	0.2
TU_364	0.61	0.69	0.54	0.6	0.54	0.35
TU_365	0.76	0.87	0.4	1.35	1.74	0.5
TU_366	0.92	0.33	0.32	0.71	0.62	0.39
TU_367	0.22	0.28	0.06	0.22	0.31	0.17
TU_369	0.21	0.17	0.08	0.1	0.18	0.07
TU_370	0.13	0.21	0.28	0.27	0.27	0.32
TU_372	0.16	0.35	0.03	0.21	0.36	0.19
TU_374	0.65	0.69	0.64	0.58	0.6	0.45
TU_375	0.06	0.13	0.03	0.06	0.1	0.02
TU_376	0.02	0.08	0.03	0	0.01	0.01
TU_380	0.03	0.03	0.04	0.13	0.13	0.16
TU_381	1.27	0.61	0.57	0.95	1.69	0.44
TU_382	0.3	0.42	0.1	0.22	0.26	0.12
TU_383	0.49	0.71	0.47	0.49	0.45	0.36
TU_385	0.54	1.26	0.05	0.24	0.6	0.05
TU_389	0.31	0.41	0.24	0.54	0.85	0.2
TU_390	0.61	0.3	0.33	0.96	1.25	0.41
TU_391	0.02	0.03	0.04	0.06	0.1	0.03
TU_397	0.12	0.15	0.08	0.1	0.14	0.06
TU_398	0.34	0.22	0.11	0.31	0.35	0.35
TU_399	0.46	0.22	0.23	0.36	0.36	0.17
TU_400	0.17	0.1	0.1	0.3	0.29	0.18
TU_401	0.27	0.29	0.31	0.43	0.75	0.29
TU_402	0.06	0.04	0.04	0.16	0.18	0.12
TU_403	0.04	0.07	0.02	0.03	0.05	0.01
TU_404	0.65	0.73	0.29	0.45	0.59	0.25
TU_405	0.46	0.47	0.9	0.64	0.62	0.69
TU_406	0.61	0.84	1.6	0.71	0.9	0.76
TU_407	0.74	0.96	0.3	0.97	0.91	0.66
TU_408	0.86	1.07	0.87	0.74	1	0.6
TU_409	1.46	1.62	0.48	1.12	1.57	0.83
TU_410	0.69	0.65	0.23	0.95	0.79	0.52
TU_411	0.8	0.87	0.41	0.92	0.74	0.51
TU_414	0.4	0.4	0.13	0.33	0.44	0.22
TU_417	0.67	0.71	0.18	0.67	0.68	0.28
TU_418	0.1	0.2	0.22	0.33	0.38	0.22
TU_419	0.17	0.28	0.14	0.67	0.71	0.19
TU_421	0.63	0.74	0.49	0.42	0.27	0.37
TU_422	1.49	1.85	0.48	0.79	0.89	0.45
TU_423	0.25	0.34	0.05	0.23	0.15	0.11
TU_425	0.35	0.41	0.2	0.36	0.48	0.31
TU_426	0.3	0.59	0.03	0.19	0.34	0.05
TU_428	0.37	0.53	0.16	0.46	0.55	0.12
TU_429	0.51	0.56	0.49	1.7	1.74	0.67
TU_430	0.47	0.76	0.2	0.72	0.79	0.46
TU_432	0.49	0.55	0.23	0.96	1.08	0.4
TU_433	0.49	0.43	0.24	0.51	0.49	0.27
TU_434	0.56	0.51	0.35	0.45	0.55	0.27
TU_435	0.16	0.24	0.03	0.13	0.16	0.06
TU_437	0.24	0.27	0.04	0.3	0.23	0.06
TU_438	0.32	0.3	0.35	0.22	0.26	0.18
TU_440	0.19	0.31	0.08	0.22	0.24	0.22
TU_441	1.42	0.8	0.18	1.34	1.15	0.24
TU_442	0.62	0.66	0.46	0.9	1.03	1.1
TU_443	0.94	1.25	0.21	1.04	1.25	0.71
TU_444	0.28	0.34	0.08	0.98	1.14	0.23
TU_446	0.4	0.4	0.27	0.37	0.57	0.76
TU_449	0.47	0.73	0.42	0.6	0.85	0.52
TU_450	0.18	0.14	0.09	0.9	0.64	0.6
TU_451	0.55	0.66	0.51	0.67	0.67	0.43
TU_452	0.08	0.08	0.06	0.16	0.18	0.16
TU_453	0.63	0.75	0.27	0.78	0.75	0.23
TU_456	0.17	0.99	0.12	0.23	0.5	0.23
TU_457	0.03	0.07	0.03	0.07	0.09	0.08
TU_458	0.14	0.38	0.17	0.74	0.61	0.09
TU_463	0.64	0.79	0.12	0.32	0.34	0.27
TU_469	0.23	0.23	0.1	0.49	0.48	0.24
TU_471	0.53	0.51	0.19	0.64	0.55	0.43
TU_472	1.04	1.42	0.87	1.2	1.23	0.7
TU_476	0.34	0.47	0.25	0.51	0.47	0.15
TU_478	0.44	0.31	0.39	0.12	0.15	0.22
TU_480	0.09	0.19	0.15	0.21	0.28	0.18
TU_481	0.28	0.49	0.17	0.26	0.33	0.15
TU_482	0.49	0.48	0.16	0.4	0.5	0.28
TU_483	0.36	0.57	0.17	0.37	0.39	0.23
TU_486	0.58	1.18	0.18	0.71	0.74	0.32
TU_487	0.19	0.25	0.17	0.24	0.16	0.11
TU_493	0.48	0.35	0.48	0.4	0.3	0.32
TU_497	0.44	0.61	0.39	0.68	0.7	0.27
TU_500	0.34	0.39	0.19	0.25	0.31	0.33
TU_501	0.59	0.77	0.35	0.32	0.4	0.18
TU_504	0.52	0.39	0.31	0.66	0.6	0.64
TU_505	0.34	0.4	0.34	0.7	0.85	0.41
TU_508	0.34	0.53	0.08	0.52	0.73	0.16
TU_510	0.29	0.34	0.04	0.75	0.75	0.13
TU_511	0.65	0.67	0.49	0.75	1.08	0.67
TU_517	1.2	1.07	0.44	1.44	1.69	0.74
TU_520	0.1	0.4	0.06	0.25	0.42	0.14
TU_521	0.2	0.24	0.05	0.09	0.13	0.06
TU_524	0.66	1.07	0.33	0.47	0.62	0.43
TU_525	1.29	1.22	0.6	0.65	0.79	0.63
TU_526	0.27	0.07	0.05	0.27	0.34	0.2
TU_528	0.46	0.62	0.23	0.5	0.72	0.22
TU_530	0.35	0.12	0.05	0.31	0.22	0.09
TU_531	0.42	0.59	0.5	0.73	0.93	0.29
TU_532	0.22	0.16	0.06	0.09	0.15	0.09
TU_533	1	1.03	0.42	1	0.87	0.62
TU_534	0.49	0.93	0.37	0.84	1.59	0.24
TU_535	0.53	0.58	0.19	0.63	0.69	0.29
TU_542	0.19	0.29	0.19	0.21	0.33	0.17
TU_543	0.05	0.04	0.02	0.08	0.08	0.06
TU_544	0.38	0.46	0.11	0.25	0.33	0.14
TU_546	0.29	0.56	0.12	0.37	0.62	0.06
TU_547	1.22	1.13	0.28	1.3	1.35	0.28
TU_549	0.37	0.53	0.23	0.37	0.46	0.19
TU_550	0.07	0.17	0.27	0.19	0.23	0.2
TU_551	0.38	0.62	0.2	0.44	0.53	0.27
TU_552	0.12	0.14	0.04	0.21	0.2	0.04
TU_553	0.85	1.46	0.38	1.1	1.07	0.35
TU_554	0.17	0.21	0.06	0.21	0.2	0.11
TU_555	0.34	0.29	0.24	0.37	0.52	0.23
TU_556	0.19	0.34	0.14	0.4	0.37	0.15
TU_557	0.63	0.81	0.49	0.43	0.54	0.25
TU_558	0.51	0.82	0.12	0.46	0.67	0.26
TU_560	0.43	0.58	0.24	0.53	0.67	0.26
TU_561	0.45	0.3	0.36	0.55	0.33	0.43
TU_564	0.27	0.51	0.05	0.16	0.27	0.05
TU_565	0.31	0.4	0.18	0.46	0.4	0.16
TU_566	0.56	0.65	0.4	0.47	0.7	0.4
TU_567	0.39	0.62	0.14	0.51	0.57	0.13
TU_569	0.51	1.37	0.09	0.37	0.8	0.11
TU_570	0.28	0.39	0.24	0.36	0.4	0.23
TU_571	0.3	0.37	0.07	0.25	0.2	0.08
TU_572	0.21	0.19	0.16	0.3	0.48	0.11
TU_573	0.61	0.56	0.25	0.94	0.93	0.53
TU_574	0.26	0.61	0.23	0.43	0.53	0.28
TU_575	0.14	0.39	0.28	0.41	0.45	0.33
TU_577	0.38	0.42	0.22	0.61	0.68	0.45
TU_581	0.22	0.31	0.07	0.49	0.52	0.14
TU_582	0.9	1	0.24	1.49	0.95	0.49
TU_583	0.32	0.49	0.08	0.63	0.77	0.19
TU_584	0.76	0.92	0.66	0.34	0.44	0.45
TU_586	0.35	0.68	0.63	0.2	0.22	0.18
TU_587	0.46	0.43	0.26	0.55	0.68	0.14
TU_588	0.89	0.86	0.91	0.39	0.47	0.33
TU_589	1.57	0.29	0.32	1	1.5	0.58
TU_590	0.13	0.16	0.06	0.28	0.26	0.2
TU_594	1.08	1.33	1.59	0.63	0.83	0.48
TU_597	1.15	1.13	0.89	1.13	1.25	0.52
TU_598	1.46	1.86	1.2	1.11	1.11	0.7
TU_599	0.33	0.23	0.22	0.47	0.5	0.29
TU_601	0.23	0.24	0.09	0.58	0.59	0.11
TU_603	0.51	0.66	0.29	0.44	0.44	0.24
TU_604	0.86	0.63	0.49	0.62	0.59	0.2
TU_606	0.24	0.29	0.82	0.86	0.99	0.28
TU_607	0.28	0.39	0.11	0.68	0.74	0.17
TU_609	0.03	0.07	0.02	0.04	0.07	0.03
TU_614	0.58	0.6	0.45	0.32	0.48	0.28
TU_617	0.38	0.36	0.5	0.45	0.25	0.67
TU_618	0.08	0.08	0.15	0.37	0.43	0.34
TU_620	1.82	1.97	1.04	1.57	1.66	0.83
TU_621	0.5	1.16	0.4	0.43	0.79	0.33
TU_622	0.27	0.3	0.11	0.33	0.44	0.22
TU_623	0.3	0.43	0.23	0.4	0.54	0.27
TU_624	0.14	0.3	0.08	0.3	0.32	0.11
TU_629	0.29	0.32	0.39	0.43	0.46	0.46
TU_630	0.28	0.34	0.03	0.26	0.34	0.19
TU_633	0.48	0.5	0.1	0.72	0.74	0.19
TU_634	0.56	0.37	0.42	0.44	0.53	0.3
TU_635	0.28	0.37	0.13	0.36	0.39	0.32
TU_636	0.26	0.37	0.13	0.25	0.26	0.13
TU_637	0.37	0.36	0.07	0.4	0.54	0.2
TU_638	0.47	0.72	0.29	0.8	1.12	0.38
TU_639	0.45	0.56	0.22	0.35	0.65	0.21
TU_640	1.35	1.46	0.57	1.11	1.27	0.73
TU_641	0.81	0.79	0.41	1.06	0.83	0.41
TU_642	0.34	0.63	0.08	0.46	0.59	0.14
TU_643	0.35	0.44	0.35	0.33	0.55	0.32
TU_644	0.34	1.04	0.05	0.23	0.33	0.21
TU_645	0.19	0.23	0.06	0.27	0.28	0.13
TU_648	0.09	0.07	0.03	0.22	0.22	0.1
TU_649	0.21	0.37	0.18	0.28	0.41	0.16
TU_650	0.6	0.97	0.06	0.45	0.43	0.12
TU_651	0.31	0.47	0.1	0.52	0.78	0.25
TU_654	0.14	0.11	0.2	0.27	0.17	0.09
TU_659	0.13	0.23	0.44	0.22	0.29	0.75
TU_661	1.48	1.57	0.34	0.64	0.69	0.53
TU_662	0.33	0.44	0.2	0.34	0.41	0.09
TU_664	0.11	0.06	0.12	0.11	0.09	0.14
TU_665	0.18	0.28	0.03	0.32	0.56	0.1
TU_666	0.63	0.67	0.36	0.79	0.86	0.29
TU_667	1.79	1.71	0.52	1.48	1.54	0.58
TU_668	0.26	0.2	0.24	0.22	0.25	0.2
TU_669	1.08	1.2	0.56	1.5	1.54	0.56
TU_670	0.57	0.53	0.29	0.72	0.81	0.2
TU_672	0.61	0.66	0.62	0.84	0.88	0.44
TU_674	0.15	0.24	0.04	0.27	0.31	0.05
TU_675	0.86	0.95	0.58	1.28	1.1	0.8
TU_677	0.07	0.27	0.04	0.1	0.16	0.11
TU_679	0.11	0.14	0.06	0.2	0.25	0.07
TU_681	0.75	0.72	0.46	0.77	0.77	0.54
TU_682	0.61	0.67	0.26	1.45	1.48	0.4
TU_683	0.21	0.17	0.13	0.22	0.25	0.19
TU_684	0.45	0.57	0.09	0.52	0.48	0.08
TU_686	1.23	1.66	0.46	1.03	1.53	0.52
TU_687	0.22	0.12	0.2	0.26	0.22	0.12
TU_688	0.27	0.29	0.83	0.23	0.4	0.32
TU_689	0.3	0.33	0.07	0.28	0.34	0.08
TU_690	0.62	0.58	0.82	0.86	0.98	0.65
TU_691	0.27	0.34	0.05	0.28	0.17	0.03
TU_692	0.75	0.62	0.58	0.56	0.54	0.21
TU_693	0.14	0.25	0.07	0.26	0.33	0.15
TU_697	0.24	0.33	0.08	0.1	0.14	0.08
TU_698	0.9	0.5	1.24	1.38	1.31	0.44
TU_699	0.28	0.18	0.04	0.66	0.37	0.06
TU_700	0.91	0.86	0.64	0.39	0.38	0.26
TU_701	0.19	0.24	0.12	0.51	0.85	0.33
TU_704	0.04	0.03	0.04	0.04	0.07	0.06
TU_705	0.11	0.11	0.03	0.12	0.18	0.23
TU_708	0.32	0.18	0.16	0.24	0.28	0.19
TU_710	0.02	0.07	0.01	0.02	0.03	0.01
TU_711	0.35	0.47	0.15	0.28	0.46	0.12
TU_712	0.4	0.53	0.21	0.54	0.76	0.48
TU_714	0.3	0.4	0.31	0.29	0.29	0.26
TU_715	0.35	0.4	0.24	0.28	0.4	0.1
TU_716	0.23	0.27	0.21	0.41	0.64	0.22
TU_718	0.57	0.37	0.26	0.96	0.96	0.33
TU_720	0.79	0.87	1.04	0.83	1.04	0.76
TU_725	0.53	1.04	0.18	0.3	0.49	0.2
TU_727	1.41	1.14	0.23	1.01	1.55	0.53
TU_728	0.43	0.52	0.66	0.38	0.45	0.32
TU_730	0.33	0.29	0.13	0.27	0.27	0.22
TU_731	0.15	0.19	0.05	0.17	0.2	0.04
TU_734	0.32	0.47	0.1	0.61	1.05	0.23
TU_735	0.22	0.3	0.24	0.24	0.29	0.2
TU_736	1.01	0.81	0.7	0.54	0.61	0.4
TU_737	0.22	0.38	0.11	0.1	0.12	0.07
TU_738	0.69	0.79	0.41	0.46	0.67	0.41
TU_739	0.2	0.13	0.07	0.25	0.29	0.08
TU_740	0.57	0.75	0.12	0.61	0.68	0.5
TU_741	0.55	0.69	0.59	1.24	0.61	0.45
TU_743	0.37	0.5	0.07	0.29	0.25	0.15
TU_745	0.73	0.88	0.77	1.27	0.96	0.35
TU_746	0.16	0.16	0.08	0.12	0.14	0.06
TU_747	0.77	1.12	0.2	0.84	0.7	0.36
TU_749	0.01	0.05	0.01	0.03	0.05	0.03
TU_750	0.9	0.84	0.58	0.76	1.04	1.36
TU_752	0.48	0.64	0.32	1.11	1.2	0.49
TU_753	0.03	0.04	0.05	0.28	0.37	0.08
TU_754	0.1	0.23	0.06	0.08	0.16	0.11
TU_755	0.22	0.34	0.1	0.46	0.51	0.13
TU_757	1.31	1.59	0.36	1.07	1.31	0.48
TU_758	0.45	0.5	0.23	0.78	1.05	0.3
TU_763	0.39	0.26	1.3	0.61	0.41	0.78
TU_764	0.32	0.53	0.17	0.32	0.3	0.2
TU_766	0.78	0.93	0.5	0.77	0.82	0.56
TU_771	0.82	1.03	0.51	0.86	1.07	0.28
TU_772	0.02	0.02	0	0.04	0.03	0.01
TU_773	0.69	0.53	0.9	1.37	0.98	1.99
TU_774	0.21	0.4	0.07	0.3	0.39	0.12
TU_775	1	1.13	0.28	1.47	1.67	0.89
TU_777	0.81	1.23	0.64	1.36	1.87	0.42
TU_778	0.05	0.08	0.06	0.1	0.14	0.14
TU_780	0.11	0.05	0.01	0.09	0.16	0.07
TU_781	0.46	0.45	0.12	0.6	0.82	0.23
TU_782	0.65	0.76	0.19	0.85	1.08	0.24
TU_783	1.28	1.55	0.57	1.01	1.24	0.58
TU_784	0.47	0.4	0.34	0.34	0.4	0.31
TU_785	0.47	0.23	0.23	0.84	0.53	0.37
TU_788	0.42	0.45	0.2	0.34	0.35	0.15
TU_790	0.36	0.33	0.26	0.41	0.25	0.3
TU_795	0.09	0.14	0.05	0.17	0.33	0.14
TU_796	0.08	0.1	0.02	0.09	0.11	0.03
TU_798	0.18	0.17	0.04	0.66	0.49	0.23
TU_801	0.28	0.34	0.16	0.43	0.45	0.18
TU_803	0.8	1.07	0.06	0.54	0.82	0.17
TU_804	0.43	0.51	0.09	0.49	0.74	0.19
TU_807	0.83	0.62	0.51	0.53	0.57	0.41
TU_808	0.11	0.12	0.26	0.25	0.4	0.4
TU_812	0.13	0	0.16	0.28	0.33	0.36
TU_814	1.11	1.16	0.66	0.02	0.02	0.01
TU_815	0.1	0.17	0.11	0.24	0.29	0.16
TU_816	0.69	1.02	0.72	1.08	1.52	0.68
TU_817	0.32	0.28	0.38	0.28	0.28	0.24
TU_818	0.89	1.76	0.49	0.76	1.14	0.43
TU_819	0.5	1.12	0.41	0.59	0.7	0.43
TU_820	0.02	0.08	0.01	0.03	0.06	0.02
TU_821	0.58	0.76	0.44	0.66	0.68	0.44
TU_824	0.22	0.13	0.12	0.16	0.14	0.1
TU_826	0.63	0.54	0.36	0.41	0.31	0.35
TU_827	0.77	0.96	0.34	0.5	0.73	0.34
TU_830	0.58	0.81	0.15	0.62	0.74	0.14
TU_831	0.51	0.72	0.49	0.47	0.5	0.26
TU_832	0.25	0.53	0.49	0.16	0.2	0.2
TU_833	0.17	0.41	0.05	0.14	0.21	0.05
TU_836	0.14	0.33	0.1	0.13	0.25	0.06
TU_837	0.11	0.14	0.04	0.11	0.16	0.1
TU_839	0.47	0.75	0.44	0.54	0.44	0.7
TU_841	0.1	0.07	0.03	0.12	0.15	0.06
TU_844	0.26	0.33	0.1	0.37	0.4	0.3
TU_850	0.96	1.27	0.81	0.58	0.78	0.34
TU_851	0.99	1.23	0.24	0.74	1.13	0.33
TU_852	0.44	0.46	0.19	0.66	0.8	0.35
TU_853	0.14	0.13	0.05	0.11	0.13	0.1
TU_857	0.35	0.44	0.19	0.26	0.32	0.16
TU_859	0.17	0.12	0.13	0.58	0.68	0.25
TU_861	0.17	0.23	0.1	0.26	0.3	0.17
TU_863	0.14	0.15	0.16	0.17	0.19	0.15
TU_864	0.19	0.38	0.07	0.28	0.44	0.31
TU_866	0.35	0.5	0.16	0.49	0.46	0.17
TU_867	0.2	0.44	0.07	0.08	0.17	0.05
TU_868	0.27	0.35	0.16	0.41	0.39	0.18
TU_869	0.41	0.68	0.13	0.56	0.85	0.27
TU_870	0.24	0.37	0.14	0.34	0.71	0.36
TU_872	0.81	0.38	0.16	0.58	0.27	0.11
TU_873	0.07	0.15	0.02	0.09	0.21	0.04
TU_875	0.2	0.16	0.1	0.22	0.32	0.06
TU_880	0.75	0.9	0.28	0.75	0.76	0.24
TU_883	0.12	0.28	0.08	0.55	0.92	0.27
TU_884	0.77	0.73	0.37	0.48	0.49	0.47
TU_885	0.37	0.52	0.19	0.63	0.94	0.22
TU_886	0.56	0.52	0.59	0.48	0.39	0.38
TU_887	0.36	0.45	0.24	0.36	0.49	0.28
TU_888	0.3	0.18	0.15	0.49	0.53	0.34
TU_889	0.15	0.05	0.25	0.24	0.33	0.12
TU_890	0.39	0.5	0.16	0.35	0.35	0.17
TU_891	0.14	0.3	0.03	0.18	0.35	0.05
TU_892	1.18	1.3	0.31	0.78	1.11	0.61
TU_893	0.09	0.14	0.06	0.29	0.25	0.08
TU_894	0.13	0.27	0.04	0.42	0.3	0.24
TU_895	0.16	0.21	0.05	0.18	0.3	0.08
TU_897	0.36	0.55	0.07	0.48	0.82	0.08
TU_898	1.06	0.49	0.35	0.75	0.49	0.61
TU_901	1.73	1.62	0.55	0.82	0.92	0.21
TU_905	0.91	1.13	0.2	0.45	0.78	0.19
TU_906	0.09	0.13	0.09	0.07	0.11	0.09
TU_907	0.77	1	0.61	0.62	0.86	0.3
TU_912	0.24	0.19	0.33	0.27	0.33	0.32
TU_913	0.16	0.26	0.08	0.16	0.28	0.06
TU_915	1.04	1.83	0.42	0.61	0.67	0.38
TU_916	1.61	1.14	0.66	0.96	0.87	0.6
TU_917	0.08	0.17	0.04	0.08	0.13	0.03
TU_918	0.62	0.41	0.32	0.79	0.55	0.27
TU_922	0.33	0.23	0.19	0.38	0.35	0.27
TU_923	0.93	1.03	0.18	1.24	1.23	0.3
TU_925	0.68	0.72	0.2	0.47	0.56	0.37
TU_926	0.24	0.43	0.06	0.42	0.52	0.12
TU_928	0.88	1.43	0.73	0.77	0.8	0.41
TU_929	0.58	0.62	0.5	0.99	1.03	0.36
TU_930	1.06	1.51	1.07	0.67	0.69	0.74
TU_931	0.09	0.15	0.16	0.42	0.47	0.23
TU_932	0.6	0.74	0.49	0.7	0.67	0.31
TU_933	0.77	0.92	0.12	0.66	0.65	0.68
TU_934	0.59	0.78	0.53	0.69	0.86	0.6
TU_935	0.15	0.16	0.05	0.2	0.25	0.17
TU_936	0.54	0.68	0.16	0.63	0.72	0.2
TU_938	0.68	0.46	0.11	0.27	0.39	0.21
TU_939	0.44	0.54	0.42	0.56	0.62	0.3
TU_940	0.41	0.4	0.9	0.61	0.68	0.73
TU_942	0.67	0.55	0.24	0.38	0.57	0.28
TU_943	0.43	1.01	0.63	0.42	0.58	0.47
TU_944	0.98	0.79	1.18	0.59	0.82	0.88
TU_945	0.49	0.31	0.18	0.97	0.75	0.34
TU_950	1.4	1.71	0.9	1.22	1.2	0.2
TU_951	0.81	0.91	0.49	1.28	0.83	0.39
TU_953	1.92	0.57	1.04	0.52	0.38	1.32
TU_955	0.38	0.63	0.28	0.35	0.36	0.46
TU_956	0.3	0.39	0.21	0.26	0.33	0.21
TU_959	0.11	0.14	0.08	0.16	0.22	0.26
TU_960	0.11	0.22	0.59	0.35	0.45	0.34
TU_961	0.05	0.06	0.02	0.12	0.17	0.12
TU_963	0.28	0.32	0.18	0.32	0.49	0.11
TU_965	0.83	0.87	0.15	0.78	1.38	0.13
TU_967	0.7	1.08	0.22	0.41	0.35	0.18
TU_969	0.29	0.5	0.05	0.76	1.28	0.24
TU_972	0.34	0.58	0.26	0.3	0.33	0.19
TU_974	0.45	0.35	0.38	0.47	0.73	0.48
TU_976	0.33	0.34	0.21	0.32	0.52	0.21
TU_977	0.52	0.61	0.19	0.36	0.5	0.16
TU_979	0.41	0.24	0.2	0.1	0.11	0.15
TU_982	0.97	0.86	0.61	0.41	0.43	0.41
TU_984	0.05	0.01	0	0.01	0.03	0.03
TU_985	0.4	0.48	0.21	0.49	0.63	0.25
TU_986	1.4	1.4	1.04	1.51	1.51	0.73
TU_988	0.51	0.73	0.13	0.48	0.74	0.26
TU_990	0.65	1.32	0.48	0.79	0.64	0.27
TU_992	1.14	1.23	0.7	0.61	0.68	0.31
TU_993	0.56	0.8	0.52	0.79	1.12	0.42
TU_994	0.41	0.67	0.15	0.31	0.4	0.17
TU_995	0.25	0.23	0.03	0.25	0.29	0.14
TU_996	0.42	0.6	0.28	0.41	0.54	0.13
TU_999	0.38	0.41	0.52	0.53	0.73	0.46
TU_1006	0.66	0.93	0.22	0.52	0.56	0.17
TU_1007	0.32	0.4	0.3	0.36	0.35	0.22
TU_1010	0.85	1.39	0.79	1.48	1.87	0.49
TU_1011	0.35	0.58	0.15	0.4	0.36	0.14
TU_1013	0.16	0.11	0.16	0.22	0.3	0.2
TU_1014	1.07	0.99	0.36	0.26	0.28	0.23
TU_1015	0.2	0.25	0.1	0.23	0.25	0.11
TU_1016	0.32	0.13	0.19	0.18	0.22	0.23
TU_1018	0.69	0.89	0.11	0.51	0.67	0.14
TU_1019	0.67	1.16	0.1	0.71	1.33	0.31
TU_1020	0.4	0.72	0.25	0.19	0.25	0.09
TU_1021	0.21	0.35	0.07	0.32	0.33	0.09
TU_1022	0.53	0.96	0.07	0.33	0.5	0.16
TU_1023	0.44	0.79	0.37	0.33	0.59	0.51
TU_1025	0.12	0.15	0.1	0.25	0.31	0.16
TU_1028	0.44	0.68	0.22	0.65	0.79	0.18
TU_1029	0.18	0.09	0.03	0.18	0.26	0.1
TU_1031	0.25	0.44	0.44	0.34	0.56	0.12
TU_1033	0.44	0.79	0.16	0.31	0.42	0.16
TU_1037	0.78	0.82	0.65	0.88	0.84	0.37
TU_1038	0.2	0.16	0.15	0.47	0.43	0.36
TU_1039	0.58	0.9	0.2	0.29	0.44	0.2
TU_1040	0.25	0.3	0.25	0.42	0.61	0.3
TU_1041	0.34	0.47	0.12	0.34	0.49	0.34
TU_1042	0.31	0.42	0.11	0.3	0.39	0.19
TU_1043	0.57	0.86	0.24	0.26	0.38	0.24
TU_1044	0.09	0.11	0.05	0.16	0.17	0.07
TU_1045	0.46	0.42	0.2	0.36	0.47	0.11
TU_1046	0.09	0.16	0.06	0.31	0.38	0.4
TU_1049	0.26	0.47	0.17	0.19	0.21	0.12
TU_1050	1.08	1.85	0.38	1.9	1.87	0.99
TU_1051	0.62	0.42	0.44	0.93	1.15	0.63
TU_1052	1.36	1.19	0.24	0.61	1	0.33
TU_1053	0.48	0.33	0.22	0.4	0.61	0.32
TU_1056	0.29	0.18	0.08	0.33	0.21	0.12
TU_1058	0.02	0.04	0.03	0.01	0.01	0.02
TU_1061	0.75	0.9	0.14	0.69	0.99	0.2
TU_1067	0.24	0.23	0.13	0.28	0.34	0.23
TU_1068	0.18	0.23	0.09	0.14	0.2	0.13
TU_1070	0.25	0.24	0.12	0.21	0.16	0.12
TU_1073	0.49	0.29	0.36	0.55	0.54	0.48
TU_1074	0.43	0.71	0.36	0.64	1.02	0.24
TU_1075	0.05	0.03	0.07	0.08	0.11	0.07
TU_1076	0.04	0.09	0.04	0.96	0.55	0.56
TU_1079	0.17	0.11	0.07	0.11	0.1	0.08
TU_1080	0.4	0.5	0.25	0.77	0.77	0.27
TU_1082	1.03	0.82	0.4	0.94	1.08	0.64
TU_1084	0.29	0.15	0.22	0.35	0.42	0.22
TU_1085	0.19	0.34	0.06	0.19	0.31	0.08
TU_1086	0.48	0.46	0.23	0.32	0.48	0.23
TU_1087	0.38	0.28	0.27	0.29	0.22	0.13
TU_1089	0.21	0.07	0.05	0.17	0.24	0.11
TU_1090	0.26	0.37	0.1	0.41	0.3	0.21
TU_1095	0.18	0.32	0.1	0.31	0.28	0.13
TU_1098	0.59	1	0.3	0.46	0.54	0.23
TU_1100	0.51	0.54	0.39	0.74	0.91	0.98
TU_1101	0.52	0.6	0.22	0.76	0.85	0.58
TU_1102	0.26	0.29	0.17	0.38	0.41	0.17
TU_1103	1.2	1.52	0.83	1.31	1.53	0.4
TU_1104	0.13	0.16	0.06	0.14	0.15	0.13
TU_1105	0.52	0.73	0.23	0.26	0.39	0.15
TU_1106	0.17	0.36	0.25	0.24	0.31	0.15
TU_1107	0.14	0.22	0.08	0.24	0.31	0.21
TU_1108	0.38	0.39	0.17	0.33	0.35	0.09
TU_1111	0.15	0.45	0.01	0.32	0.43	0.18
TU_1112	0.45	0.85	0.17	0.45	0.47	0.37
TU_1113	0.29	0.31	0.75	0.36	0.37	0.81
TU_1115	1.51	1.58	0.74	1.24	1.74	1.35
TU_1116	0.14	0.19	0.07	0.35	0.37	0.23
TU_1117	0.1	0.23	0.08	0.14	0.18	0.06
TU_1118	0.42	0.43	0.13	0.86	1.59	0.31
TU_1120	1.08	1.46	0.8	0.69	0.8	0.76
TU_1122	0.21	0.25	0.1	0.3	0.33	0.24
TU_1123	1.11	1.24	0.5	1.49	1.77	0.94
TU_1124	0.59	0.6	0.15	0.92	1	0.36
TU_1125	0.08	0.07	0.04	0.07	0.12	0.07
TU_1126	0.1	0.22	0.18	0.23	0.24	0.15
TU_1128	1.12	1.78	0.18	0.95	1.16	0.16
TU_1129	0.3	0.39	0.21	0.73	0.63	0.32
TU_1130	0.07	0.07	0.05	0.07	0.12	0.09
TU_1131	0.19	0.41	0.11	0.14	0.25	0.08
TU_1132	0.48	0.49	0.89	0.99	1.37	1.02
TU_1134	0.85	1.28	0.57	0.44	0.49	0.43
TU_1135	0.48	0.59	0.18	0.48	0.68	0.56
TU_1136	0.18	0.15	0.12	0.23	0.4	0.11
TU_1139	0.16	0.18	0.06	0.15	0.14	0.12
TU_1140	1.51	1.43	1.46	1.35	1.62	0.71
TU_1141	0.82	0.49	0.33	1.05	1.3	0.94
TU_1142	0.4	0.3	0.22	0.33	0.37	0.19
TU_1144	0.39	0.65	0.09	0.65	0.61	0.21
TU_1145	0.33	0.36	0.14	0.38	0.45	0.38
TU_1151	0.4	0.51	0.4	0.24	0.32	0.18
TU_1152	0.57	0.7	0.12	0.7	0.84	0.17
TU_1154	0.44	0.64	0.24	0.76	0.88	0.34
TU_1155	0.53	0.7	0.17	0.55	0.65	0.33
TU_1156	0.3	0.4	0.21	0.49	0.48	0.2
TU_1157	0.64	0.79	0.18	0.54	0.54	0.24
TU_1159	0.71	0.75	0.6	0.85	1.25	1.23
TU_1161	0.15	0.11	0.06	0.1	0.13	0.07
TU_1162	0.09	0.11	0.07	0.1	0.11	0.04
TU_1163	0.72	0.48	0.64	0.49	0.57	0.51
TU_1164	0.5	0.67	0.67	0.96	1.26	0.86
TU_1167	0.92	1.25	0.72	0.96	1.17	0.61
TU_1169	0.12	0.13	0.1	0.17	0.19	0.12
TU_1171	0.24	0.29	0.38	0.11	0.18	0.09
TU_1173	0.54	0.56	0.09	0.38	0.52	0.19
TU_1174	0.03	0.06	0.01	0.07	0.15	0.04
TU_1175	0.64	0.77	0.84	1	1.13	0.73
TU_1177	0.6	1.15	0.32	0.45	0.47	0.2
TU_1179	0.73	0.95	0.29	0.35	0.35	0.22
TU_1182	0.17	0.22	0.33	0.17	0.18	0.32
TU_1187	0.24	0.27	0.15	0.35	0.53	0.12
TU_1188	0.47	0.54	0.28	0.49	0.71	0.24
TU_1189	0.89	0.75	0.49	0.64	0.54	0.39
TU_1193	0.16	0.21	0.19	0.17	0.21	0.29
TU_1196	0.06	0.04	0.08	0.15	0.17	0.23
TU_1197	0.11	0.16	0.13	0.22	0.32	0.1
TU_1199	0.37	0.36	0.27	0.24	0.33	0.28
TU_1200	0.32	0.36	0.06	0.32	0.36	0.11
TU_1201	0.2	0.19	0.18	0.17	0.1	0.12
TU_1203	0.88	1.16	1.32	0.72	1.42	0.68
TU_1204	0.2	0.36	0.15	0.18	0.29	0.09
TU_1205	0.43	0.59	0.16	0.97	1.22	0.28
TU_1206	0.3	0.39	0.15	0.8	0.67	0.45
TU_1208	0.1	0.21	0.04	0.13	0.16	0.06
TU_1211	0.33	0.37	0.74	0.38	0.46	0.23
TU_1212	0.89	1.14	0.65	0.7	0.79	0.34
TU_1215	0.42	0.6	0.24	1.13	1.13	0.43
TU_1216	0.33	0.42	0.24	0.89	1.05	0.46
TU_1222	0.5	0.74	0.26	0.36	0.49	0.12
TU_1226	0.49	0.66	0.43	0.75	0.77	0.49
TU_1229	1.46	1.49	0.33	1.07	1.16	0.68
TU_1231	0.47	0.46	0.67	0.68	0.56	0.73
TU_1235	0.58	0.69	0.31	0.55	0.58	0.4
TU_1237	0.09	0.08	0.1	0.13	0.11	0.1
TU_1238	0.51	0.74	0.25	0.67	1.02	0.33
TU_1239	0.92	0.79	1	1.15	0.78	0.41
TU_1244	0.27	0.3	0.11	0.18	0.2	0.1
TU_1249	0.31	0.43	0.3	0.11	0.22	0.13
TU_1251	0.45	0.4	0.52	0.49	0.33	0.57
TU_1252	1.64	0.79	0.33	0.84	0.81	0.14
TU_1253	0.93	0.94	0.37	0.64	0.73	0.52
TU_1258	0.36	0.59	0.29	0.39	0.44	0.38
TU_1260	0.15	0.35	0.04	0.17	0.4	0.1
TU_1261	1.05	0.7	0.25	0.56	1.03	0.2
TU_1262	0.63	0.75	0.59	0.97	0.9	0.46
TU_1263	0.14	0.17	0.11	0.11	0.15	0.16
TU_1265	0.54	0.73	0.16	0.33	0.5	0.3
TU_1268	1.5	1.43	0.42	1.98	1.75	0.67
TU_1269	0.08	0.13	0.03	0.1	0.15	0.06
TU_1270	0.69	1.12	1.34	0.92	1.51	0.2
TU_1273	0.47	0.64	0.11	0.29	0.29	0.09
TU_1276	0.7	1.67	0.91	0.79	0.95	0.79
TU_1277	0.66	1.01	0.13	0.54	0.77	0.29
TU_1279	0.17	0.31	0.15	0.19	0.17	0.1
TU_1283	1.11	0.69	1.15	0.97	1.01	0.43
TU_1284	0.89	1.15	0.37	0.5	0.59	0.29
TU_1286	0.93	1.28	0.58	0.5	0.59	0.56
TU_1288	1.42	1.47	0.67	1.56	1.31	0.43
TU_1289	0.47	0.46	0.27	0.31	0.42	0.21
TU_1291	0.37	0.56	0.1	0.22	0.31	0.18
TU_1292	0.28	0.26	0.14	0.15	0.25	0.08
TU_1293	0.45	0.73	0.23	0.52	0.85	0.16
TU_1295	0.28	0.28	0.18	0.29	0.43	0.16
TU_1296	0.06	0.11	0.09	0.22	0.34	0.06
TU_1297	0.18	0.13	0.02	0.08	0.1	0.06
TU_1298	0.26	0.46	0.18	0.29	0.42	0.15
TU_1302	0.41	0.38	0.26	0.38	0.41	0.31
TU_1305	0.73	0.88	0.34	0.92	1.2	0.5
TU_1306	0.33	0.39	0.13	0.51	0.79	0.38
TU_1307	0.2	0.36	0.06	0.26	0.35	0.1
TU_1308	0.16	0.19	0.06	0.09	0.13	0.11
TU_1309	0.15	0.45	0.05	0.17	0.32	0.09
TU_1310	0.09	0.16	0.02	0.16	0.23	0.07
TU_1311	0.04	0.03	0.05	0.15	0.13	0.04
TU_1313	0.49	0.3	0.34	0.43	0.64	0.17
TU_1314	0.59	0.76	0.16	0.47	0.49	0.16
TU_1317	0.26	0.33	0.09	0.12	0.15	0.07
TU_1320	0.77	0.8	0.51	0.3	0.43	0.18
TU_1321	0.54	0.46	0.37	0.58	0.63	0.32
TU_1323	0.24	0.39	0.09	0.81	0.78	0.23
TU_1325	0.56	0.71	0.1	0.52	0.83	0.14
TU_1326	0.24	0.29	0.27	0.47	0.53	0.27
TU_1329	0.75	0.96	0.71	0.59	0.76	0.31
TU_1330	0.67	0.77	0.6	0.62	0.84	0.21
TU_1331	0.73	0.97	0.11	0.61	0.84	0.41
TU_1332	0.4	0.44	0.18	0.39	0.52	0.39
TU_1333	0.69	0.5	0.32	0.4	0.27	0.17
TU_1334	0.63	0.82	0.44	1.17	1.38	0.78
TU_1338	1	1.35	0.81	1.08	1.52	0.37
TU_1339	0.05	0.05	0.02	0.04	0.03	0.02
TU_1340	1.12	1.35	0.77	0.9	1.38	0.71
TU_1341	0.72	0.68	0.88	0.81	0.93	0.33
TU_1342	0.12	0.34	0.05	0.16	0.18	0.15
TU_1344	0.26	0.28	0.11	0.28	0.31	0.1
TU_1345	0.91	1.56	0.22	0.89	1.38	0.15
TU_1347	1.23	0.92	0.8	1.25	1.26	0.56
TU_1348	0.39	0.55	0.34	0.34	0.48	0.18
TU_1350	1.03	1.38	0.24	0.84	0.94	0.26
TU_1351	0.06	0.04	0.07	0.14	0.16	0.14
TU_1352	1.04	1.03	0.67	0.55	0.65	0.55
TU_1353	0.44	0.78	0.22	0.28	0.38	0.13
TU_1354	1.17	0.9	0.24	1.74	1.9	0.39
TU_1355	0.75	0.98	0.24	0.77	0.79	0.3
TU_1358	0.02	0	0.11	0.05	0.06	0.04
TU_1361	1.15	0.9	0.57	0.81	0.85	0.36
TU_1363	0.55	0.61	0.32	0.71	0.92	0.24
TU_1365	0.47	0.62	0.22	0.48	0.83	0.29
TU_1368	0.81	1.16	1.8	1.48	1.64	0.84
TU_1372	0.63	0.92	0.35	0.91	1.1	1
TU_1373	0.67	0.82	0.27	0.75	0.72	0.13
TU_1374	0.38	0.49	0.19	0.43	0.61	0.22
TU_1376	0.13	0.19	0.17	0.73	0.9	0.47
TU_1381	0.34	0.57	0.19	1.12	1.74	0.83
TU_1386	0.32	0.44	0.08	0.61	0.81	0.14
TU_1391	0.59	0.63	0.38	0.68	0.83	0.53
TU_1392	0.86	0.33	0.42	0.42	0.7	0.5
TU_1393	0.26	0.25	0.05	0.25	0.23	0.14
TU_1394	0.01	0.02	0.01	0	0.01	0.01
TU_1395	0.13	0.15	0.08	0.34	0.42	0.08
TU_1397	0.33	0.4	0.5	0.35	0.42	0.44
TU_1399	0.22	0.29	0.16	0.23	0.27	0.28
TU_1400	0.59	0.83	0.44	0.67	0.58	0.34
TU_1402	1.52	0.88	0.88	0.75	0.9	0.42
TU_1404	0.18	0.11	0.17	0.2	0.24	0.11
TU_1406	0.27	0.2	0.09	0.36	0.34	0.24
TU_1412	0.78	0.62	0.55	0.73	0.99	0.52
TU_1413	0.8	0.96	0.48	0.79	0.82	0.34
TU_1414	0.98	0.96	0.32	0.94	0.82	0.41
TU_1419	0.6	0.83	1.1	0.52	0.57	0.28
TU_1422	0.87	1.08	0.25	1.08	1.13	0.27
TU_1425	0.17	0.03	0.19	0.34	0.3	0.34
TU_1426	0.62	1.03	0.18	0.55	0.81	0.19
TU_1427	1.43	1.5	0.27	0.47	0.36	0.59
TU_1428	0.56	0.69	0.44	0.44	0.43	0.41
TU_1429	0.91	1	0.29	0.72	0.89	0.26
TU_1430	0.24	0.34	0.11	0.16	0.17	0.11
TU_1431	0.52	0.96	0.19	0.37	0.53	0.29
TU_1435	1.17	1.1	0.71	0.4	0.57	0.43
TU_1436	0.82	1.45	0.68	0.55	0.68	0.35
TU_1437	0.46	0.55	0.66	0.8	1.17	0.46
TU_1439	0.85	1.85	0.91	0.71	0.95	0.77
TU_1440	0.48	0.96	0.81	0.88	1.27	0.43
TU_1441	0.59	1.12	0.21	1.06	1.07	0.61
TU_1445	1.4	1.33	0.82	1.29	1.2	0.74
TU_1446	0.91	1.38	0.61	0.85	0.89	0.25
TU_1447	0.92	0.82	0.44	1.55	0.8	0.64
TU_1450	0.95	1.2	0.82	0.63	0.83	0.6
TU_1453	0.61	0.66	0.26	1.16	1.26	0.39
TU_1456	0.3	0.77	0.08	0.12	0.31	0.06
TU_1457	0.13	0.31	0.05	0.04	0.07	0.02
TU_1461	0.33	0.32	0.3	0.83	0.77	0.77
TU_1462	0.86	0.82	1.43	0.83	1.08	0.48
TU_1464	0.52	0.73	0.2	0.67	0.78	0.24
TU_1465	0.31	0.36	0.18	0.37	0.48	0.25
TU_1466	0.07	0.18	0.11	0.23	0.35	0.12
TU_1467	0.27	0.62	0.12	0.19	0.27	0.12
TU_1471	1.03	1.47	0.45	1.53	1.43	0.84
TU_1475	1.07	1.66	0.54	0.12	0.13	0.1
TU_1477	0.84	0.7	0.37	0.46	0.59	0.24
TU_1478	0.08	0.13	0.09	0.54	0.63	0.27
TU_1480	0.25	0.34	0.21	0.24	0.22	0.16
TU_1481	0.39	0.52	0.42	0.67	0.86	0.39
TU_1484	0.34	0.35	0.13	0.49	0.46	0.15
TU_1486	0.69	0.68	0.62	0.67	0.75	0.36
TU_1487	0.48	0.67	0.18	0.52	0.53	0.32
TU_1488	0.22	0.34	0.2	0.29	0.33	0.28
TU_1491	0.63	0.63	0.39	0.29	0.29	0.2
TU_1494	0.3	0.32	0.15	0.52	0.5	0.56
TU_1495	0.54	1.03	0.3	0.83	0.56	0.31
TU_1496	0.72	1.4	0.23	0.72	1.14	0.2
TU_1498	0.53	1.3	0.21	0.25	0.39	0.25
TU_1501	0.19	0.31	0.04	0.18	0.21	0.06
TU_1502	0.26	0.32	0.09	0.52	0.55	0.2
TU_1504	0.12	0.09	0.07	0.17	0.16	0.09
TU_1505	0.65	0.66	0.19	0.76	0.86	0.25
TU_1508	0.87	0.97	0.29	1.11	1.2	0.23
TU_1509	0.34	0.56	0.48	0.54	0.68	0.36
TU_1511	0.48	0.29	0.2	0.5	0.85	0.19
TU_1513	0.4	0.85	0.16	0.25	0.63	0.09
TU_1514	0.25	0.12	0.62	0.22	0.26	0.46
TU_1515	0.4	1.02	0.26	0.49	0.73	0.23
TU_1517	0.22	0.24	0.02	0.46	0.38	0.16
TU_1518	0.02	0.04	0.01	0.08	0.08	0.09
TU_1519	1.62	1.55	1.03	0.98	1.1	0.55
TU_1523	0.51	0.53	0.21	0.45	0.6	0.3
TU_1524	0.14	0.3	0.09	0.19	0.27	0.13
TU_1525	0.46	0.65	0.32	0.29	0.33	0.19
TU_1526	0.65	0.6	0.08	0.81	0.82	0.33
TU_1527	0.29	0.22	0.15	0.51	0.4	0.28
TU_1528	0.53	0.31	0.15	0.3	0.43	0.24
TU_1530	1.12	1.86	0.64	1.09	0.85	0.26
TU_1531	1.31	0.8	1.18	0.94	0.86	0.96
TU_1532	0.24	0.16	0.1	0.12	0.09	0.08
TU_1533	0.15	0.33	0.11	0.32	0.27	0.11
TU_1536	0.22	0.25	0.13	0.36	0.48	0.21
TU_1537	0.2	0.12	0.11	0.37	0.46	0.18
TU_1538	0.36	0.53	0.15	0.5	0.58	0.35
TU_1541	0.24	0.4	0.17	0.31	0.45	0.18
TU_1542	0.32	0.36	0.19	0.52	0.3	0.31
TU_1547	1.31	1.81	0.22	1.02	1.09	0.71
TU_1548	0.92	1.19	0.43	0.75	0.95	0.8
TU_1549	0.64	0.65	0.38	0.49	0.77	0.24
TU_1551	0.97	1.67	0.3	0.88	0.94	0.11
TU_1555	0.5	0.5	0.49	0.45	0.54	0.35
TU_1556	0.42	0.89	0.22	0.51	0.73	0.18
TU_1557	0.85	1.1	0.42	0.72	0.73	0.29
TU_1561	0.1	0.12	0.89	0.5	0.39	0.37
TU_1562	1.26	1.57	0.82	0.34	0.48	0.38
TU_1563	0.22	0.38	0.04	0.18	0.37	0.1
TU_1564	1.56	1.24	0.96	0.9	1.11	0.56
TU_1565	0.27	0.58	0.14	0.46	0.59	0.2
TU_1569	0.16	0.17	0.05	0.13	0.17	0.07
TU_1575	0.79	0.59	0.32	1.07	1.12	0.39
TU_1578	0.87	1.32	0.24	1.08	1.09	0.38
TU_1579	0.43	0.39	0.13	0.33	0.47	0.12
TU_1580	0.3	0.36	0.1	0.27	0.37	0.09
TU_1582	0.21	0.19	0.05	0.17	0.14	0.06
TU_1584	0.1	0.12	0.04	0.08	0.11	0.05
TU_1585	0.58	0.46	0.28	0.5	0.51	0.22
TU_1586	0.29	0.46	0.1	0.41	0.56	0.11
TU_1587	0.03	0.08	0.03	0.05	0.07	0.14
TU_1589	0.64	0.7	0.63	0.86	1.01	0.4
TU_1590	0.36	0.76	0.08	0.47	0.73	0.08
TU_1591	0.61	0.62	0.18	1.23	1.28	0.49
TU_1592	0.05	0.05	0.02	0.12	0.12	0.05
TU_1599	1.92	1.75	1.47	1.75	1.79	1.36
TU_1607	0.07	0.47	0.05	0.08	0.17	0.05
TU_1609	0.12	0.5	0.18	0.29	0.21	0.15
TU_1612	0.55	0.42	0.3	0.44	0.55	0.65
TU_1613	0.31	0.48	0.13	0.31	0.51	0.18
TU_1614	0.12	0.13	0.11	0.67	1.13	0.2
TU_1615	0.65	0.6	0.35	0.54	0.64	0.63
TU_1621	0.02	0.04	0.02	0.03	0.05	0.01
TU_1627	0.59	1.33	0.18	0.63	0.84	0.13
TU_1629	0.7	0.74	0.17	0.77	0.7	0.53
TU_1630	0.15	0.31	0.04	0.19	0.27	0.06
TU_1631	0.71	0.9	0.46	0.67	0.74	0.37
TU_1632	0.37	0.43	0.11	0.42	0.54	0.09
TU_1633	0.08	0.37	0.03	0.06	0.11	0.03
TU_1634	1.13	1.34	0.69	1.5	1.83	0.7
TU_1635	0.41	0.67	0.18	0.42	0.53	0.2
TU_1636	0.2	0.23	0.22	0.37	0.35	0.47
TU_1638	0.19	0.08	0.13	0.24	0.19	0.34
TU_1644	0.74	0.5	0.36	1.45	1.84	0.83
TU_1645	0.61	1.11	0.1	0.62	0.91	0.18
TU_1648	0.23	0.21	0.04	0.47	0.4	0.19
TU_1651	0.85	0.92	0.43	0.66	0.79	0.34
TU_1652	0.27	0.29	0.09	0.5	0.55	0.12
TU_1653	0.26	0.14	0.1	0.22	0.31	0.16
TU_1654	0.26	0.29	0.3	0.49	0.66	0.18
TU_1655	0.29	0.24	0.17	0.49	0.58	0.29
TU_1656	0.08	0.05	0.09	0.13	0.15	0.07
TU_1659	0.5	0.57	0.16	0.48	0.56	0.41
TU_1661	0.32	0.27	0.05	0.15	0.26	0.12
TU_1664	0.44	0.55	0.07	0.62	0.63	0.12
TU_1667	0.76	1.38	0.24	0.49	0.69	0.11
TU_1668	0.43	0.44	0.17	0.47	0.69	0.21
TU_1669	0.76	0.99	0.31	0.96	1.06	0.3
TU_1672	0.7	0.95	0.5	0.69	0.47	0.26
TU_1673	0.26	0.6	0.36	0.43	0.52	0.4
TU_1674	0.38	0.3	0.17	0.65	0.64	0.27
TU_1680	0.11	0.06	0.06	0.23	0.14	0.12
TU_1683	0.27	0.31	0.2	0.22	0.33	0.2
TU_1688	0.1	0.03	0.49	0.28	0.36	0.6
TU_1689	0.14	0.16	0.03	0.12	0.16	0.07
TU_1690	0.86	0.93	0.74	1.29	1.5	0.69
TU_1693	0.44	0.58	0.52	0.68	0.73	0.47
TU_1695	0.25	0.32	0.12	0.26	0.29	0.06
TU_1696	0.59	0.5	0.55	1.42	1.24	0.75
TU_1697	1.27	1.76	0.24	0.79	1.17	0.38
TU_1698	0.09	0.16	0.12	0.24	0.33	0.14
TU_1699	0.83	1.14	0.54	0.82	0.75	0.77
TU_1701	0.69	1.27	0.67	0.61	0.74	0.24
TU_1702	0.34	1.03	0.11	0.65	0.7	0.95
TU_1703	0.34	0.33	0.06	0.2	0.21	0.19
TU_1704	0.86	0.8	0.74	0.44	0.5	0.24
TU_1705	0.08	0.12	0.04	0.11	0.11	0.18
TU_1706	0.18	0.25	0.08	0.17	0.24	0.1
TU_1708	0.49	0.88	0.17	0.25	0.41	0.25
TU_1711	0.02	0.04	0.02	0.08	0.12	0.06
TU_1716	0.39	0.53	0.44	1.57	1.55	0.53
TU_1717	0.6	0.49	0.32	0.75	0.71	0.21
TU_1718	0.07	0.19	0.07	0.09	0.16	0.05
TU_1719	0.75	0.96	0.71	0.84	0.92	0.56
TU_1720	0.35	0.51	0.13	0.59	0.47	0.26
TU_1722	0.12	0.15	0.06	0.13	0.23	0.07
TU_1723	0.07	0.12	0.04	0.12	0.18	0.15
TU_1724	0.29	0.33	0.21	0.27	0.32	0.24
TU_1727	0.8	1.51	0.26	1.13	1.27	0.28
TU_1728	0.41	0.27	0.22	0.21	0.29	0.13
TU_1729	0.75	1.56	1.09	0.9	1.45	0.33
TU_1730	0.28	0.37	0.09	0.15	0.3	0.07
TU_1732	0.03	0.06	0.01	0.08	0.09	0.04
TU_1733	0.37	0.38	0.2	0.32	0.42	0.18
TU_1734	0.72	1.09	0.24	0.5	0.73	0.14
TU_1735	0.78	0.51	0.39	0.47	0.49	0.53
TU_1736	1.41	1.58	0.89	0.64	0.65	0.52
TU_1740	0.06	0.14	0.14	0.15	0.2	0.23
TU_1741	0.36	0.38	0.65	0.66	0.71	0.38
TU_1742	1.33	1.72	0.96	1.06	1.42	1.07
TU_1743	0.44	0.97	0.35	0.35	0.57	0.47
TU_1744	0.19	0.11	0.11	0.13	0.11	0.1
TU_1745	0.17	0.17	0.19	0.18	0.22	0.1
TU_1748	0.11	0.25	0.21	0.18	0.26	0.28
TU_1749	0.29	0.38	0.13	0.47	0.6	0.33
TU_1750	0.66	0.7	0.45	0.73	0.82	0.31
TU_1751	1.02	1.09	0.33	0.73	1.15	0.27
TU_1754	0.35	0.4	0.11	0.25	0.39	0.19
TU_1756	0.48	0.82	0.36	0.52	0.57	0.3
TU_1758	0.49	0.51	0.43	0.34	0.58	0.29
TU_1759	0.09	0.12	0.06	0.22	0.34	0.13
TU_1760	0.98	1.59	0.17	0.91	1.19	0.3
TU_1761	0.13	0.15	0.09	0.18	0.24	0.07
TU_1762	0.1	0.15	0.05	0.16	0.22	0.08
TU_1763	1.18	1.04	0.42	1.6	1.52	0.65
TU_1766	0.22	0.31	0.07	0.27	0.37	0.21
TU_1767	0.35	0.44	0.13	0.91	0.54	0.36
TU_1768	0.06	0.07	0.06	0.07	0.12	0.13
TU_1769	1.43	1.79	0.72	1.3	1.35	0.32
TU_1771	0.3	0.47	0.21	0.52	0.77	0.2
TU_1772	0.43	0.82	0.65	1.72	1.28	0.85
TU_1773	0.47	0.38	0.35	0.73	0.99	0.43
TU_1775	0.27	0.42	0.1	0.49	0.77	0.19
TU_1776	0.79	1.15	0.33	0.87	0.95	0.36
TU_1777	1.09	1.93	1.13	1.04	1.4	0.58
TU_1778	0.14	0.36	0.03	0.19	0.3	0.08
TU_1780	1.19	1.65	0.31	1.21	1.54	0.52
TU_1781	0.76	1.44	0.19	0.78	1.35	0.32
TU_1782	0.48	1.09	0.18	0.43	0.5	0.08
TU_1783	0.28	0.45	0.36	0.55	0.64	0.48
TU_1784	0.62	1.22	0.22	0.47	0.93	0.22
TU_1785	0.51	0.78	0.03	0.33	0.38	0.1
TU_1786	0.51	0.69	0.26	0.65	0.61	0.32
TU_1787	1.14	1.13	0.79	1.13	1.23	0.42
TU_1788	0.61	0.72	0.32	0.34	0.33	0.3
TU_1790	0.72	0.72	0.63	0.36	0.33	0.29
TU_1791	0.4	0.55	0.56	0.49	0.5	0.31
TU_1792	0.05	0.05	0.01	0.11	0.11	0.14
TU_1795	0.36	0.15	0.06	0.32	0.21	0.18
TU_1796	0.09	0.12	0.05	0.21	0.25	0.11
TU_1798	0.21	0.3	0.13	0.28	0.42	0.15
TU_1799	0.84	0.64	0.61	0.79	0.68	0.51
TU_1800	0.62	0.74	0.09	0.82	1.08	0.22
TU_1801	0.08	0.14	0.01	0.12	0.19	0.05
TU_1803	0.46	0.62	0.18	0.33	0.45	0.17
TU_1804	0.08	0.24	0.03	0.14	0.11	0.05
TU_1805	0.41	0.6	0.31	0.43	0.44	0.21
TU_1806	0.61	0.89	0.28	0.47	0.44	0.15
TU_1808	0.75	1.34	0.22	0.61	1	0.15
TU_1809	1.32	1.24	0.55	1.6	1.55	0.45
TU_1810	1.12	1.13	1.01	1.21	1.36	1.04
TU_1811	0.33	0.34	0.24	0.32	0.3	0.08
TU_1812	0.24	0.31	0.1	0.25	0.28	0.19
TU_1815	0.82	0.71	0.32	0.46	0.54	0.14
TU_1816	0.61	0.46	0.63	0.86	0.77	0.5
TU_1820	0.31	0.45	0.12	0.47	0.77	0.26
TU_1821	0.75	1.23	0.28	0.87	1.19	0.15
TU_1823	1.07	0.98	0.75	0.83	0.93	0.48
TU_1824	0.78	0.5	0.67	0.43	0.41	0.6
TU_1827	1.65	1.59	0.81	1.19	1.2	0.46
TU_1828	1.12	1.19	0.9	1.29	1.43	0.45
TU_1832	0.34	0.55	0.27	0.37	0.27	0.22
TU_1833	0.41	0.37	0.05	0.69	0.61	0.41
TU_1834	0.88	1.58	0.53	1.26	1.2	0.59
TU_1835	0.15	0.23	0.06	0.31	0.51	0.08
TU_1838	0.66	0.41	0.24	0.33	0.47	0.29
TU_1839	0.25	0.2	0.11	0.31	0.32	0.09
TU_1840	0.36	0.17	0.07	0.32	0.39	0.11
TU_1841	0.87	0.7	0.4	0.87	0.94	0.48
TU_1842	0.2	0.26	0.16	0.14	0.21	0.21
TU_1843	0.71	1.06	0.23	0.67	0.95	0.27
TU_1844	0.62	0.8	1.4	0.73	0.74	0.5
TU_1846	0.29	0.27	0.07	0.41	0.43	0.25
TU_1848	0.29	0.56	0.05	0.26	0.36	0.18
TU_1851	0.59	0.67	0.96	1.83	1.48	0.97
TU_1852	0.85	0.89	0.23	0.8	1.53	0.43
TU_1853	0.44	0.35	0.14	0.5	0.41	0.26
TU_1857	0.22	0.24	0.04	0.26	0.21	0.05
TU_1859	0.27	0.23	0.12	0.25	0.23	0.14
TU_1860	1.43	1.85	1.2	1.18	0.8	0.41
TU_1862	0.57	0.68	0.2	0.72	1.03	0.14
TU_1863	0.69	0.68	0.77	0.49	0.54	0.73
TU_1865	0.18	0.73	0.15	0.11	0.2	0.06
TU_1866	0.53	0.41	0.27	0.17	0.34	0.48
TU_1867	0.82	0.64	0.12	0.94	1.52	0.52
TU_1869	0.16	0.16	0.06	0.1	0.11	0.08
TU_1872	0.22	0.14	0.07	0.18	0.19	0.08
TU_1873	0.94	0.9	0.3	0.26	0.47	0.28
TU_1874	1.13	1.01	0.21	0.85	0.79	0.19
TU_1876	1.3	1.76	0.76	1.48	1.08	0.55
TU_1879	1.2	0.88	1.01	0.9	0.98	0.59
TU_1881	0.59	0.84	0.29	1.66	1.42	0.55
TU_1883	0.07	0.07	0.03	0.09	0.09	0.09
TU_1886	0.36	0.64	0.26	0.91	1.22	0.5
TU_1887	0.13	0.31	0.2	0.26	0.4	0.23
TU_1888	0.4	0.21	0.34	0.36	0.48	0.36
TU_1894	0.35	0.61	0.36	0.22	0.35	0.54
TU_1896	0.32	0.4	0.23	0.51	0.52	0.31
TU_1898	1.22	1.98	0.8	1.75	1.82	0.55
TU_1901	0.93	1.19	0.17	1.51	1.09	0.45
TU_1902	0.45	0.79	0.53	0.44	0.69	0.28
TU_1903	0.65	1.8	0.6	0.68	1.36	0.32
TU_1904	1	1.55	1.17	0.43	0.73	0.38
TU_1905	0.44	0.6	0.21	0.5	0.64	0.33
TU_1906	0.63	0.68	0.36	0.38	0.59	0.21
TU_1907	0.52	0.56	0.23	0.25	0.24	0.27
TU_1909	0.78	0.72	0.18	0.59	0.52	0.42
TU_1910	0.16	0.19	0.06	0.57	0.69	0.14
TU_1916	0.33	0.38	0.02	0.18	0.2	0.06
TU_1918	0.08	0.15	0.32	0.13	0.24	0.61
TU_1920	0.18	0.2	0.11	0.28	0.29	0.18
TU_1921	0.53	0.36	0.24	0.44	0.45	0.13
TU_1923	0.25	0.07	0.37	0.17	0.14	0.13
TU_1925	0.28	0.41	0.14	0.42	0.44	0.2
TU_1926	0.96	1.08	0.77	1.5	1.03	0.64
TU_1927	0.04	0.03	0.03	0.14	0.22	0.07
TU_1929	0.35	0.44	0.31	0.43	0.41	0.16
TU_1931	0.46	0.12	0.17	0.22	0.23	0.11
TU_1933	0.85	1.5	0.84	0.69	0.8	0.33
TU_1935	0.19	0.55	0.1	0.23	0.38	0.13
TU_1937	0.12	0.19	0.06	0.23	0.26	0.19
TU_1940	0.26	0.25	0.07	0.19	0.27	0.12
TU_1942	0.48	1.51	0.06	0.56	0.79	0.2
TU_1944	0.58	1.06	0.1	0.16	0.31	0.06
TU_1945	0.34	0.71	0.14	0.44	0.76	0.19
TU_1946	0.33	0.5	0.11	0.13	0.18	0.05
TU_1950	0.29	0.48	0.06	0.29	0.44	0.1
TU_1951	0.61	0.71	0.36	0.54	0.68	0.29
TU_1952	0.61	1.2	0.25	0.83	1.34	0.32
TU_1953	0.44	0.31	0.69	1.77	1.35	1.15
TU_1955	0.36	0.83	0.14	0.3	0.3	0.16
TU_1956	1.21	0.75	0.23	0.87	1.05	0.7
TU_1957	0.78	1.65	0.24	0.68	0.81	0.39
TU_1958	0.6	0.73	0.39	0.62	0.88	0.47
TU_1959	0.34	0.43	0.17	0.61	0.61	0.25
TU_1961	0.28	0.29	0.13	0.42	0.62	0.18
TU_1962	1.14	0.67	1.64	1.63	1.34	1.52
TU_1963	0.81	0.67	0.26	0.52	0.52	0.32
TU_1964	0.66	0.66	0.45	0.95	1	0.69
TU_1965	0.18	0.48	0.04	0.21	0.44	0.05
TU_1968	0.24	0.19	0.07	0.12	0.2	0.13
TU_1969	0.15	0.35	0.07	0.2	0.31	0.1
TU_1973	0.54	1.05	0.5	0.35	0.56	0.29
TU_1975	0.48	0.5	0.15	0.24	0.44	0.15
TU_1976	0.55	0.59	0.17	0.34	0.44	0.21
TU_1977	0.9	0.8	0.29	0.68	0.97	0.42
TU_1978	0.23	0.36	0.04	0.48	0.59	0.14
TU_1980	0.61	0.72	0.21	0.43	0.55	0.16
TU_1981	0.65	0.7	0.25	0.89	0.84	0.4
TU_1982	1.75	1.81	1.27	1.02	1.64	0.54
TU_1983	1.74	1.65	0.89	1.11	1.05	1.8
TU_1984	0.63	0.51	0.91	0.71	0.65	0.49
TU_1985	0.34	0.91	0.16	0.33	0.61	0.13
TU_1988	0.97	1.98	0.3	1.01	1.11	0.38
TU_1989	0.44	0.65	0.1	0.42	0.54	0.19
TU_1991	0.73	1.28	0.55	0.7	0.85	0.31
TU_1993	1.31	1.34	0.14	1.17	0.99	0.17
TU_1995	0.05	0.1	0.03	0.09	0.15	0.04
TU_1996	0.91	1.26	0.21	1.65	1.61	0.29
TU_2000	0.29	0.46	0.19	0.44	0.39	0.1
TU_2001	0.14	0.19	0.12	0.2	0.25	0.08
TU_2002	0.55	0.38	0.26	0.36	0.45	0.22
TU_2003	0.32	0.25	0.22	0.37	0.42	0.25
TU_2004	1.27	1.11	0.91	0.75	0.64	0.51
TU_2005	0.21	0.4	0.06	0.21	0.25	0.26
TU_2007	0.27	0.39	0.1	0.26	0.38	0.24
TU_2008	0.67	1.76	0.13	0.69	0.83	0.16
TU_2009	0.19	0.19	0.09	0.22	0.34	0.13
TU_2010	0.19	0.18	0.27	0.17	0.16	0.2
TU_2011	1.25	1.02	0.19	0.82	0.67	0.52
TU_2015	0.47	0.41	0.3	0.49	0.46	0.47
TU_2016	0.59	0.78	0.32	0.33	0.37	0.33
TU_2018	0.72	0.45	0.12	0.38	0.4	0.32
TU_2022	0.72	1.15	0.44	0.56	0.82	0.54
TU_2024	0.53	1.09	0.05	0.17	0.28	0.09
TU_2026	0.05	0.06	0.02	0.02	0.03	0.02
TU_2028	0.11	0.15	0.2	0.15	0.21	0.17
TU_2032	0.21	0.22	0.07	0.37	0.25	0.24
TU_2035	1.36	0.74	0.49	0.84	0.87	0.83
TU_2037	0.01	0.03	0.01	0.03	0.06	0.03
TU_2040	0.04	0.09	0.03	0.08	0.11	0.05
TU_2041	0.29	0.19	0.04	0.18	0.18	0.05
TU_2042	1	0.78	0.57	0.55	0.54	0.46
TU_2043	0.19	0.19	0.04	0.15	0.22	0.08
TU_2044	0.52	0.59	0.12	0.67	0.63	0.12
TU_2045	0.52	0.34	0.38	0.41	0.47	0.18
TU_2046	0.09	0.11	0.04	0.16	0.12	0.1
TU_2048	1.24	1.29	0.19	0.99	1.68	0.42
TU_2050	0.66	0.66	0.64	0.84	0.83	0.64
TU_2052	0.22	0.36	0.1	0.28	0.42	0.12
TU_2054	0.63	0.76	0.41	0.47	0.62	0.29
TU_2056	0.87	0.77	0.25	1.63	1.33	0.82
TU_2057	0.29	0.42	0.2	0.2	0.33	0.11
TU_2059	0.51	0.51	0.16	0.19	0.21	0.17
TU_2060	0.42	0.31	0.19	0.39	0.32	0.29
TU_2063	0.13	0.08	0.09	0.16	0.13	0.07
TU_2064	0.38	0.98	0.27	0.33	0.47	0.12
TU_2065	0.71	0.67	0.26	0.44	0.41	0.27
TU_2067	0.18	0.24	0.13	0.18	0.35	0.15
TU_2068	0.38	0.28	0.2	1.03	0.81	0.97
TU_2070	0.13	0.08	0.26	0.21	0.24	0.44
TU_2071	0.29	0.44	0.1	0.15	0.3	0.09
TU_2072	1.14	1.94	0.19	0.78	0.83	0.5
TU_2074	1.02	1.05	0.98	1.08	1.1	0.74
TU_2075	0.67	0.58	0.66	0.56	0.61	0.64
TU_2076	0.18	0.44	0.2	0.21	0.35	0.23
TU_2077	0	0.01	0.01	0	0	0
TU_2078	0.58	1.16	0.16	0.44	0.65	0.16
TU_2079	0.22	0.18	0.06	0.22	0.21	0.2
TU_2080	1.52	1.29	1	1.09	0.89	0.45
TU_2082	0.49	0.42	0.24	0.47	0.41	0.41
TU_2083	0.14	0.18	0.13	0.3	0.37	0.22
TU_2084	0.7	0.44	0.15	0.72	0.71	0.31
TU_2089	0.23	0.4	0.09	0.33	0.35	0.27
TU_2090	0.32	0.37	0.23	0.32	0.46	0.37
TU_2092	0.25	0.3	0.07	0.69	0.5	0.42
TU_2093	0.14	0.24	0.13	0.17	0.26	0.09
TU_2095	0.2	0.22	0.14	0.22	0.2	0.14
TU_2097	0.32	0.23	0.11	0.18	0.2	0.08
TU_2102	0.48	0.57	0.2	0.38	0.45	0.21
TU_2103	0.12	0.13	0.08	0.19	0.15	0.09
TU_2104	0.42	0.32	0.21	0.47	0.43	0.28
TU_2105	1.6	0.97	0.87	0.73	0.85	0.9
TU_2106	0.55	0.79	0.24	0.55	0.68	0.14
TU_2107	0.19	0.24	0.12	0.1	0.11	0.11
TU_2108	0.83	0.66	0.4	0.73	0.8	1.05
TU_2110	0.58	0.69	0.15	0.68	0.81	0.34
TU_2112	0.1	0.18	0.03	0.08	0.11	0.04
TU_2115	0.29	0.48	0.23	0.35	0.46	0.23
TU_2116	1.08	0.76	0.79	0.33	0.38	0.52
TU_2117	0.3	0.43	0.07	0.4	0.59	0.14
TU_2120	0.05	0.12	0.03	0.04	0.07	0.02
TU_2121	0.05	0.23	0.03	0.04	0.09	0.07
TU_2123	0.07	0.14	0.04	0.04	0.09	0.04
TU_2125	0.26	0.52	0.1	0.22	0.37	0.13
TU_2127	0.47	0.2	0.11	0.89	0.92	0.29
TU_2129	1.16	0.93	1.04	1.27	1.38	0.58
TU_2130	0.43	0.59	0.36	0.54	0.9	0.36
TU_2135	0.35	0.44	0.08	0.36	0.35	0.14
TU_2136	0.51	0.78	0.06	0.86	0.62	0.14
TU_2139	0.5	0.73	0.53	0.96	1.25	0.35
TU_2141	0.03	0.05	0.02	0.17	0.26	0.09
TU_2143	0.27	0.42	0.23	0.28	0.3	0.31
TU_2147	0.62	0.96	0.53	0.83	1.13	0.51
TU_2148	0.16	0.2	0.05	0.84	0.71	0.23
TU_2151	0.53	0.56	0.27	0.75	0.78	0.39
TU_2152	0.3	0.21	0.11	0.2	0.29	0.09
TU_2155	0.83	1.03	0.26	0.74	0.99	0.25
TU_2156	1.13	0.69	0.92	0.8	0.83	0.55
TU_2157	0.19	0.26	0.12	0.35	0.38	0.14
TU_2158	0.29	0.45	0.24	0.47	0.65	0.23
TU_2159	0.14	0.21	0.07	0.5	0.54	0.25
TU_2160	0.68	1.05	0.26	1.3	1.19	0.48
TU_2163	0.13	0.5	0.05	0.16	0.34	0.03
TU_2165	0.09	0.14	0.06	0.14	0.21	0.05
TU_2166	0.42	0.55	0.12	0.53	0.65	0.17
TU_2168	0.5	0.81	0.42	0.47	0.53	0.32
TU_2169	0.94	1.06	0.52	1.16	1.19	0.71
TU_2170	0.13	0.23	0.06	0.15	0.13	0.07
TU_2171	0.56	1.28	0.23	0.87	1.23	0.26
TU_2173	0.63	0.77	0.13	0.74	0.71	0.19
TU_2175	0.44	0.28	0.13	0.27	0.28	0.25
TU_2176	1.01	0.89	0.51	1.58	1.63	0.69
TU_2178	0.72	0.45	0.35	0.34	0.33	0.43
TU_2180	0.44	0.84	0.16	0.51	0.67	0.42
TU_2182	0.02	0.05	0.04	0.01	0.01	0.02
TU_2183	0.21	0.15	0.16	0.3	0.35	0.19
TU_2185	0.49	0.53	0.17	0.47	0.42	0.17
TU_2186	0.49	0.53	0.55	0.56	0.54	0.55
TU_2187	0.65	0.53	0.17	0.56	0.46	0.26
TU_2188	0.01	0.01	0	0.05	0.05	0.03
TU_2189	0.04	0.07	0.04	0.13	0.16	0.09
TU_2191	0.25	0.14	0.12	0.13	0.13	0.15
TU_2192	1.16	1.99	0.45	0.81	1.1	0.39
TU_2193	0.09	0.07	0.02	0.16	0.16	0.1
TU_2194	0.02	0.01	0.02	0.04	0.03	0.04
TU_2197	0.31	0.2	0.04	0.22	0.44	0.19
TU_2198	0.16	0.24	0.26	0.56	0.67	0.29
TU_2199	0.05	0.02	0.03	0.3	0.36	0.02
TU_2200	1.11	1.11	0.88	0.92	1.06	0.82
TU_2204	0.39	0.64	0.29	0.77	0.82	0.37
TU_2205	0.12	0.11	0.03	0.35	0.47	0.09
TU_2206	0.91	0.7	0.25	0.81	1.12	0.45
TU_2208	0.59	0.5	0.58	0.67	0.65	0.3
TU_2211	0.28	0.41	0.06	0.26	0.3	0.17
TU_2213	0.22	0.27	0.11	0.16	0.16	0.1
TU_2214	0.83	0.74	0.27	0.48	0.78	0.28
TU_2216	0.03	0.04	0.09	0.2	0.21	0.12
TU_2219	0.52	0.51	0.83	0.53	0.51	0.46
TU_2220	0.2	0.24	0.17	0.1	0.12	0.11
TU_2221	0.38	0.43	0.29	0.43	0.8	0.18
TU_2224	0.44	0.54	0.27	0.55	0.7	0.37
TU_2225	0.55	0.48	0.19	0.69	0.51	0.23
TU_2230	1.33	1.65	0.75	0.65	0.9	0.39
TU_2232	0.11	0.2	0.08	0.28	0.44	0.12
TU_2233	0.33	0.27	0.18	0.27	0.36	0.19
TU_2236	0.26	0.28	0.16	0.2	0.33	0.16
TU_2237	0.85	0.24	0.54	1.06	0.64	0.68
TU_2238	1.18	0.91	0.28	1.67	1.32	0.3
TU_2239	0.14	0.27	0.21	0.51	0.68	0.27
TU_2241	0.11	0.24	0.09	0.18	0.21	0.13
TU_2243	0.25	0.32	0.11	0.09	0.12	0.13
TU_2244	0.8	1.04	0.51	0.66	0.76	0.44
TU_2246	0.46	0.97	0.26	0.3	0.34	0.24
TU_2248	0.12	0.2	0.21	0.28	0.31	0.18
TU_2249	0.44	0.58	0.26	0.2	0.17	0.11
TU_2250	0.12	0.11	0.07	0.18	0.23	0.22
TU_2255	0.23	0.4	0.54	0.63	0.86	0.27
TU_2256	0.22	0.22	0.12	0.4	0.42	0.68
TU_2258	0.44	0.73	0.35	0.83	0.8	0.6
TU_2261	0.4	0.82	0.25	0.56	0.64	0.2
TU_2263	0.37	0.42	0.28	0.72	0.78	0.41
TU_2264	0.59	0.6	0.22	0.32	0.52	0.23
TU_2266	0.16	0.23	0.16	0.67	0.72	0.22
TU_2267	1.14	0.81	0.42	0.87	0.93	0.5
TU_2268	1.48	1.73	0.53	1.4	1.3	0.45
TU_2272	0.07	0.1	0.04	0.7	0.63	0.22
TU_2275	0.12	0.14	0.07	0.21	0.18	0.05
TU_2278	1.1	0.8	0.66	0.9	0.92	0.68
TU_2279	0.55	0.67	0.29	0.4	0.36	0.17
TU_2280	0.13	0.16	0.09	0.21	0.2	0.06
TU_2281	0.46	0.76	0.19	0.7	0.98	0.31
TU_2282	0.24	0.37	0.07	0.25	0.35	0.15
TU_2283	0.36	0.31	0.15	0.27	0.31	0.19
TU_2287	0.34	0.48	0.39	0.18	0.28	0.15
TU_2288	1.48	1.85	0.91	0.95	0.79	0.61
TU_2289	0.44	0.58	0.11	0.18	0.29	0.07
TU_2291	0.41	0.94	0.05	0.37	0.57	0.15
TU_2292	0.68	0.72	0.44	0.98	0.89	0.92
TU_2293	0.75	0.9	0.23	1.58	1.1	0.26
TU_2294	0.34	0.43	0.21	0.4	0.49	0.43
TU_2295	0.35	0.39	0.13	0.52	0.5	0.33
TU_2297	0.41	0.45	0.1	0.37	0.48	0.14
TU_2298	0.67	1.01	0.29	1.06	1.31	1.23
TU_2299	0.32	0.33	0.24	0.26	0.34	0.19
TU_2300	0.48	0.48	0.31	0.7	0.85	0.25
TU_2302	0.4	0.66	0.48	0.45	0.5	0.28
TU_2303	0.59	0.46	0.31	0.49	0.49	0.41
TU_2305	0	0.01	0.01	0	0	0
TU_2306	0.19	0.31	0.08	0.15	0.17	0.14
TU_2307	0.71	0.98	0.52	0.5	0.45	0.23
TU_2308	0.45	0.54	0.16	0.44	0.53	0.19
TU_2316	0.1	0.07	0.08	0.14	0.17	0.06
TU_2319	1.23	1.68	0.76	1.23	1.37	0.62
TU_2320	0.06	0.13	0.09	0.09	0.13	0.11
TU_2321	1.09	1.06	0.38	0.97	1.02	0.56
TU_2323	0.14	0.45	0.15	0.44	0.51	0.29
TU_2324	0.4	0.31	0.3	0.67	0.59	0.43
TU_2325	0.75	0.99	0.19	0.68	0.73	0.31
TU_2327	0.56	0.72	0.53	1.98	1.53	0.9
TU_2328	0.45	0.38	0.11	0.48	0.62	0.3
TU_2330	0.74	1.24	0.16	0.87	1.04	0.33
TU_2333	0.38	0.55	0.3	0.61	0.58	0.37
TU_2334	0.15	0.15	0.1	0.21	0.23	0.11
TU_2335	0.45	0.57	0.45	0.45	0.54	0.35
TU_2337	1.26	1.91	0.69	0.71	0.95	0.51
TU_2338	0.22	0.28	0.13	0.25	0.35	0.13
TU_2339	0.18	0.14	0.3	0.17	0.15	0.74
TU_2340	0.19	0.16	0.04	0.25	0.29	0.11
TU_2341	0.45	0.59	0.1	0.55	0.65	0.18
TU_2342	0.65	0.47	0.13	0.71	0.84	0.3
TU_2343	0.59	1.22	0.36	0.94	1.01	0.47
TU_2344	0.56	0.5	0.29	0.58	0.68	0.3
TU_2345	0.01	0.04	0.02	0.09	0.13	0.06
TU_2346	0.54	0.82	0.12	0.25	0.31	0.25
TU_2347	0.33	0.8	0.14	0.55	1.16	0.15
TU_2348	0.08	0.16	0.05	0.15	0.29	0.09
TU_2349	0.35	0.29	0.66	0.54	0.55	0.46
TU_2350	0.91	0.79	0.47	0.57	0.68	0.41
TU_2351	0.11	0.12	0.18	0.2	0.28	0.19
TU_2352	1.58	1.64	0.43	0.73	0.8	0.29
TU_2353	0.2	0.25	0.07	0.13	0.25	0.09
TU_2354	0.46	0.91	0.11	0.66	0.99	0.09
TU_2357	1	0.71	0.13	0.43	0.46	0.24
TU_2358	0.61	0.95	0.37	0.53	0.74	0.32
TU_2359	0.23	0.49	0.03	0.41	0.49	0.07

## Sheet: Figure 5e
					qPCR value
			Primer name	Position (nt)	DMSO, 5 min			Linezolid, 5 min			DMSO, 15 min			Linezolid, 15 min
			P1	100	21.0526	20.8772	20.3422	22.1053	21.4035	21.9546	55.9649	54.7368	53.7699	52.1053	55.0877	54.0322
			P2	300	22.0619	22.268	22.1329	9.4158	10.1031	9.5783	72.8522	74.9141	70.8977	36.0825	36.5636	36.2876
			P3	900	5.868	5.7462	5.6321	2.2335	2.3553	2.2446	18.1929	18.1523	18.6738	2.9036	3.0457	3.1279
			P4	1200	4.9025	5.2806	4.879	1.9965	1.961	1.9888	16.0662	15.948	15.5129	2.4336	2.4926	2.434
			P5	1500	2.3701	2.3045	2.2278	0.6687	0.6746	0.6578	6.0299	5.9224	6.1898	1.1199	1.0876	1.1239
			P6	1900	2.0504	2.1411	2.124	1.204	1.2594	1.2789	4.2771	4.9874	4.5988	1.1379	1.2091	1.2988
			P7	2400	2.0765	2.0732	2.0635	1.0882	1.0216	1.0357	4.0266	3.7937	3.9716	0.8652	0.8386	0.8946
			P8	3100	1.8962	1.8378	1.8765	1.0948	0.8734	1.1209	2.7958	2.9619	2.7286	1.092	1.0879	1.0973

## Sheet: Figure 5f
					qPCR value
			Primer name	Position (nt)	WT, 5 min			Mutation, 5 min			WT, 30 min			Mutation, 30 min
			P1	100	48.9574	50.0964	49.6375	45.6873	46.951	47.1896	178.775	178.436	178.974	191.685	214.952	195.678
			P2	300	54.0402	58.4912	54.1876	48.4967	51.3843	47.8635	285.957	292.321	281.973	202.218	291.347	293.713
			P3	900	10.6409	10.9582	10.7965	4.0343	4.1258	4.1781	52.0929	52.847	52.8976	25.5302	25.108	24.8192
			P4	1200	10.2034	10.1912	10.2783	1.2439	1.3744	1.2781	46.2055	47.2172	47.3874	8.8757	9.3557	8.9471
			P5	1500	3.6775	3.7248	3.8764	1.2153	1.3942	1.4946	18.0922	18.2074	18.1782	3.7185	3.6487	3.5357
			P6	1900	2.3567	2.3574	2.4799	1.243	1.4428	1.3284	9.9585	9.7802	9.9871	3.0801	2.9819	3.0126
			P7	2400	1.3639	1.4381	1.4786	1.2076	1.2152	1.2675	6.4114	6.7866	6.7012	2.3165	2.4803	2.2986
			P8	3100	1.5347	1.7505	1.7982	1.3875	1.4724	1.4984	5.461	5.5319	5.4781	2.7623	2.6295	2.5784
