# Supplementary material for: Incomplete transcripts dominate the Mycobacterium tuberculosis transcriptome
Source: Nature. 2024 Feb 28;627(8003):424–30. doi: 10.1038/s41586-024-07105-9 (PMC10937400; doi:10.1038/s41586-024-07105-9)
Supplement: Supplementary file 12 — Source Data Extended Data Fig. 2 [file 41586_2024_7105_MOESM12_ESM.xlsx]

## Sheet: Extended Data Fig. 2a
	Group	Count
	gTSS	2584
	iTSS	2681
	asTSS	3608

## Sheet: Extended Data Fig. 2b
		gTSS_intensity	iTSS_intensity	asTSS_intensity
		24	40	28
		404	34	31			gTSS_intensity	iTSS_intensity	asTSS_intensity
		1442	28	162		Mean	454.1	143.5	129.2
		28	83	26
		48	146	56		P Value with "gTSS_intensity"		1.469e-37	1.29043e-14
		66	28	199		P Value with "iTSS_intensity"			0.693115
		34	111	69
		338	35	25
		404	68	33
		179	32	315
		261	1532	23
		149	39	26
		1097	75	50
		537	724	25
		69	40	29
		89	181	48
		27	28	29
		139	32	31
		112	90	28
		218	40	146
		218	173	56
		296	120	29
		51	204	77
		307	126	37
		279	217	37
		720	95	12
		322	45	77
		441	23	16
		34	79	31
		162	40	29
		59	75	107
		76	232	262
		105	12	46
		134	84	69
		3726	59	622
		130	163	350
		834	39	301
		3131	28	59
		101	27	77
		3046	51	87
		137	60	28
		776	44	49
		421	44	34
		80	43	35
		58	103	42
		1611	434	68
		338	203	103
		342	356	41
		147	48	61
		3308	181	150
		19	33	150
		3264	47	35
		390	29	101
		24	50	62
		47	31	36
		101	36	27
		48	100	57
		31	100	23
		27	42	5121
		265	57	40
		403	105	42
		36	39	1105
		139	507	28
		463	34	34
		16	103	97
		162	81	23
		4222	20	36
		65	213	30
		17	56	24
		135	95	40
		188	13	42
		137	33	418
		466	22	50
		48	28	24
		54	38	43
		105	72	254
		57	227	157
		77	28	50
		64	23	29
		124	26	58
		74	22	29
		29	61	109
		285	25	73
		107	13	37
		64	45	25
		2106	49	135
		151	55	93
		186	141	27
		30	80	15
		161	47	64
		731	56	44
		117	37	18
		506	25	73
		338	32	73
		101	31	46
		130	48	19
		785	80	34
		545	23	34
		1463	43	28
		587	37	20
		39	40	31
		40	222	24
		38	32	14
		237	45	2575
		18	165	37
		308	28	141
		1207	100	165
		194	37	42
		66	145	25
		24	19	17
		38	25	58
		125	27	82
		196	70	14
		1561	214	38
		204	196	25
		108	97	18
		198	2101	506
		744	32	40
		716	42	36
		120	19	24
		267	37	14
		4800	104	29
		4654	21	19
		1233	33	43
		381	19	13
		60	33	69
		40	36	71
		2115	57	114
		32	46	28
		67	24	2020
		28	33	41
		44	27	57
		292	19	61
		80	81	118
		224	46	106
		447	1965	35
		444	36	46
		39	53	22
		142	29	46
		31	47	49
		54	205	20
		286	43	267
		117	41	34
		106	66	35
		136	47	26
		46	184	75
		900	141	74
		35	392	20
		128	1482	77
		225	327	186
		59	327	61
		603	125	31
		137	369	27
		225	54	37
		856	295	13
		21	28	16
		3337	35	62
		1179	51	29
		28	24	47
		19	25	17
		174	491	31
		361	122	32
		705	84	26
		78	67	18
		49	39	24
		818	578	35
		47	80	29
		70	102	41
		28	25	37
		698	20	33
		142	21	13
		270	23	31
		399	55	29
		22	41	52
		578	23	32
		430	20	32
		763	327	29
		2951	232	156
		51	2086	30
		199	31	66
		65	82	214
		83	373	22
		35	55	68
		23	56	102
		109	279	115
		402	152	131
		120	50	49
		524	35	45
		114	49	30
		40	23	32
		754	84	57
		245	16	41
		76	30	44
		629	35	57
		112	45	38
		615	31	23
		2090	36	20
		4652	125	69
		38	16	177
		110	12	17
		47	76	243
		4587	64	35
		527	13	32
		124	25	97
		2567	21	38
		205	31	58
		1591	39	48
		164	72	37
		46	41	42
		86	24	26
		87	191	39
		19	24	38
		1371	502	49
		3624	50	15
		837	209	44
		264	142	35
		41	85	18
		128	26	24
		55	37	46
		377	64	30
		674	135	49
		51	38	21
		574	30	57
		1539	45	65
		35	26	18
		207	182	16
		77	21	13
		95	34	140
		222	27	158
		85	131	62
		44	97	418
		22	35	24
		261	107	20
		83	109	273
		24	28	400
		122	40	18
		217	157	30
		49	149	22
		105	182	35
		1730	299	170
		377	40	53
		283	55	61
		2141	62	28
		108	38	26
		176	41	13
		477	26	67
		27	17	25
		718	40	29
		881	29	147
		162	25	59
		28	26	20
		186	19	51
		26	30	36
		92	21	34
		468	35	22
		69	30	18
		717	16	81
		534	61	24
		22	69	30
		268	280	37
		40	77	37
		50	235	13
		69	392	39
		17	61	82
		828	78	626
		1234	32	261
		96	208	47
		187	32	91
		84	152	40
		33	20	77
		111	295	22
		109	100	29
		93	138	506
		43	85	62
		239	38	20
		45	82	29
		106	270	55
		55	207	22
		1553	35	27
		153	24	36
		136	74	29
		97	47	29
		56	56	42
		207	97	34
		206	360	119
		296	26	827
		43	28	12
		211	54	299
		20	28	65
		389	46	71
		318	27	21
		114	23	13
		352	43	37
		915	28	82
		673	26	43
		86	84	161
		64	32	172
		1499	27	33
		1019	48	29
		243	24	559
		89	33	106
		116	26	31
		40	26	38
		873	103	72
		261	330	52
		71	26	77
		49	26	591
		334	18	423
		245	29	106
		558	249	55
		389	20	27
		196	28	21
		69	49	24
		33	187	184
		22	65	20
		1127	30	43
		40	49	14
		63	159	36
		235	66	19
		667	70	18
		832	17	28
		146	137	39
		1285	314	61
		824	17	61
		116	160	22
		82	85	32
		328	32	30
		788	59	27
		192	41	42
		33	198	30
		627	231	19
		87	58	43
		40	227	21
		289	59	44
		466	36	36
		51	34	31
		1686	35	40
		51	73	32
		126	46	40
		51	744	145
		174	35	58
		24	34	32
		1346	511	37
		36	83	26
		34	43	17
		438	157	40
		608	31	68
		648	35	19
		153	93	65
		4090	462	88
		3028	18	57
		480	109	16
		254	126	20
		21	28	84
		40	106	34
		47	83	30
		21	732	24
		375	273	39
		25	38	43
		1089	75	47
		103	114	39
		19	791	66
		2176	293	28
		563	75	25
		196	30	45
		26	1075	25
		141	87	155
		365	485	34
		146	16	47
		464	32	96
		1232	38	20
		115	49	49
		40	20	37
		70	65	34
		156	15	30
		117	67	18
		42	35	206
		133	484	19
		64	649	184
		34	305	38
		55	32	42
		508	33	37
		1294	15	377
		197	113	94
		166	489	51
		446	3138	32
		28	36	27
		59	38	188
		28	64	26
		75	44	18
		186	134	49
		317	153	24
		280	1984	41
		1232	78	22
		867	40	21
		921	33	124
		118	114	182
		193	300	26
		40	56	23
		29	108	30
		52	192	84
		26	105	20
		316	25	24
		413	32	29
		321	35	88
		165	104	12
		345	371	59
		33	27	24
		577	68	424
		54	47	101
		30	68	31
		456	52	25
		37	49	50
		1754	443	52
		268	59	21
		209	129	50
		476	24	24
		323	89	28
		187	70	27
		85	252	36
		49	16	78
		908	79	41
		159	79	38
		746	31	103
		60	18	55
		751	195	93
		342	35	115
		263	58	44
		59	88	72
		438	39	73
		78	123	102
		160	39	107
		153	24	20
		34	25	37
		964	23	23
		147	27	21
		347	79	27
		518	105	29
		3882	32	84
		48	42	16
		1115	242	46
		160	14	84
		420	77	389
		149	1426	29
		210	294	72
		788	23	28
		31	1988	14
		256	36	67
		156	22	36
		50	35	24
		1557	115	133
		13	277	29
		39	22	77
		130	55	28
		232	271	31
		2670	1732	36
		42	263	28
		114	152	28
		54	36	26
		413	33	35
		126	33	53
		187	342	29
		2179	31	34
		945	34	241
		707	4225	16
		214	25	13
		1688	27	18
		304	841	1080
		593	75	45
		552	126	29
		78	17	59
		147	49	31
		158	26	33
		3923	30	111
		324	177	44
		135	38	14
		254	104	16
		80	160	314
		1147	37	33
		88	1180	27
		38	4545	38
		34	125	138
		36	89	96
		201	445	68
		53	33	30
		45	48	122
		53	40	32
		688	21	591
		24	20	30
		34	122	59
		185	215	70
		335	808	31
		254	39	51
		486	27	19
		313	521	93
		220	176	64
		463	40	25
		33	30	23
		287	107	32
		94	34	131
		375	16	37
		18	37	65
		134	166	62
		241	197	16
		197	23	42
		143	104	75
		720	100	24
		76	25	71
		46	35	43
		150	27	25
		106	31	63
		32	424	88
		534	82	53
		86	243	27
		39	38	76
		262	49	30
		126	29	27
		586	48	175
		293	40	31
		35	29	43
		44	19	52
		78	71	45
		34	32	36
		77	175	23
		260	80	35
		49	52	51
		197	190	116
		1686	104	22
		94	107	56
		90	35	27
		19	112	31
		126	236	39
		26	24	258
		467	390	47
		3547	185	32
		28	147	97
		270	26	29
		222	51	24
		630	27	14
		587	26	66
		934	106	30
		1055	474	20
		132	93	37
		3008	29	26
		6610	31	1072
		65	60	30
		368	181	35
		125	78	30
		945	56	50
		23	25	40
		68	70	47
		60	1916	24
		203	228	14
		514	48	36
		101	50	29
		66	45	50
		93	26	41
		20	425	12
		249	53	52
		464	31	37
		31	21	64
		42	39	31
		217	330	16
		26	33	50
		433	144	36
		67	30	35
		1789	12	28
		211	41	27
		111	27	23
		303	43	27
		314	22	51
		51	113	46
		421	101	26
		408	90	75
		160	18	58
		2294	98	57
		429	20	176
		404	61	249
		768	23	32
		194	75	28
		969	31	194
		25	23	46
		828	37	19
		77	31	41
		130	355	28
		1105	20	20
		497	36	60
		133	23	22
		58	17	22
		136	3430	36
		835	48	144
		319	69	131
		100	25	25
		1404	33	42
		30	110	61
		31	24	81
		39	21	93
		19	22	56
		408	289	100
		60	205	21
		194	18	18
		68	28	18
		21	177	88
		83	279	413
		24	40	282
		251	624	18
		117	75	30
		50	38	29
		701	55	20
		418	50	109
		132	57	42
		48	52	147
		705	53	44
		696	19	321
		105	37	27
		146	47	188
		39	137	46
		27	201	49
		29	41	15
		14	772	23
		38	72	20
		83	165	40
		24	367	34
		144	85	31
		41	20	20
		100	58	339
		96	58	37
		35	85	86
		38	109	29
		324	36	94
		283	35	13
		1582	83	41
		496	13	30
		117	87	40
		76	31	32
		41	120	31
		33	1335	235
		15	69	13
		162	38	38
		111	18	46
		106	15	39
		923	32	33
		16	464	39
		139	39	26
		413	42	45
		1018	82	22
		39	139	31
		16	15	17
		1508	23	84
		121	51	21
		161	26	36
		35	32	49
		318	84	314
		506	29	56
		1931	20	72
		67	47	63
		173	56	24
		808	463	23
		236	168	62
		91	39	22
		25	19	22
		24	19	69
		121	155	114
		112	289	36
		1385	39	32
		241	172	31
		132	18	37
		320	20	63
		541	20	61
		124	16	28
		66	12	37
		1135	417	16
		202	811	28
		228	372	22
		139	147	34
		59	44	13
		70	384	79
		93	54	56
		35	31	44
		425	42	47
		33	43	74
		228	187	339
		639	34	29
		1087	50	29
		985	76	28
		115	213	45
		455	318	212
		168	38	20
		73	326	52
		49	37	40
		139	134	43
		76	218	23
		29	98	29
		164	38	26
		61	45	32
		609	24	39
		631	148	29
		541	65	38
		781	18	22
		75	52	12
		68	66	35
		406	18	23
		38	39	45
		37	15	43
		357	28	158
		388	36	217
		76	21	137
		490	68	18
		160	16	180
		500	14	64
		70	37	39
		112	143	41
		109	28	97
		663	39	53
		281	27	42
		40	22	30
		2272	57	31
		5146	21	21
		692	108	55
		102	38	437
		238	32	30
		33	40	34
		336	15	168
		931	137	20
		2970	46	18
		167	39	52
		14	22	33
		111	155	24
		230	32	35
		272	101	29
		109	24	30
		160	118	16
		388	24	64
		185	42	51
		64	26	71
		89	74	477
		82	27	54
		143	74	41
		43	24	41
		100	640	66
		741	31	38
		8726	16	41
		310	1125	45
		592	218	31
		40	86	42
		129	126	43
		1424	92	67
		36	27	25
		641	38	27
		498	26	27
		45	60	19
		227	30	14
		529	100	50
		38	43	25
		82	655	205
		109	1175	76
		757	48	30
		669	44	93
		263	20	52
		222	51	36
		61	30	45
		179	20	39
		95	28	35
		9437	25	30
		25	29	35
		276	56	36
		44	93	24
		31	119	39
		302	490	33
		92	10768	319
		465	21	177
		19	65	15
		37	70	26
		143	137	84
		59	136	20
		36	25	56
		104	74	71
		497	56	251
		531	132	46
		780	65	30
		1288	48	2678
		638	50	60
		1182	179	44
		170	20	37
		1793	79	26
		79	17	66
		107	327	234
		321	51	38
		289	76	25
		1069	32	45
		40	35	33
		150	184	19
		758	21	13
		746	56	30
		1799	65	17
		6804	470	18
		803	30	33
		141	46	24
		22	29	99
		2744	20	23
		305	35	17
		12	256	39
		261	79	61
		68	22	20
		247	77	76
		426	29	188
		19	35	13
		3074	1058	22
		1422	59	14
		132	827	27
		58	25	21
		12	63	16
		59	30	35
		27	46	23
		2059	671	23
		205	183	203
		124	80	27
		4840	31	17
		383	151	46
		29	31	241
		78	66	31
		1163	31	26
		95	16	29
		184	45	81
		248	38	41
		126	31	24
		659	1645	110
		5003	100	199
		21	43	23
		211	83	38
		66	79	35
		106	55	50
		265	293	313
		193	34	27
		227	143	73
		605	111	25
		856	23	14
		19	46	143
		49	71	40
		1086	274	243
		168	44	60
		82	23	21
		220	49	132
		48	37	24
		136	31	60
		224	36	46
		193	128	15
		800	50	47
		153	21	24
		585	18	31
		271	12	71
		183	176	141
		237	23	110
		236	41	88
		89	65	68
		262	24	260
		97	370	20
		58	85	236
		162	1306	24
		254	23	21
		55	587	253
		86	166	261
		110	190	30
		302	485	50
		63	34	36
		91	21	17
		19	71	66
		520	213	81
		42	16	21
		764	40	19
		30	324	36
		30	213	25
		105	193	23
		48	34	67
		172	34	27
		22	474	30
		139	207	25
		51	23	28
		344	60	25
		2576	60	51
		243	300	32
		1577	878	68
		396	149	70
		683	528	68
		42	436	29
		108	223	19
		37	39	30
		170	55	70
		49	49	22
		593	40	19
		2346	139	125
		8184	148	31
		2152	122	22
		182	19	1314
		51	47	59
		58	14	63
		211	31	79
		393	29	92
		250	92	22
		3552	150	35
		880	25	80
		1453	60	21
		39	32	23
		674	55	46
		306	58	70
		52	131	51
		2006	23	58
		262	43	86
		380	267	29
		35	320	35
		33	611	26
		382	569	56
		124	44	44
		1229	59	344
		20	142	23
		45	33	30
		47	450	206
		44	51	1601
		28	602	193
		304	92	103
		717	96	14
		39	41	14
		187	33	31
		308	39	46
		134	60	35
		403	22	38
		265	24	135
		33	91	40
		159	63	222
		78	24	19
		32	41	173
		677	138	19
		34	68	32
		111	45	84
		1898	33	63
		429	72	22
		150	47	25
		53	19	17
		22172	44	22
		35	90	991
		151	123	256
		30	31	21
		684	54	155
		73	25	44
		76	23	19
		910	96	24
		129	319	18
		157	218	32
		550	51	35
		311	28	109
		956	84	30
		108	47	28
		527	152	43
		323	40	54
		56	49	20
		88	538	72
		112	1636	47
		416	61	158
		721	2378	32
		25	173	85
		976	193	84
		34	28	59
		33	17	50
		1008	32	21
		80	23	29
		33	103	399
		251	32	36
		21	149	65
		310	39	57
		215	33	22
		112	22	22
		37	26	17
		51	68	220
		50	24	361
		718	30	84
		182	60	41
		20	56	71
		36	367	27
		95	91	36
		68	116	49
		355	20	25
		179	371	32
		197	26	37
		407	336	31
		48	19	51
		1163	58	18
		26	71	56
		275	83	17
		683	59	44
		618	261	85
		42	182	15
		83	25	24
		597	57	138
		728	20	27
		30	83	60
		578	35	35
		539	24	33
		48	153	15
		437	21	42
		117	582	191
		1297	326	33
		205	25	21
		120	13	322
		111	28	70
		65	169	42
		45	112	179
		36	56	158
		527	181	20
		97	195	20
		31	80	315
		31	42	17
		387	102	31
		159	427	38
		63	40	18
		50	106	19
		259	442	26
		117	209	271
		76	19	43
		62	19	21
		43	16	27
		490	124	24
		11993	55	59
		1973	61	36
		31	122	40
		590	193	49
		45	68	36
		90	46	46
		640	60	40
		282	117	56
		388	110	140
		46	61	43
		107	175	88
		20	20	29
		21	28	206
		72	53	92
		512	177	49
		489	41	83
		70	54	25
		247	572	81
		844	47	150
		92	25	29
		81	47	514
		97	42	306
		90	28	46
		923	372	23
		49	71	72
		148	38	18
		85	69	21
		14	31	30
		24	32	62
		32	51	20
		244	22	28
		285	39	31
		397	38	3508
		1115	47	24
		220	62	24
		507	68	52
		383	54	34
		236	121	33
		253	51	40
		324	517	52
		1457	85	106
		164	44	17
		511	42	22
		31	29	24
		74	16	66
		31	142	116
		719	36	31
		676	36	16
		39	65	36
		642	22	153
		453	40	36
		561	35	28
		91	47	34
		2921	67	22
		23	19	26
		402	123	113
		486	35	59
		179	54	730
		846	51	58
		182	27	32
		13	113	31
		127	58	113
		62	28	38
		37	50	113
		263	37	736
		1046	40	1539
		62	47	416
		233	31	29
		30	194	51
		148	16	67
		136	20	64
		353	136	29
		61	372	23
		126	291	27
		34	238	31
		97	38	623
		103	37	196
		109	31	47
		138	35	288
		192	37	69
		62	26	33
		38	96	61
		86	41	37
		175	37	75
		143	43	35
		1061	57	1058
		1051	26	12
		37	103	23
		63	184	35
		34	56	23
		14	25	44
		854	19	43
		43	36	27
		137	33	233
		50	92	500
		190	24	481
		85	30	72
		169	25	24
		85	26	1245
		242	28	56
		251	76	97
		115	337	14
		19	31	36
		687	63	194
		55	25	21
		2961	32	44
		21	190	73
		123	824	55
		261	131	46
		409	166	118
		48	171	17
		50	95	27
		194	71	180
		18	42	138
		30	21	54
		24	61	176
		22	36	61
		148	128	125
		36	228	931
		127	19	15
		100	49	34
		25	1202	26
		61	45	13
		73	32	26
		225	12	61
		214	65	139
		147	141	20
		274	49	25
		312	48	864
		1486	299	44
		71	206	20
		82	77	23
		39	51	25
		136	31	71
		60	36	161
		247	318	892
		78	159	30
		37	111	298
		30	47	149
		66	20	61
		487	24	14
		27	52	18
		798	74	39
		58	149	53
		24	29	28
		125	34	180
		55	27	29
		100	13	25
		1023	189	12
		900	25	62
		2320	222	18
		302	43	28
		17	25	17
		17	736	32
		354	192	47
		132	18	199
		55	49	28
		56	66	37
		84	287	27
		42	52	34
		392	30	20
		8218	76	36
		86	16	57
		96	81	38
		133	445	34
		936	141	25
		42	50	59
		39	123	50
		628	182	54
		67	53	25
		18	60	20
		114	14	20
		60	105	22
		167	958	40
		876	114	30
		2083	17	59
		712	26	24
		579	80	348
		548	12	23
		196	28	87
		58	31	98
		164	335	48
		140	214	23
		216	211	85
		70	342	78
		120	73	73
		51	36	50
		2077	65	46
		81	34	100
		69	73	52
		3064	119	208
		150	141	373
		165	25	17
		243	33	33
		365	531	13
		612	28	103
		585	24	23
		128	57	84
		106	246	25
		276	20	59
		226	114	19
		55	22	19
		65	294	24
		24	102	173
		61	138	19
		107	494	127
		637	72	33
		6872	29	42
		38	559	43
		128	125	33
		178	77	28
		130	70	24
		535	28	41
		18	35	36
		97	212	47
		93	140	177
		87	27	34
		3371	70	61
		772	38	98
		986	48	87
		62	208	160
		49	41	306
		51	153	146
		373	26	63
		43	47	100
		1641	13	459
		357	23	98
		114	158	47
		25	170	460
		43	33	49
		154	22	90
		58	50	56
		92	48	28
		354	111	29
		276	37	345
		34	398	49
		47	43	21
		211	33	36
		1907	51	23
		62	16	46
		761	508	60
		196	220	63
		536	52	91
		124	194	263
		519	77	38
		48	109	42
		179	179	22
		67	98	29
		416	109	31
		868	49	52
		90	29	20
		788	104	58
		39	21	30
		120	65	34
		301	41	1347
		25	39	397
		2965	701	18
		23	176	389
		910	29	118
		106	23	102
		49	18	80
		57	87	56
		39	74	27
		32	44	23
		1170	24	51
		24	29	64
		87	33	55
		68	45	34
		256	409	28
		42	472	37
		250	23	260
		199	90	28
		106	87	62
		64	24	106
		35	49	29
		68	24	55
		151	580	44
		62	1026	47
		23	44	24
		203	2285	99
		54	37	30
		155	66	56
		215	226	38
		94	13	28
		1134	19	17
		444	120	27
		66	35	95
		321	59	85
		207	66	28
		398	26	24
		156	39	18
		62	75	31
		80	75	51
		84	111	36
		210	29	107
		1220	23	19
		1428	31	73
		649	31	41
		91	760	198
		166	667	315
		178	37	25
		37	141	39
		128	185	35
		490	204	93
		471	30	28
		501	17	37
		175	47	18
		48	20	27
		183	30	28
		6433	28	38
		142	183	55
		68	34	35
		123	87	37
		193	24	35
		28	73	41
		178	346	12
		299	39	39
		45	108	40
		88	25	41
		36	27	240
		63	47	25
		10248	104	59
		1260	3787	21
		17	4483	26
		24	70	73
		525	2223	29
		201	393	29
		151	293	71
		232	203	90
		80	35	175
		400	42	44
		295	22	27
		381	39	348
		594	53	80
		245	178	28
		1787	34	18
		161	34	56
		290	28	35
		239	33	25
		263	56	208
		148	25	18
		381	57	35
		156	204	27
		37	47	16
		24	43	71
		108	264	49
		146	26	68
		81	123	24
		42	57	143
		37	62	68
		284	564	96
		68	15	79
		587	48	23
		49	152	147
		66	896	38
		134	212	15
		107	66	18
		318	50	20
		163	23	25
		204	28	32
		27	38	91
		158	33	110
		34	26	110
		41	414	15
		1691	31	60
		611	70	35
		3654	28	41
		4989	51	34
		573	25	59
		84	25	110
		417	35	54
		563	28	20
		56	14	31
		371	17	40
		54	35	580
		34	21	150
		239	23	107
		2181	924	45
		44	46	46
		22	47	38
		135	34	186
		231	50	21
		713	63	49
		197	185	340
		110	69	36
		157	16	23
		470	50	58
		46	32	44
		123	28	20
		371	28	27
		34	167	31
		509	25	56
		39	22	48
		41	152	45
		88	134	25
		28	70	29
		1007	33	45
		33	50	65
		221	143	25
		125	40	38
		606	275	24
		18	108	20
		395	37	74
		53	46	56
		525	19	149
		189	15	49
		125	41	66
		18	29	90
		43	95	30
		608	123	22
		788	266	99
		283	68	23
		326	31	41
		1110	18	34
		1032	33	21
		1915	1005	39
		437	37	32
		239	22	33
		37	27	26
		184	16	11
		31	3814	40
		43	149	47
		1786	114	55
		353	47	42
		36	29	29
		311	33	33
		556	22	83
		133	42	14
		275	98	38
		86	36	58
		45	32	102
		328	17	36
		48	100	15
		28	25	35
		379	41	527
		1197	158	23
		777	98	87
		265	62	31
		282	193	29
		644	29	19
		26	20	32
		1844	68	35
		693	40	30
		88	24	27
		253	71	16
		121	38	34
		2360	57	30
		729	6032	40
		2201	116	43
		79	191	120
		213	931	20
		132	48	104
		3862	145	82
		41	324	69
		343	1025	74
		937	97	35
		227	41	29
		154	55	35
		203	31	272
		604	772	27
		35	43	28
		355	28	278
		142	50	480
		655	80	22
		256	79	35
		319	84	596
		164	18	13
		56	29	23
		56	38	36
		54	28	152
		367	42	45
		971	22	96
		679	55	35
		153	12	39
		109	63	58
		16	23	66
		145	392	36
		513	38	35
		446	35	25
		481	856	83
		66	67	18
		2049	84	30
		38	271	35
		103	40	39
		90	25	56
		2052	47	23
		59	42	140
		282	221	12
		68	42	72
		67	163	34
		188	29	26
		167	796	33
		860	30	38
		36	21	548
		799	20	51
		12	358	32
		23	52	58
		172	319	399
		118	442	126
		85	48	56
		349	39	24
		91	20	22
		48	21	33
		27	20	20
		107	54	292
		980	724	80
		171	39	75
		235	17	246
		416	112	3657
		295	492	18
		328	17	32
		153	26	31
		51	184	37
		242	83	77
		332	43	143
		34	37	73
		20	59	27
		56	200	44
		123	1361	45
		554	28	55
		160	141	51
		28	32	26
		79	276	102
		25	31	75
		26	17	21
		226	37	34
		65	29	12
		579	70	25
		260	160	17
		41	58	39
		85	140	25
		1034	39	21
		501	17	41
		68	45	24
		190	33	27
		22	44	73
		24	29	32
		169	78	30
		189	15	26
		603	29	47
		94	67	34
		100	55	23
		64	24	23
		861	13	30
		220	151	53
		241	89	31
		176	66	98
		587	109	62
		1292	45	68
		150	21	44
		75	30	62
		329	376	35
		34	528	31
		204	102	25
		112	1641	25
		52	349	32
		430	35	33
		130	34	37
		93	54	15
		36	148	94
		83	49	24
		70	52	33
		501	120	21
		328	83	25
		23	35	42
		3338	47	63
		70	252	38
		168	97	27
		820	44	33
		39	144	33
		49	25	313
		1030	597	31
		37	22	26
		730	36	81
		272	54	22
		84	25	27
		4146	90	39
		32	33	36
		68	117	19
		29168	160	18
		157	49	149
		128	60	29
		930	45	43
		30	30	199
		3139	579	438
		94	71	24
		71	27	42
		129	218	2303
		50	24	75
		169	41	35
		24	110	25
		33	43	61
		166	29	57
		15	78	124
		87	29	53
		700	29	38
		27	37	43
		24	34	68
		119	61	38
		2838	117	16
		39	48	25
		129	32	31
		609	22	13
		691	239	18
		293	25	59
		222	65	64
		1052	100	27
		810	28	47
		20	76	48
		1313	95	18
		1105	72	54
		428	113	76
		91	36	25
		776	51	22
		633	15	33
		153	100	46
		280	45	22
		146	80	25
		646	675	165
		217	34	56
		367	171	28
		113	323	46
		631	49	498
		30	51	75
		377	20	22
		717	252	209
		154	25	20
		66	21	81
		49	112	67
		211	208	181
		658	19	497
		206	64	64
		52	43	20
		159	23	30
		116	16	33
		532	33	28
		70	27	310
		277	141	19
		129	54	16
		189	273	18
		44	44	13
		63	105	133
		441	41	20
		113	47	73
		179	31	440
		302	78	24
		311	98	71
		540	28	33
		205	25	129
		2196	135	38
		762	246	28
		27	83	35
		32	26	28
		70	19	37
		252	166	44
		36	1065	28
		160	70	13
		155	42	78
		811	237	65
		717	633	31
		276	33	14
		176	129	25
		387	23	36
		1818	33	27
		424	24	118
		93	34	46
		255	34	2390
		171	91	36
		264	53	26
		52	1811	27
		87	33	34
		47	75	35
		332	38	59
		32	23	28
		25	45	23
		187	28	311
		147	66	224
		31	76	28
		26	45	26
		72	83	25
		86	95	87
		361	81	49
		297	19	40
		668	42	28
		548	44	35
		453	33	45
		435	26	50
		540	63	55
		106	15	46
		1786	35	41
		40	30	22
		30	15	40
		843	46	43
		83	55	44
		382	36	23
		230	36	12
		630	294	52
		930	50	80
		963	17	42
		56	152	34
		374	284	18
		178	120	18
		180	55	37
		55	52	58
		36	14	50
		135	25	16
		57	241	19
		4666	23	27
		1164	73	20
		743	60	410
		122	19	45
		1099	63	58
		461	22	20
		567	52	29
		1639	32	30
		127	80	29
		362	35	191
		307	34	260
		47	359	31
		46	74	52
		54	168	30
		363	66	26
		101	853	152
		18	118	266
		65	270	26
		209	47	23
		32	30	63
		290	34	24
		684	60	24
		57	38	744
		282	15	13
		884	13	64
		18	91	43
		206	25	21
		65	452	97
		473	25	43
		307	35	27
		162	13	29
		179	23	537
		813	40	25
		547	33	27
		47	34	26
		116	412	38
		960	17	29
		80	114	36
		220	15	35
		19	45	29
		788	301	19
		120	204	19
		24	18	128
		226	79	1590
		313	45	780
		515	636	650
		1401	79	586
		64	63	25
		381	99	37
		88	33	73
		222	27	28
		2232	24	32
		21	120	44
		57	21	24
		4162	41	14
		823	74	36
		112	33	46
		47	23	20
		133	44	98
		192	57	28
		802	62	94
		195	1264	36
		119	36	20
		1079	126	31
		147	387	91
		38	20	83
		284	30	17
		40	21	62
		450	59	245
		134	20	26
		44	64	24
		19	64	599
		161	35	160
		115	38	62
		220	27	22
		26	38	22
		102	31	24
		617	27	25
		85	404	35
		37	246	27
		774	163	45
		1200	107	67
		38	46	37
		86	38	31
		1377	15	34
		58	1129	31
		43	172	49
		188	105	36
		176	31	24
		42	48	28
		22	142	55
		201	112	28
		23	39	39
		43	21	19
		279	50	26
		241	18	39
		36	26	47
		585	22	53
		93	19	26
		783	138	40
		168	23	50
		81	68	29
		74	40	38
		3843	69	28
		16	31	14
		372	36	419
		394	217	34
		331	95	50
		148	59	352
		484	67	79
		40	66	21
		103	22	1638
		76	82	36
		34	83	28
		30	23	127
		337	32	72
		362	30	520
		188	19	37
		376	156	79
		206	74	40
		169	365	22
		29	275	51
		3497	149	29
		1033	44	62
		118	116	19
		72	20	33
		114	1770	17
		337	240	30
		260	50	23
		315	61	130
		21	130	35
		110	37	34
		65	53	25
		365	25	14
		97	534	23
		404	43	25
		173	50	27
		26	173	101
		73	46	33
		35	112	23
		174	96	27
		298	158	31
		260	184	84
		1221	22	43
		237	34	64
		95	37	26
		1138	142	243
		180	58	46
		95	29	280
		101	44	202
		25	27	25
		117	18	43
		257	214	94
		28	35	44
		1235	246	19
		25	103	63
		393	24	45
		206	227	66
		20	446	70
		27	22	93
		2273	24	37
		18	40	30
		2536	39	26
		35	128	254
		949	31	52
		29	28	22
		133	53	901
		107	57	19
		270	17	104
		37	661	50
		183	410	365
		89	49	31
		77	164	56
		28	20	43
		1425	19	36
		3625	23	31
		142	67	182
		63	52	31
		30	108	22
		676	30	156
		42	33	28
		1418	283	29
		74	125	49
		69	415	40
		35	15	41
		3267	18	70
		467	21	18
		128	134	32
		367	53	33
		272	121	36
		271	27	198
		657	31	42
		99	32	26
		318	981	67
		45	20	54
		114	25	24
		334	17	32
		77	361	17
		25	41	24
		85	141	26
		119	85	80
		390	126	23
		431	280	75
		402	60	29
		1157	29	49
		78	132	26
		162	30	29
		147	47	73
		110	53	66
		490	18	28
		276	47	30
		50	35	74
		4790	19	66
		973	384	558
		1720	62	504
		2931	126	84
		106	111	104
		91	51	79
		148	31	217
		115	23	23
		408	41	34
		38	19	64
		25	24	18
		27	44	59
		148	145	21
		42	27	11
		910	226	33
		439	143	29
		1123	29	27
		15	37	18
		424	71	29
		141	28	73
		219	223	100
		31	97	19
		75	326	432
		78	180	55
		64	55	109
		108	56	48
		89	302	29
		42	81	28
		18	48	44
		344	41	33
		1194	31	34
		21	1853	20
		1239	41	23
		94	30	46
		36	292	31
		167	110	1987
		62	128	88
		200	31	80
		28	22	22
		30	26	41
		315	77	69
		259	50	22
		517	25	66
		669	454	52
		356	83	18
		406	51	275
		807	202	247
		355	363	21
		301	64	11
		2639	37	52
		2634	114	604
		112	604	42
		70	37	71
		106	45	26
		723	47	26
		333	488	39
		158	20	21
		293	108	48
		183	55	21
[truncated: 1,609 more rows]

## Sheet: Extended Data Fig. 2i
genome_position	strand	TTS_intensity	Termination_efficiency
17913	+	173	50.23
59936	+	227	64.32
192493	-	56	77.33
210615	-	394	62.75
218383	+	178	54.67
279586	+	90	67.87
302122	-	268	65.67
302122	-	268	65.67
456215	+	339	62.38
476971	+	52	44.73
530251	-	109	83.67
530291	+	2647	93.33
566457	+	339	62.3
621998	-	114	57.5
624368	-	30	74.5
710742	+	110	78.05
733601	+	1215	55.24
736247	-	379	75.25
736247	-	416	65.5
736286	+	793	95.07
749958	+	40	78.93
786078	+	693	84.53
806226	+	728	92.17
815688	+	518	69.7
842353	-	28	72.67
842356	+	112	87.17
924190	+	226	65.27
958470	-	116	94.75
958511	+	368	96.73
1000822	-	55	72.75
1000827	+	150	83.46
1025324	-	212	63.4
1029392	+	188	54
1062379	+	455	52.58
1064107	+	449	95.65
1111229	+	107	69.15
1111229	+	107	69.15
1133319	+	147	81.75
1172845	+	17	85
1205254	-	305	61.67
1224366	+	90	71.88
1271924	-	1692	65
1291864	-	701	75.67
1316631	+	323	52.6
1357122	+	91	90.67
1363458	-	130	66.75
1363493	+	80	89.4
1455467	+	1132	61.3
1477057	+	1590	88
1488141	+	124	91
1504603	+	172	52
1541876	+	115	55.68
1568103	+	190	80.67
1618183	+	84	67.8
1660746	+	104	67.73
1733933	+	112	48.85
1828818	-	296	91.8
1828855	+	460	83.73
2004068	+	347	74.35
2031040	+	797	67.62
2145379	+	22	50.17
2170034	-	74	64.33
2201628	+	643	70.07
2232640	+	64	70.83
2343150	+	114	60.77
2429415	-	305	55.25
2431523	-	233	68.5
2489263	+	189	62.28
2489263	+	189	62.28
2491999	-	865	74.33
2500380	-	1689	93
2500395	-	188954	64.5
2581773	-	315	68.5
2608156	-	63	76
2625815	-	579	58.5
2695011	+	47	85.12
2712401	-	42	74.75
2744698	+	111	60.08
2751327	-	64	57.25
2751616	-	235	91.33
2751616	-	389	77.33
2761108	+	204	47.35
2913593	+	327	91.85
2970026	+	93	57.73
2984973	+	26	56.4
3023506	+	881	62
3059812	-	701	80.75
3059813	+	29	63.9
3066791	-	1232	72.33
3100167	-	1547	78
3100167	-	1547	78
3348503	-	199	64.75
3348542	+	51	91.93
3467968	-	367034	61.17
3508048	+	276	84.03
3560124	-	79	58.75
3568760	-	134	71
3590640	+	295	59.25
3590640	-	434	60.5
3596011	+	2327	69.12
3650137	+	52	52.7
3804048	-	62	54.67
3835398	-	523	64
3835436	+	593	86.95
3837104	-	6471	87.33
3924295	+	101	69.42
3954486	-	47	62.75
3961345	+	470	60.58
3988968	-	65	69.33
3988968	-	65	69.33
4021620	-	154	73.75
4087290	-	583	64.17
4088448	-	2999	69.83
4101156	+	174266	90.18
4149721	-	53	69.67
4217041	-	477	62.5
4238164	+	69	44.07
4246717	-	115	75.33
4265764	-	710	73
4353152	+	4585	82.47
4373837	-	107	65.4

## Sheet: Extended Data Fig. 2j
	RNA coverage upstream of TTS
	327.167
	653.533
	669.667
	5549
	292.1
	86.3333
	1483.67
	1483.67
	696.667
	60.7
	893.333
	3116.57
	509.933
	2843.33
	266.333
	171.533
	2692.77
	5009
	5009
	1190.8
	53.1
	1181.33
	738
	1084.03
	242
	113.233
	281.367
	1335
	480.367
	757
	205.5
	4070.33
	541.533
	868.467
	531.5
	244.267
	244.267
	158.067
	19.6333
	6013.33
	108.333
	23414
	8602.33
	587.667
	99.2333
	1835.67
	82.4667
	2650.03
	1538.83
	113.333
	437.567
	177.9
	146.8
	302.9
	250.133
	172.233
	4053
	537.367
	593.033
	978.2
	45.3333
	1049
	1313.5
	72.5667
	190.5
	5088.33
	2932.67
	476.7
	476.7
	12157.7
	72797
	2.39546e+06
	4879.67
	666.333
	10098.7
	21.4
	1024
	161.3
	1197.33
	4448.67
	4448.67
	340.933
	350.867
	151.267
	28.0333
	1100.73
	8936.33
	44.2333
	20180
	27502.3
	27502.3
	2680.33
	44.3333
	3.03397e+06
	298.633
	1128.33
	2564.33
	468.733
	5709
	3224.6
	111.767
	1396.67
	7203.67
	869.167
	85573.7
	151.8
	688.333
	1198.37
	4645.67
	4645.67
	1991.67
	13501
	50038
	74310.8
	397.667
	7775
	93.4333
	1299.33
	9588.67
	7795.13
	2024

## Sheet: Extended Data Fig. 2n
TU_name	sense_RNA_coverage(intensity)	antisense RNA ratio (asRNA/all RNA)	Rank_of_sense_RNA_coverage(intensity)	Rank_of_antisense RNA ratio (asRNA/all RNA)
TU_1	60.55	33.1235	825	1499
TU_2	161.76	10.0884	1429	906
TU_3	59.28	0.670241	811	108
TU_4	418.07	3.12587	1768	421
TU_5	39.31	27.3114	553	1406
TU_7	195.04	46.5556	1519	1661
TU_8	194.55	4.29928	1516	540
TU_10	94.28	23.5609	1116	1344
TU_11	249.87	16.0721	1620	1122
TU_12	121.6	16.2361	1279	1131
TU_13	548.88	5.1988	1826	627
TU_15	41.23	83.1308	583	1880
TU_17	37.37	3.03581	527	412
TU_18	38.11	27.1598	539	1402
TU_19	55.06	37.5737	767	1555
TU_20	88.79	12.0107	1074	994
TU_22	12.31	27.1598	134	1401
TU_23	13.87	65.8037	165	1789
TU_24	176.09	10.646	1466	931
TU_25	153	11.0155	1406	952
TU_28	135.68	5.08569	1341	613
TU_29	65.78	19.0997	868	1215
TU_30	86.49	13.1975	1050	1035
TU_31	45.26	15.164	627	1093
TU_32	652.53	40.9486	1847	1603
TU_33	51.51	81.9624	709	1874
TU_34	126.18	4.51037	1297	558
TU_35	785.06	0.649211	1868	99
TU_36	127.82	6.87067	1306	739
TU_37	112.89	57.3485	1234	1748
TU_39	113.14	3.44769	1239	455
TU_40	154.34	3.99353	1409	518
TU_41	49.79	30.1879	695	1457
TU_42	20.12	25.7291	266	1383
TU_43	9.54	34.3879	98	1513
TU_44	82.61	10.1772	1021	910
TU_45	7.51	89.1364	64	1900
TU_46	126.6	5.24661	1299	630
TU_47	44.53	18.5029	623	1199
TU_49	19.09	46.9132	248	1662
TU_50	61.82	27.1763	832	1403
TU_51	418.58	2.3629	1769	335
TU_52	1519.79	0.783397	1909	119
TU_53	225.03	0.679702	1584	109
TU_54	113.43	5.10332	1241	615
TU_55	39.85	12.7245	567	1023
TU_56	20.21	49.8387	268	1687
TU_57	12.44	74.3505	138	1843
TU_58	62.31	14.5853	839	1076
TU_59	71.91	6.91262	931	743
TU_60	7.42	91.2747	61	1908
TU_62	12.36	41.4773	135	1611
TU_63	194.67	0.835413	1517	129
TU_64	24.84	0	351	1
TU_65	36.07	3.45289	507	457
TU_66	46.87	10.2451	649	914
TU_67	74.49	8.20702	960	825
TU_68	176.45	16.8865	1467	1156
TU_69	26.39	13.6453	377	1043
TU_70	10.41	42.0379	106	1616
TU_71	23.87	23.124	336	1332
TU_72	37.82	3.74141	537	491
TU_74	26.44	31.5026	381	1473
TU_75	97.09	7.55974	1130	782
TU_76	95.39	33.4148	1121	1502
TU_77	627.4	4.52858	1843	559
TU_79	47.56	11.1858	663	962
TU_80	8.39	81.532	76	1871
TU_81	141.27	3.24635	1361	436
TU_82	296.15	7.67816	1678	788
TU_84	57.09	21.1464	779	1268
TU_86	39.18	17.6891	550	1181
TU_89	46.36	43.5529	645	1637
TU_90	87.26	5.4707	1059	644
TU_91	358.26	3.42615	1733	452
TU_92	443.82	0.800179	1784	122
TU_93	195.4	0.580035	1520	92
TU_94	32.77	49.9465	467	1688
TU_95	25.47	32.619	361	1490
TU_96	79.52	28.5149	997	1428
TU_98	87.65	2.89165	1065	401
TU_99	19.74	67.5915	258	1796
TU_100	6.66	47.0167	52	1664
TU_101	11.75	19.244	125	1219
TU_102	22.83	15.7254	316	1112
TU_105	42.74	84.5201	601	1888
TU_106	81.34	17.0931	1011	1159
TU_107	77.53	29.1705	985	1441
TU_108	684.12	0.275506	1852	41
TU_109	333.36	7.83777	1713	797
TU_110	178.17	11.8189	1473	982
TU_111	68.98	34.0157	904	1507
TU_112	87.06	3.76921	1057	494
TU_113	88.21	17.9747	1069	1189
TU_114	157.15	84.8667	1419	1889
TU_116	132.36	15.5706	1330	1106
TU_118	66.32	35.7613	874	1532
TU_119	337.47	4.10877	1717	529
TU_120	116.48	7.59956	1259	785
TU_121	9.83	65.1542	101	1788
TU_122	11.14	41.2447	115	1608
TU_123	137.09	8.44186	1347	836
TU_124	58.06	29.5816	794	1450
TU_125	192.33	2.77034	1511	386
TU_127	166.18	24.2605	1435	1355
TU_128	45.87	23.024	634	1324
TU_129	221.41	22.11	1574	1301
TU_130	104.45	32.4342	1178	1488
TU_132	33.88	3.44828	481	456
TU_133	404.67	0.662788	1759	105
TU_134	40.43	68.483	570	1801
TU_135	12.79	83.1533	143	1881
TU_136	9.35	50.9186	93	1699
TU_137	29.4	8.09628	415	816
TU_138	55.26	2.07337	769	302
TU_139	15.24	28.7184	191	1434
TU_141	18.49	6.23732	240	700
TU_142	73.68	3.53496	954	464
TU_143	21.43	45.1497	295	1652
TU_144	78.36	1.84141	991	273
TU_145	99.36	1.86667	1144	280
TU_146	37.67	38.3974	532	1566
TU_148	45.76	23.4014	631	1341
TU_149	39.41	38.4507	554	1569
TU_150	75.69	8.1209	970	820
TU_151	52.12	30.0121	717	1454
TU_152	77.1	3.43186	980	454
TU_155	131.9	5.65093	1327	659
TU_156	263.79	4.48966	1638	554
TU_157	219.13	5.31069	1567	633
TU_158	93.34	25.2203	1108	1375
TU_159	176.55	18.4263	1468	1197
TU_162	58.69	11.9033	804	989
TU_164	46.14	59.8294	640	1762
TU_167	15.58	28.4993	193	1427
TU_168	59.43	6.76184	812	730
TU_169	113.14	1.43741	1239	215
TU_170	29.71	7.64688	419	786
TU_171	0.3	99.7598	1	1929
TU_173	22.97	52.853	320	1712
TU_174	233.17	5.69846	1592	664
TU_175	132.44	27.5373	1331	1411
TU_176	47.07	43.4119	651	1634
TU_180	568.06	1.31337	1833	199
TU_181	734.53	10.6737	1862	932
TU_182	18.39	6.26911	237	704
TU_183	38.23	0.338895	541	54
TU_184	60.2	19.5187	821	1227
TU_185	211.24	44.3065	1552	1647
TU_186	378.15	1.82002	1746	268
TU_187	143.47	17.0837	1370	1158
TU_188	14.54	61.4221	177	1771
TU_189	93.29	2.08858	1107	304
TU_190	90.75	9.9345	1093	901
TU_191	144.05	0.194	1375	32
TU_192	907.64	1.49552	1884	229
TU_193	143.06	3.39658	1367	449
TU_194	3.48	82.7381	24	1875
TU_195	23.91	20.6439	338	1255
TU_198	209.53	3.48687	1548	460
TU_199	381.62	0.813515	1747	124
TU_201	10.69	18.5834	110	1203
TU_202	75.5	5.54235	967	650
TU_205	145.42	5.68779	1379	662
TU_206	118.39	8.74827	1267	853
TU_208	30.04	33.066	426	1497
TU_209	22.65	21.6805	313	1286
TU_211	44.99	12.9619	626	1028
TU_212	41.38	37.7464	586	1558
TU_213	35.8	8.60352	503	846
TU_214	1.39	91.084	8	1907
TU_216	8.56	74.622	79	1846
TU_217	20.9	24.8472	285	1369
TU_218	80.24	2.21789	1003	319
TU_219	70.77	0.562035	921	91
TU_221	131.51	16.6973	1324	1149
TU_222	73.92	11.4412	955	973
TU_223	93.78	11.294	1111	967
TU_224	71.58	17.4109	926	1170
TU_225	88.76	3.80405	1073	498
TU_226	1154.74	1.2874	1896	195
TU_227	21.33	75.3467	291	1851
TU_229	111.56	9.5435	1222	885
TU_230	34.94	42.7401	493	1624
TU_232	36.54	46.5086	513	1660
TU_233	680.01	0.456721	1851	73
TU_234	12.63	72.0266	142	1826
TU_235	43.63	31.892	613	1477
TU_237	40.48	20.8757	571	1263
TU_239	78.72	21.4214	992	1279
TU_240	144.33	2.63105	1376	364
TU_242	63.81	8.76466	852	855
TU_243	7.05	27.7664	54	1417
TU_244	11.43	27.9773	122	1421
TU_246	171.7	24.201	1453	1353
TU_247	87.25	3.08786	1058	418
TU_248	33.72	16.0359	479	1120
TU_249	39.66	13.6512	560	1045
TU_250	13.92	21.7978	167	1293
TU_251	49.34	3.82066	685	501
TU_252	126.02	3.6397	1295	475
TU_253	42.18	8.02442	592	809
TU_254	1.94	92.8387	11	1911
TU_255	58.06	17.6337	794	1180
TU_256	3.92	68.156	29	1797
TU_258	22.13	51.6601	307	1704
TU_260	22.74	55.0326	315	1731
TU_261	32.7	22.8774	464	1320
TU_262	27.36	34.0087	386	1506
TU_263	36.54	31.3674	513	1468
TU_264	484.08	7.12203	1800	754
TU_267	47.46	3.67364	661	482
TU_268	112.32	6.3844	1229	713
TU_269	234.31	5.75956	1596	672
TU_271	92.25	3.70564	1101	485
TU_272	120.98	12.2761	1275	1004
TU_273	108.21	1.85924	1200	278
TU_274	59.22	15.629	808	1110
TU_275	36.7	14.132	519	1061
TU_276	701.94	0.945473	1859	146
TU_277	130.6	8.31227	1315	830
TU_278	66.98	9.46202	882	882
TU_279	50.43	42.9589	702	1628
TU_280	36.04	14.4756	505	1070
TU_281	1952.79	0.495284	1918	78
TU_283	28.32	73.192	396	1838
TU_285	109.74	48.6669	1211	1676
TU_286	81.14	15.4527	1009	1102
TU_287	16.57	58.2514	212	1752
TU_288	210.98	10.0145	1551	904
TU_289	34.46	35.4198	488	1528
TU_291	30.24	31.4441	429	1470
TU_292	20.62	45.028	277	1650
TU_293	24.99	29.7639	353	1451
TU_294	326.75	23.6119	1705	1346
TU_295	361.4	6.69937	1736	726
TU_296	136.85	35.1821	1346	1523
TU_297	66.56	27.4709	877	1409
TU_298	415.79	1.44587	1765	216
TU_299	363.03	2.29573	1737	327
TU_300	321.36	6.64381	1699	723
TU_301	365.07	15.3618	1741	1099
TU_302	159.67	1.84422	1422	275
TU_303	125.88	0.38775	1293	61
TU_304	1072.44	0.0819886	1892	16
TU_305	325.68	4.06504	1702	527
TU_306	283.91	17.4776	1663	1176
TU_307	111.72	10.7596	1223	939
TU_309	63.5	21.5856	849	1284
TU_310	772.2	1.68192	1865	253
TU_311	71.48	65.9797	925	1790
TU_312	691.8	2.33228	1855	332
TU_313	317.43	1.16449	1691	177
TU_314	150.12	0.747107	1396	115
TU_315	374.9	0.300508	1744	45
TU_316	9.15	68.7073	88	1803
TU_317	8.29	79.3112	71	1865
TU_318	129.13	1.83214	1312	271
TU_319	205.35	2.13973	1538	311
TU_320	89.72	7.97949	1082	805
TU_321	103.4	20.1113	1172	1241
TU_323	1328.88	1.45422	1903	218
TU_324	499.93	6.1957	1811	697
TU_325	236.6	12.9923	1601	1029
TU_327	88.79	1.11371	1074	163
TU_328	62.17	4.93884	838	601
TU_330	427.47	5.55862	1774	651
TU_331	299.75	7.77491	1681	795
TU_333	118.47	12.0686	1268	997
TU_334	37.16	52.1627	523	1709
TU_335	84	6.09279	1035	690
TU_337	77.48	25.1256	983	1373
TU_339	114.19	3.55574	1248	469
TU_340	97.96	2.14764	1135	313
TU_341	105.9	38.5624	1190	1571
TU_343	36.72	4.82115	520	591
TU_344	50.7	22.3821	704	1307
TU_345	54.22	8.53576	754	844
TU_346	18.67	40.045	245	1592
TU_347	159.67	5.99352	1422	687
TU_348	25.87	71.9018	369	1822
TU_349	104.17	2.63576	1177	366
TU_350	515.75	2.37739	1815	337
TU_352	77.48	9.92792	983	900
TU_353	114.04	2.2207	1247	320
TU_354	88.91	3.07424	1077	416
TU_355	14.52	27.6171	176	1415
TU_356	18.67	20.3498	245	1246
TU_357	18.12	32.1094	235	1482
TU_358	59.66	10.7421	816	936
TU_359	76.4	7.87411	974	798
TU_360	128.63	34.8445	1309	1519
TU_362	68.19	8.42063	896	835
TU_363	15.03	5.94493	187	686
TU_364	243.44	1.10899	1610	162
TU_365	215.65	2.35454	1562	334
TU_366	34.83	58.2324	492	1751
TU_367	28.3	28.7154	395	1433
TU_368	131.29	2.87764	1321	397
TU_369	210.43	1.54861	1549	234
TU_370	443.77	0.897742	1783	141
TU_371	173.49	5.74781	1458	668
TU_372	114.58	4.27736	1250	538
TU_373	6.52	62.5072	50	1779
TU_374	120.45	9.30653	1273	874
TU_375	90.42	2.81599	1089	390
TU_376	78.8	43.6821	993	1639
TU_379	40.97	75.1757	577	1850
TU_380	12.04	50.8972	132	1698
TU_381	13.37	46.9444	155	1663
TU_382	183.34	4.69408	1488	582
TU_383	46.16	17.894	641	1185
TU_385	117.55	13.8133	1261	1052
TU_386	4.32	71.065	31	1816
TU_388	18.11	53.3247	234	1719
TU_389	124.62	2.07449	1289	303
TU_390	152.15	2.43668	1404	342
TU_391	103.84	10.7827	1174	942
TU_393	57.69	1.63683	788	245
TU_394	3.21	93.0202	20	1912
TU_397	42.95	4.72493	606	586
TU_398	22.69	11.2979	314	969
TU_399	100.9	6.14827	1160	693
TU_400	49.98	16.2814	697	1134
TU_401	105.56	9.05488	1188	869
TU_402	54.95	4.84848	765	593
TU_403	32.36	18.5707	461	1202
TU_404	110.23	7.73416	1216	793
TU_405	136.38	3.79515	1342	496
TU_406	775.75	0.979041	1867	150
TU_407	552.35	1.87597	1828	282
TU_408	1181.6	0.651616	1897	101
TU_409	274.37	20.4102	1650	1247
TU_410	181.53	4.63357	1485	572
TU_411	186.32	2.63887	1497	369
TU_412	90.96	21.3897	1097	1277
TU_413	5.02	25.5193	38	1378
TU_414	335.73	3.84913	1716	503
TU_416	57.85	14.6755	790	1079
TU_417	286.47	1.33972	1669	200
TU_418	57.59	29.268	785	1447
TU_419	306.84	1.7609	1684	261
TU_420	5.89	18.6464	46	1205
TU_421	82.31	3.24439	1019	435
TU_422	881.74	0.515621	1879	82
TU_423	33.1	66.4402	471	1792
TU_424	188.82	3.67309	1505	481
TU_425	79.58	2.54715	998	358
TU_426	156.94	6.99852	1416	748
TU_428	85.8	50.6499	1044	1697
TU_429	277.52	0.323253	1652	50
TU_430	1023.09	0.150298	1890	24
TU_431	905.33	0.312717	1882	49
TU_432	156.07	2.46235	1415	345
TU_433	85.05	0.246305	1042	37
TU_434	102.15	3.93116	1169	511
TU_435	106.93	24.2759	1196	1357
TU_437	264.71	0.734991	1641	112
TU_438	49.69	9.753	691	891
TU_439	17.91	48.8139	230	1678
TU_440	1329.44	0.401558	1904	64
TU_441	90.05	8.34606	1083	832
TU_442	95.56	8.08887	1122	814
TU_443	828.72	0.410989	1875	67
TU_444	72.68	22.1925	938	1303
TU_445	11.23	85.0327	119	1890
TU_446	11.64	30.4659	124	1459
TU_447	128.83	1.74649	1311	259
TU_448	11.31	90.1395	120	1903
TU_449	139.14	4.829	1355	592
TU_450	32.86	11.3569	469	971
TU_451	122.23	6.97869	1281	747
TU_452	72.16	8.64666	933	850
TU_453	73.34	11.0275	949	956
TU_456	10.77	1.28323	113	194
TU_457	49.11	0.54678	682	88
TU_458	73.16	36.1215	947	1538
TU_461	49.75	5.75867	694	670
TU_462	16.69	32.0716	216	1480
TU_463	46.84	5.43105	648	639
TU_466	60.39	61.606	824	1772
TU_467	161.55	9.79899	1428	894
TU_469	136.63	10.6993	1343	934
TU_470	44.6	14.4611	624	1069
TU_471	31.32	5.63423	443	657
TU_472	70.32	3.75034	913	492
TU_473	66.96	20.8417	881	1261
TU_475	7.49	78.2204	62	1860
TU_476	105.97	4.45406	1191	552
TU_478	29.13	18.9482	410	1210
TU_480	13.85	19.4767	162	1226
TU_481	73.02	10.1513	943	908
TU_482	112.22	0.443577	1227	71
TU_483	46.01	5.65922	637	660
TU_485	20.09	79.0533	265	1863
TU_486	184.35	3.89929	1494	507
TU_487	62.78	36.7392	842	1547
TU_489	14.55	26.1046	178	1389
TU_490	5.27	56.6612	40	1743
TU_491	8.32	76.3367	73	1852
TU_492	51.7	11.85	710	985
TU_493	15.82	8.0767	195	813
TU_496	76.67	4.42533	978	550
TU_497	715.39	1.59562	1860	239
TU_498	23.9	77.7011	337	1858
TU_500	349.77	1.14744	1727	172
TU_501	151.44	61.8029	1401	1774
TU_503	155.47	0.759607	1413	116
TU_504	68.17	29.1667	895	1440
TU_505	204.51	6.54816	1536	717
TU_506	345.25	3.92375	1724	510
TU_507	9.07	72.9496	87	1835
TU_508	183.82	21.4914	1492	1281
TU_510	1670.98	0.406485	1912	66
TU_511	96.89	44.9926	1129	1649
TU_512	40.76	26.4791	575	1395
TU_516	20.8	76.7831	280	1854
TU_517	394.99	4.94766	1752	603
TU_520	42.89	41.7255	604	1614
TU_521	212.58	0.239335	1556	36
TU_522	35.24	16.0153	496	1119
TU_523	11.22	72.4392	118	1830
TU_524	65.55	0	866	1
TU_525	52.42	2.43812	725	343
TU_526	15.82	39.7333	195	1590
TU_527	13.27	87.7039	152	1895
TU_528	151.84	1.39619	1403	207
TU_529	41.14	38.2097	581	1563
TU_530	95.58	31.4446	1123	1471
TU_531	593.24	1.2386	1838	185
TU_532	84.3	40.4072	1038	1596
TU_533	54.58	19.9941	758	1239
TU_534	29.92	25.2	424	1374
TU_535	72.68	6.90406	938	742
TU_538	10.69	70.9905	110	1815
TU_539	186.17	1.14692	1496	171
TU_540	75.63	11.9558	969	992
TU_541	17.15	5.14381	220	622
TU_542	561.4	4.56925	1832	566
TU_543	865.13	2.90566	1878	404
TU_544	118.2	3.75377	1265	493
TU_546	360.56	6.24334	1735	702
TU_547	125.44	0.728079	1291	111
TU_548	145.43	6.97243	1380	746
TU_549	364.95	3.48813	1740	461
TU_550	94.46	14.6857	1117	1080
TU_551	61.92	14.4869	834	1072
TU_552	180.97	4.85779	1482	594
TU_553	69.12	7.12174	905	753
TU_554	363.92	3.22821	1739	434
TU_555	12.47	61.1284	139	1767
TU_556	43.08	51.481	607	1703
TU_557	100.69	4.81187	1157	590
TU_558	33.91	12.738	484	1024
TU_559	48.19	22.5988	670	1315
TU_560	29.88	14.482	422	1071
TU_561	19.86	21.9646	260	1296
TU_562	2.57	79.8431	17	1866
TU_563	181.41	5.13022	1484	621
TU_564	78.34	22.011	990	1299
TU_565	30.57	17.423	435	1171
TU_566	97.93	5.44559	1134	640
TU_567	188.66	10.2388	1504	913
TU_568	32.03	59.3734	456	1758
TU_569	64.74	3.25762	859	439
TU_570	91.31	6.29105	1098	707
TU_571	20.72	11.9048	279	990
TU_572	16.95	22.4256	218	1310
TU_573	30.66	14.786	437	1081
TU_574	53.85	18.0864	750	1192
TU_575	36.78	54.2935	521	1728
TU_577	69.2	1.83005	906	270
TU_579	458.87	2.41169	1791	339
TU_580	29.24	88.0784	412	1896
TU_581	63.27	3.66931	847	479
TU_582	37.47	3.25329	528	437
TU_583	98.88	31.6088	1142	1474
TU_584	700.05	2.39669	1858	338
TU_586	107.78	7.34182	1199	767
TU_587	57.47	12.4733	783	1011
TU_588	71.87	4.04539	930	523
TU_589	22.92	39.7159	319	1589
TU_590	57.91	0.991622	791	152
TU_592	1.68	81.8966	10	1873
TU_594	73.41	3.97646	951	515
TU_595	20.32	18.8822	269	1209
TU_597	37.79	23.3624	535	1340
TU_598	255.54	6.863	1631	738
TU_599	335.1	1.04828	1715	158
TU_600	9.01	58.5557	85	1755
TU_601	329.21	4.61275	1706	569
TU_602	63.03	19.9619	843	1238
TU_603	65.11	2.09023	862	306
TU_604	115.35	17.3888	1254	1169
TU_606	84.24	20.678	1037	1256
TU_607	431.43	1.19547	1776	180
TU_608	170.82	3.18522	1450	423
TU_609	37.22	28.7792	524	1436
TU_610	7.11	81.0248	55	1868
TU_612	5.62	97.0601	43	1923
TU_614	508.01	1.69705	1813	255
TU_616	71.46	5.58859	924	654
TU_617	23.86	61.824	334	1775
TU_618	347.46	2.78936	1725	387
TU_620	131.21	1.457	1320	219
TU_621	262.98	0.986446	1637	151
TU_622	806.89	0.302716	1872	46
TU_623	437.56	0.0776433	1780	15
TU_624	108.24	18.5185	1201	1200
TU_626	111.09	3.54259	1218	466
TU_627	68.66	16.1558	899	1129
TU_628	27.36	1.82992	386	269
TU_629	22.83	36.1577	316	1540
TU_630	264.44	21.2625	1640	1274
TU_631	68.96	13.0501	902	1032
TU_632	52.4	22.7822	723	1317
TU_633	280.26	0.901665	1656	143
TU_634	67.02	8.14145	884	821
TU_635	417.82	4.70086	1767	583
TU_636	355.14	6.09482	1732	691
TU_637	112.87	15.3898	1233	1101
TU_638	82.2	28.0273	1017	1422
TU_639	58.28	7.95957	799	803
TU_640	47.2	1.27588	655	191
TU_641	52.34	14.1545	721	1063
TU_642	41.66	39.1114	588	1580
TU_643	23.82	27.5547	333	1412
TU_644	16.3	38.281	208	1564
TU_645	20.12	51.7043	266	1705
TU_646	21.88	18.7221	303	1206
TU_647	10.39	69.3601	105	1805
TU_648	103.98	6.20603	1175	698
TU_649	80.35	11.8679	1004	986
TU_650	41.11	47.0232	578	1665
TU_651	387.82	4.65631	1749	575
TU_652	5.47	95.0707	42	1918
TU_653	39.41	17.466	554	1174
TU_654	15.05	11.5746	188	976
TU_655	1.27	80.4916	6	1867
TU_659	47.09	23.9011	652	1350
TU_660	122.78	1.3736	1284	204
TU_661	42.94	6.03939	605	688
TU_662	52.33	13.6469	720	1044
TU_664	896.66	0.0557314	1881	14
TU_665	20.83	21.6917	281	1287
TU_666	2333.62	0.875024	1923	136
TU_667	175.75	4.06136	1464	526
TU_668	31.8	7.47745	449	776
TU_669	141.31	2.44391	1362	344
TU_670	147.48	6.81746	1389	735
TU_671	281.99	13.8725	1660	1054
TU_672	1404.83	1.18522	1906	178
TU_674	105.09	8.58559	1185	845
TU_675	64.11	14.9396	854	1088
TU_676	150.05	3.10603	1395	419
TU_677	24.67	24.6487	347	1363
TU_678	19.5	15.1805	254	1094
TU_679	24.43	6.57744	344	719
TU_680	25.61	51.9873	364	1707
TU_681	235.62	2.16741	1599	315
TU_682	1448.71	0.108255	1907	19
TU_683	311	6.64866	1690	724
TU_684	84.53	22.3997	1039	1308
TU_686	122.98	19.2143	1285	1217
TU_687	26.4	35.4996	378	1530
TU_688	107.28	23.1188	1197	1331
TU_689	153.77	1.5872	1408	238
TU_690	216.52	10.2768	1565	915
TU_691	169.61	14.178	1446	1064
TU_692	35.93	13.8576	504	1053
TU_693	49.44	19.7923	689	1229
TU_696	20.83	77.0696	281	1855
TU_697	162.37	0.885118	1430	138
TU_698	45.8	25.5406	632	1379
TU_699	27.92	9.81912	391	895
TU_700	51.74	8.06681	711	812
TU_701	43.09	5.66988	608	661
TU_702	112.73	1.43394	1230	212
TU_703	289.44	16.6575	1672	1147
TU_704	959.95	0.54702	1886	89
TU_705	10.86	99.2029	114	1927
TU_706	5.43	56.8705	41	1746
TU_707	14.06	8.28441	170	828
TU_708	30.36	15.6198	431	1109
TU_709	111.3	7.09516	1219	752
TU_710	73.57	21.2397	953	1272
TU_711	99.41	10.795	1146	944
TU_712	38.3	89.4855	542	1901
TU_714	9.06	14.5283	86	1074
TU_715	30.62	77.5809	436	1857
TU_716	72.83	37.7521	941	1559
TU_718	24.16	64.8735	341	1786
TU_720	470.02	1.84195	1795	274
TU_721	46.27	56.2707	643	1738
TU_722	43.73	52.8924	614	1715
TU_725	309.23	10.2875	1686	916
TU_726	62.41	14.8219	840	1083
TU_727	334.34	5.17329	1714	624
TU_728	187.36	23.2509	1498	1336
TU_730	693.53	4.06015	1856	525
TU_731	121.06	68.2466	1277	1799
TU_733	103.06	10.289	1170	917
TU_734	1205.7	0.331484	1899	53
TU_735	48.65	69.5652	675	1807
TU_736	160.7	0.826956	1425	127
TU_737	98.02	31.6219	1136	1475
TU_738	90.94	14.1184	1096	1060
TU_739	529.96	4.41871	1821	549
TU_740	405.09	36.0643	1760	1537
TU_741	37.13	56.6593	522	1742
TU_742	8.71	11.8421	83	984
TU_743	19.13	28.646	250	1432
TU_744	28.66	41.4026	404	1610
TU_745	421.93	2.50479	1772	350
TU_746	796.57	4.23885	1869	535
TU_747	7561.49	0.0548533	1930	13
TU_749	30.56	98.4782	434	1925
TU_750	190.42	16.8435	1507	1154
TU_751	200.59	6.27074	1530	705
TU_752	98.45	2.26348	1139	325
TU_753	17.06	29.1822	219	1443
TU_754	69.97	4.07184	911	528
TU_755	58.64	4.6814	803	580
TU_757	113.7	1.48167	1243	225
TU_758	208.81	2.91519	1546	405
TU_760	21.24	94.9941	289	1917
TU_761	112.16	11.7476	1226	980
TU_763	53.41	61.4034	740	1770
TU_764	44.34	20.8356	620	1260
TU_765	81.18	6.4962	1010	716
TU_766	612.83	1.9817	1840	293
TU_767	401.49	0.537581	1756	87
TU_768	37.68	71.7372	533	1820
TU_769	55.98	4.95756	776	604
TU_770	13.86	95.4809	164	1919
TU_771	190.1	47.6106	1506	1669
TU_772	87.4	13.4825	1062	1041
TU_773	90.89	26.8962	1094	1398
TU_774	72.78	12.9218	940	1026
TU_775	59.24	16.5869	809	1145
TU_776	58.25	11.2178	798	963
TU_777	213.72	1.00973	1558	153
TU_778	98.1	7.13745	1137	756
TU_779	9.52	9.59164	97	886
TU_780	77.19	36.0162	982	1536
TU_781	112.93	14.2976	1237	1067
TU_782	131.87	5.76676	1326	673
TU_783	72.1	19.9245	932	1235
TU_784	100.93	22.2299	1161	1305
TU_785	44.77	33.2488	625	1500
TU_786	29.46	6.83112	417	737
TU_787	38.17	58.4793	540	1753
TU_788	39.5	28.1034	557	1423
TU_789	22.09	4.90745	306	598
TU_790	33.31	5.71752	475	666
TU_791	75.03	8.44417	966	837
TU_794	23.8	16.4619	332	1140
TU_795	173.18	32.62	1456	1491
TU_796	35.16	38.4454	495	1568
TU_797	21.17	20.4733	288	1252
TU_798	36.16	35.8752	509	1533
TU_799	16.6	79.1221	215	1864
TU_800	10.56	66.9069	108	1793
TU_801	322.93	1.29898	1701	197
TU_803	100.46	3.51517	1155	463
TU_804	48.99	11.8409	681	983
TU_805	26.04	28.8136	371	1438
TU_807	123.23	11.0959	1286	960
TU_808	59.71	8.88143	818	860
TU_810	20.5	30.6964	273	1461
TU_812	48.45	26.1095	673	1390
TU_813	132.26	3.55137	1329	468
TU_814	2233.57	0.147081	1921	23
TU_815	974.27	0.246754	1887	38
TU_816	442.21	0.398667	1782	62
TU_817	137.21	1.59925	1348	241
TU_818	527.43	0.827332	1819	128
TU_819	39.42	67.0677	556	1794
TU_820	55.96	15.9634	775	1117
TU_821	263.96	0.305926	1639	47
TU_824	73.22	31.2359	948	1467
TU_825	16.81	60.9796	217	1766
TU_826	37.25	44.1362	525	1646
TU_827	246.83	6.94088	1615	744
TU_830	501.51	4.4852	1812	553
TU_831	401.27	1.35697	1755	203
TU_832	34.78	12.5911	490	1015
TU_833	80.44	4.24949	1006	536
TU_834	88.27	2.36699	1070	336
TU_835	17.51	21.9697	224	1297
TU_836	246.98	5.84423	1616	682
TU_837	167.82	1.22425	1441	184
TU_838	268.19	4.88704	1645	596
TU_839	560.73	3.33908	1830	447
TU_841	320.26	2.65358	1697	372
TU_844	145.02	5.60437	1377	656
TU_848	5.9	88.3904	47	1897
TU_849	7.49	74.5584	62	1845
TU_850	80.16	37.4043	1002	1554
TU_851	476.13	1.46112	1797	220
TU_852	49.43	7.74543	688	794
TU_853	52.41	40.2122	724	1594
TU_855	38.62	16.0982	545	1124
TU_857	61.27	28.3811	827	1425
TU_858	150.94	3.63277	1400	474
TU_859	7.26	72.6862	57	1833
TU_860	1.37	50.5415	7	1694
TU_861	35.37	30.4288	499	1458
TU_863	155.95	3.0644	1414	414
TU_864	39.52	39.2747	558	1583
TU_866	110.11	24.6751	1215	1364
TU_867	47.13	5.79652	653	676
TU_868	688.78	0.803618	1853	123
TU_869	958.72	0.198828	1885	33
TU_870	626.45	0.528756	1842	86
TU_871	20.32	50.5355	269	1693
TU_872	14.59	40.8114	179	1602
TU_873	722.36	0.369635	1861	57
TU_874	20.6	32.9645	276	1495
TU_875	40.66	8.11299	574	817
TU_876	5.67	83.2199	44	1882
TU_878	179.23	20.3174	1476	1244
TU_879	64.87	10.45	860	922
TU_880	99.1	24.696	1143	1365
TU_881	411.48	5.0533	1763	610
TU_883	37.61	19.8423	529	1232
TU_884	173.3	0.172811	1457	28
TU_885	202.99	0.118093	1534	20
TU_886	150.69	0.946559	1398	147
TU_887	179.79	8.02169	1477	808
TU_888	113.49	7.0516	1242	749
TU_889	35.47	24.7401	500	1367
TU_890	52.66	10.8968	727	945
TU_891	36.58	18.5301	515	1201
TU_892	26.78	11.2951	385	968
TU_893	19.76	78.9249	259	1862
TU_894	17.87	38.016	229	1562
TU_895	125.77	41.0333	1292	1605
TU_897	143.79	3.41886	1373	450
TU_898	43.2	32.9297	609	1494
TU_900	13.79	68.5016	161	1802
TU_901	74.46	10.6337	959	929
TU_904	90.48	10.7428	1091	937
TU_905	146.77	12.1559	1386	1001
TU_906	3.12	47.563	19	1668
TU_907	247.82	5.72526	1617	667
TU_908	11.31	35.0373	120	1521
TU_909	17.98	71.278	233	1818
TU_910	56.26	53.8171	777	1725
TU_911	18.32	29.2391	236	1445
TU_912	110.23	5.6896	1216	663
TU_913	59.81	4.98809	819	607
TU_914	55.65	39.0938	770	1579
TU_915	214.16	0.418488	1559	69
TU_916	32.19	33.9692	458	1505
TU_917	85.99	0.967408	1045	148
TU_918	36.37	31.0129	511	1465
TU_922	90.37	1.64345	1087	247
TU_923	90.93	3.27625	1095	441
TU_924	90.38	7.90707	1088	801
TU_925	197.49	4.67709	1523	579
TU_926	322.77	0.86612	1700	134
TU_927	4.95	86.15	37	1892
TU_928	332.69	1.8324	1710	272
TU_929	199.22	3.46933	1527	458
TU_930	206.28	3.98883	1541	517
TU_931	111.51	15.7334	1221	1113
TU_932	234.91	9.31866	1598	876
TU_933	83.64	12.9113	1030	1025
TU_934	132.06	2.89706	1328	402
TU_935	252.59	5.26572	1627	631
TU_936	109.66	4.41074	1210	548
TU_938	50.34	20.4362	700	1250
TU_939	99.46	2.2314	1148	321
TU_940	44.48	29.172	622	1442
TU_942	73.08	27.0222	946	1399
TU_943	30.99	50.6371	440	1696
TU_944	127.31	2.0617	1303	301
TU_945	54.35	3.94132	755	514
TU_946	28.98	17.2709	407	1165
TU_948	12.54	54.7782	140	1730
TU_949	101.86	8.84195	1167	859
TU_950	187.54	11.5419	1500	975
TU_951	43.74	23.6249	615	1347
TU_952	35.24	4.2131	496	532
TU_953	17.44	49.9713	223	1690
TU_954	13.7	36.3679	160	1545
TU_955	38.74	1.27421	547	190
TU_956	24.34	27.5595	343	1414
TU_959	82.07	7.70355	1015	789
TU_960	4325.7	0.0545279	1928	12
TU_961	137.61	2.23785	1349	323
TU_962	29.17	13.7493	411	1048
TU_963	234.21	4.58323	1595	567
TU_964	11.88	83.4032	129	1884
TU_965	130.77	5.77173	1318	674
TU_967	92.95	25.3833	1105	1377
TU_968	16.17	43.6192	205	1638
TU_969	6.28	51.9142	49	1706
TU_970	2.05	49.7549	14	1686
TU_972	67.54	12.354	888	1007
TU_974	211.91	1.97974	1554	292
TU_976	32.79	26.4468	468	1393
TU_977	207.89	6.33898	1544	710
TU_979	26.06	5.20189	372	628
TU_981	5.07	88.8938	39	1899
TU_982	317.98	0.282238	1692	42
TU_983	39.72	49.2266	561	1681
TU_984	22.14	68.1851	308	1798
TU_985	129.85	28.8064	1314	1437
TU_986	341.61	5.10306	1720	614
TU_987	109.5	16.425	1209	1139
TU_988	321.33	2.80105	1698	388
TU_990	175.17	6.21085	1463	699
TU_992	116.27	2.53165	1257	354
TU_993	97.4	1.12679	1133	168
TU_994	228.93	1.53972	1588	232
TU_995	233.61	3.43103	1593	453
TU_996	98.2	4.50258	1138	557
TU_997	149.57	4.544	1394	563
TU_999	287.46	1.5986	1671	240
TU_1002	229.3	7.93383	1589	802
TU_1003	53.71	33.3126	748	1501
TU_1004	637.41	5.07669	1844	612
TU_1006	132.67	5.03221	1332	609
TU_1007	92.2	10.754	1100	938
TU_1009	46.55	73.5571	646	1840
TU_1010	177.78	6.14507	1472	692
TU_1011	204.86	5.84613	1537	683
TU_1012	24.69	78.3592	348	1861
TU_1013	1799.75	0.129295	1915	21
TU_1014	28.36	71.9264	397	1823
TU_1015	250.26	1.31314	1622	198
TU_1016	119.59	9.32595	1271	877
TU_1017	119.65	9.45895	1272	881
TU_1018	65.34	23.8728	864	1349
TU_1019	28.16	23.1651	393	1335
TU_1020	74.45	9.49429	958	884
TU_1021	72.89	7.71081	942	790
TU_1022	20.45	3.53774	272	465
TU_1023	13.31	8.83562	154	858
TU_1024	14.65	20.7251	181	1258
TU_1025	62.11	8.05329	837	810
TU_1026	21.37	31.1977	293	1466
TU_1028	21.12	8.09399	287	815
TU_1029	49.7	43.1545	692	1631
TU_1030	8.12	40.2941	68	1595
TU_1031	76.51	9.45562	976	880
TU_1032	39.77	27.5196	564	1410
TU_1033	213.18	1.68788	1557	254
TU_1035	43.2	23.0495	609	1327
TU_1037	69.61	5.12471	909	619
TU_1038	77.74	1.15702	986	174
TU_1039	58.35	5.39883	800	636
TU_1040	134.98	0.251256	1339	39
TU_1041	55.73	1.24047	771	186
TU_1042	172.7	3.21677	1455	431
TU_1043	318.09	2.32451	1693	330
TU_1044	112.75	23.2993	1231	1338
TU_1045	42.45	14.5015	598	1073
TU_1046	29.45	22.7845	416	1318
TU_1047	17.92	31.4461	231	1472
TU_1049	148.3	3.93833	1391	513
TU_1050	121.96	0.188231	1280	31
TU_1051	105.5	9.62049	1187	888
TU_1052	48.79	3.71028	676	486
TU_1053	24.29	12.6573	342	1019
TU_1054	41.11	18.1402	578	1194
TU_1055	7.67	55.4588	67	1735
TU_1056	44.24	7.05882	619	751
TU_1057	2.62	89.6402	18	1902
TU_1058	59.61	16.3955	814	1137
TU_1060	30.8	32.0988	438	1481
TU_1061	74.66	17.8477	962	1183
TU_1064	266.54	29.2566	1644	1446
TU_1066	18.43	93.0387	238	1913
TU_1067	80.43	3.78036	1005	495
TU_1068	70.68	4.33135	920	542
TU_1069	8.94	90.3477	84	1905
TU_1070	34.31	27.2939	485	1405
TU_1071	86.57	16.3494	1052	1136
TU_1073	38.9	13.5748	548	1042
TU_1074	120.81	4.49802	1274	556
TU_1075	11.21	56.2963	117	1739
TU_1076	12.42	49.9597	137	1689
TU_1077	1.19	92.1504	4	1909
TU_1078	13.13	7.73015	150	792
TU_1079	33.23	50.6021	474	1695
TU_1080	33.89	21.6959	483	1288
TU_1081	9.63	69.8874	99	1810
TU_1082	112.98	5.57459	1238	652
TU_1083	26.46	93.4458	382	1915
TU_1084	99.36	3.60885	1144	472
TU_1085	94.04	0.349687	1113	55
TU_1086	130.79	0.167926	1319	26
TU_1087	83.47	3.81424	1027	499
TU_1089	40.57	63.6176	573	1783
TU_1090	14.05	8.94362	169	863
TU_1091	71.42	0.846869	923	133
TU_1093	3.74	70.2939	26	1812
TU_1095	136.77	21.7563	1345	1291
TU_1097	14.65	81.5654	181	1872
TU_1098	244.95	2.15698	1613	314
TU_1099	23.16	66.0161	323	1791
TU_1100	68.08	37.5985	893	1556
TU_1101	284	2.7164	1664	381
TU_1102	143.81	0.615066	1374	96
TU_1103	992.38	0.323423	1889	51
TU_1104	333.07	4.9729	1712	606
TU_1105	215.72	1.04133	1563	156
TU_1106	49.34	18.0535	685	1191
TU_1107	9.5	48.2289	96	1674
TU_1108	23.71	4.66425	329	576
TU_1111	13.17	56.6776	151	1744
TU_1112	36.62	32.298	516	1486
TU_1113	398.89	11.3184	1754	970
TU_1114	1829.19	1.75628	1916	260
TU_1115	56.68	23.1458	778	1334
TU_1116	96.87	14.5692	1128	1075
TU_1117	118	1.16425	1264	176
TU_1118	26.2	29.984	373	1453
TU_1119	105.05	7.13402	1183	755
TU_1120	59.69	21.6667	817	1285
TU_1122	606.2	1.3523	1839	202
TU_1123	332.04	2.5361	1709	355
TU_1124	420.67	3.35424	1771	448
TU_1125	295.92	8.9757	1677	867
TU_1126	83.9	47.1563	1034	1666
TU_1127	32.7	17.4659	464	1173
TU_1128	209.42	10.1973	1547	912
TU_1129	103.25	48.9619	1171	1679
TU_1130	25.06	4.53333	354	560
TU_1131	143.34	4.66879	1368	578
TU_1132	211.54	7.58814	1553	784
TU_1133	261.84	3.21579	1636	430
TU_1134	111.94	6.62329	1225	722
TU_1135	159.26	1.47241	1421	222
TU_1136	104.82	31.3736	1181	1469
TU_1137	32.71	16.8742	466	1155
TU_1139	43.76	56.8655	616	1745
TU_1140	491.51	1.69997	1804	256
TU_1141	46.11	12.3551	639	1008
TU_1142	14.07	21.4405	171	1280
TU_1143	15.13	22.5691	189	1312
TU_1144	25.81	48.5857	367	1675
TU_1145	169.71	1.62309	1447	243
TU_1146	1753.38	0.0148263	1914	7
TU_1149	65.94	84.0901	871	1886
TU_1150	174.55	1.46212	1461	221
TU_1151	21.6	72.2294	299	1828
TU_1152	301.26	2.43223	1683	340
TU_1153	822.07	2.63641	1874	367
TU_1154	124.03	51.2882	1288	1701
TU_1155	28.6	39.136	402	1581
TU_1156	299.76	5.45638	1682	641
TU_1157	94.18	14.0066	1114	1058
TU_1158	67.9	14.9869	891	1090
TU_1159	35.72	36.2939	502	1544
TU_1161	340.26	7.7286	1719	791
TU_1162	126.11	6.68886	1296	725
TU_1163	101.4	43.7136	1164	1640
TU_1164	26.76	72.6436	384	1832
TU_1167	275.95	5.48363	1651	646
TU_1168	104.98	3.29772	1182	443
TU_1169	86.9	15.7047	1055	1111
TU_1170	41.26	5.75605	585	669
TU_1171	20.59	43.927	274	1642
TU_1173	114.68	5.83019	1251	681
TU_1174	46.76	15.3818	647	1100
TU_1175	62.5	12.1698	841	1002
TU_1176	6.11	76.4819	48	1853
TU_1177	77.8	23.4101	987	1342
TU_1179	493.76	3.73548	1807	489
TU_1181	69.59	9.95083	908	903
TU_1182	54.85	16.1315	763	1128
TU_1183	9.46	15.6111	95	1108
TU_1185	3.72	90.9753	25	1906
TU_1186	17.64	40.4456	226	1597
TU_1187	39.89	81.23	568	1869
TU_1188	375.79	1.12091	1745	165
TU_1189	39.24	12.3324	551	1006
TU_1190	87.27	15.5833	1060	1107
TU_1193	47.46	18.6214	661	1204
TU_1196	888.11	1.13106	1880	169
TU_1197	116.13	39.6633	1256	1588
TU_1199	73.06	17.1749	945	1160
TU_1200	32.55	9.70874	462	890
TU_1201	12.97	28.9704	147	1439
TU_1203	77.83	4.03206	988	522
TU_1204	48.36	36.8008	672	1548
TU_1205	342.51	4.94019	1722	602
TU_1206	234.8	1.86408	1597	279
TU_1207	92.58	22.579	1103	1313
TU_1208	53.67	20.7472	746	1259
TU_1211	31.88	46.3841	452	1658
TU_1212	53.82	11.0266	749	954
TU_1215	98.78	34.1467	1141	1510
TU_1216	114	10.5602	1245	927
TU_1217	50.56	19.3492	703	1221
TU_1218	773.58	0.906925	1866	144
TU_1219	40.88	85.6163	576	1891
TU_1220	42.82	21.0691	602	1265
TU_1221	23.86	49.492	334	1683
TU_1222	432.38	1.4788	1777	224
TU_1223	17.96	94.8449	232	1916
TU_1225	15.19	53.6325	190	1722
TU_1226	293.26	3.84603	1674	502
TU_1228	14.99	71.8074	186	1821
TU_1229	136.74	1.22083	1344	182
TU_1230	53.11	24.6987	737	1366
TU_1231	160.02	14.5877	1424	1077
TU_1232	31.66	10.7163	446	935
TU_1233	907.15	0.628772	1883	97
TU_1234	284.36	9.22846	1666	873
TU_1235	87.35	43.5249	1061	1636
TU_1236	83.8	12.0118	1033	995
TU_1237	65.83	11.8151	870	981
TU_1238	25.83	18.104	368	1193
TU_1239	23.13	12.4195	322	1010
TU_1241	114.46	2.81056	1249	389
TU_1244	133.72	8.62375	1336	848
TU_1245	87.46	17.5606	1063	1179
TU_1246	32.19	53.5699	458	1721
TU_1247	14.96	82.8263	185	1876
TU_1249	23.35	9.94987	325	902
TU_1251	22.34	1.97455	311	289
TU_1252	25.42	14.9264	358	1085
TU_1253	94.47	5.46382	1118	642
TU_1256	19.88	40.0483	262	1593
TU_1258	264.76	19.9516	1642	1236
TU_1260	16.29	49.0938	207	1680
TU_1261	93.28	72.3787	1106	1829
TU_1262	221.25	40.6964	1573	1601
TU_1263	69.45	11.28	907	966
TU_1264	31.83	28.3108	450	1424
TU_1265	25.46	12.9275	360	1027
TU_1266	10.05	26.1029	103	1388
TU_1267	8.42	86.3577	77	1893
TU_1268	457.74	0.735151	1789	113
TU_1269	184.71	1.47749	1495	223
TU_1270	179.79	2.90019	1477	403
TU_1271	17.74	0.838457	227	131
TU_1272	3.35	97.3721	21	1924
TU_1273	70.67	17.2289	919	1162
TU_1275	8.69	86.6369	82	1894
TU_1276	169.86	11.2771	1448	964
TU_1277	373.16	4.34983	1743	544
TU_1278	69.98	8.37916	912	834
TU_1279	47.24	16.8017	656	1153
TU_1281	167.82	6.56422	1441	718
TU_1282	30.46	24.8272	432	1368
TU_1283	48.15	3.19662	668	426
TU_1284	36.69	39.3052	518	1585
TU_1286	65.79	1.15685	869	173
TU_1287	68.75	19.4399	900	1225
TU_1288	137.76	2.97908	1352	409
TU_1289	138.38	2.10809	1353	309
TU_1290	24.79	20.9503	350	1264
TU_1291	248.31	10.4447	1618	921
TU_1292	70.52	44.4943	918	1648
TU_1293	106.11	32.0113	1194	1479
TU_1295	162.65	21.3681	1431	1275
TU_1296	516.76	2.32303	1816	329
TU_1297	111.46	2.10785	1220	308
TU_1298	200.38	4.29383	1529	539
TU_1299	50.8	31.6285	705	1476
TU_1302	63.17	48.0211	846	1672
TU_1304	461.09	0.66783	1792	106
TU_1305	534.27	1.34247	1824	201
TU_1306	293.44	1.12541	1675	167
TU_1307	137.7	9.8409	1351	896
TU_1308	318.24	0.100452	1694	18
TU_1309	637.98	0	1845	1
TU_1310	215.28	5.07099	1561	611
TU_1311	172.67	2.03676	1454	298
TU_1313	118.52	44.0706	1269	1645
TU_1314	434.51	2.51284	1778	351
TU_1315	48.79	37.0289	676	1550
TU_1317	42.46	45.5501	599	1653
TU_1318	127.08	5.12878	1301	620
TU_1319	29.31	45.0815	414	1651
TU_1320	200.28	10.5014	1528	924
TU_1321	560.78	1.64343	1831	246
TU_1323	259.36	2.59511	1635	362
TU_1325	90.32	24.2663	1085	1356
TU_1326	462.68	2.66745	1793	373
TU_1328	11.78	35.9783	127	1535
TU_1329	125.89	5.60138	1294	655
TU_1330	583.67	4.58699	1835	568
TU_1331	179.07	23.0832	1475	1329
TU_1332	587.8	1.27811	1836	192
TU_1333	54.02	49.5706	753	1684
TU_1334	329.4	3.00639	1707	410
TU_1335	83.51	82.9132	1028	1878
TU_1337	89.11	3.88308	1079	506
TU_1338	65.99	22.9089	872	1321
TU_1339	47.58	72.0019	664	1825
TU_1340	112.92	1.8087	1236	265
TU_1341	188.27	2.52653	1503	353
TU_1342	66.26	13.363	873	1038
TU_1343	84.53	19.0403	1039	1213
TU_1344	155.03	7.41161	1411	772
TU_1345	100.57	2.20731	1156	316
TU_1347	101.63	10.6785	1166	933
TU_1348	226.59	7.48408	1586	777
TU_1350	524.17	2.67013	1817	374
TU_1351	220.91	11.2776	1571	965
TU_1352	251.46	0.0198799	1625	8
TU_1353	79.43	6.89251	996	741
TU_1354	143.53	50.3871	1371	1692
TU_1355	43.59	99.9363	612	1930
TU_1356	50.39	40.4796	701	1598
TU_1357	41.86	3.32564	590	444
TU_1358	17.86	74.6451	228	1847
TU_1359	43.89	32.6427	617	1492
TU_1360	7.59	52.6217	66	1710
TU_1361	45.8	70.4726	632	1814
TU_1363	233.91	0.404496	1594	65
TU_1365	86.69	8.11871	1053	818
TU_1366	1261.42	0.518927	1901	83
TU_1367	8.37	36.2529	74	1543
TU_1368	28.7	15.5386	406	1105
TU_1372	69.84	1.53673	910	230
TU_1373	53.67	4.65447	746	574
TU_1374	22.33	20.4205	310	1248
TU_1375	22.9	7.2499	318	764
TU_1376	46.97	14.21	650	1066
TU_1377	13.11	13.351	148	1036
TU_1378	29.85	24.3921	421	1359
TU_1379	11.96	42.9389	130	1627
TU_1381	130.64	4.76052	1316	587
TU_1383	39.3	6.82788	552	736
TU_1384	8.38	61.2396	75	1769
TU_1385	8.64	38.3738	81	1565
TU_1386	66.8	5.51627	878	648
TU_1387	14.6	27.687	180	1416
TU_1389	47.9	7.52896	666	780
TU_1390	36.4	35.9268	512	1534
TU_1391	25.79	27.5562	366	1413
TU_1392	30.17	26.7541	428	1396
TU_1393	332.75	3.93221	1711	512
TU_1394	338.26	2.63378	1718	365
TU_1395	32.06	59.1228	457	1757
TU_1396	34.82	8.9197	491	862
TU_1397	169.18	12.0549	1445	996
TU_1398	87.04	3.80195	1056	497
TU_1399	58.03	19.414	793	1223
TU_1400	86.48	10.4762	1048	923
TU_1401	12.89	74.2766	145	1842
TU_1402	148.04	4.56421	1390	565
TU_1404	31.71	72.9691	447	1836
TU_1405	8.31	71.4727	72	1819
TU_1406	100.84	1.39826	1159	208
TU_1407	80.91	3.20613	1007	429
TU_1408	14.43	55.831	175	1737
TU_1411	11.61	61.8594	123	1776
TU_1412	171.08	2.08894	1452	305
TU_1413	65.72	4.12837	867	530
TU_1414	55.75	0	772	1
TU_1415	3.4	56.962	23	1747
TU_1416	12	8.95296	131	865
TU_1417	7.41	43.9909	60	1643
TU_1419	192.27	1.64714	1510	248
TU_1421	31.99	73.1695	455	1837
TU_1422	392.13	2.04586	1751	300
TU_1423	50.09	34.7362	698	1516
TU_1424	49.56	13.9284	690	1056
TU_1425	15.64	59.5028	194	1759
TU_1426	157.03	5.03175	1417	608
TU_1427	52.13	19.0905	718	1214
TU_1428	37.64	16.504	531	1142
TU_1429	66.53	1.65558	876	251
TU_1430	34.34	20.4909	486	1253
TU_1431	139.77	11.7056	1357	979
TU_1435	41.69	34.087	589	1509
TU_1436	67.92	2.91595	892	407
TU_1437	38.72	74.7982	546	1848
TU_1439	737	0.504901	1863	80
TU_1440	33.22	22.2924	472	1306
TU_1441	28.54	57.8932	399	1749
TU_1442	1.04	30.6667	3	1460
TU_1443	7.32	88.7159	58	1898
TU_1444	150.5	19.0207	1397	1212
TU_1445	93.59	8.53206	1109	842
TU_1446	137.67	12.2842	1350	1005
TU_1447	66.99	15.1918	883	1095
TU_1449	18.55	47.1811	244	1667
TU_1450	174.41	12.6071	1460	1016
TU_1451	4.8	67.5895	35	1795
TU_1453	310.89	2.85902	1689	396
TU_1456	23.38	33.0086	326	1496
TU_1457	23.7	9.61098	328	887
TU_1458	89.16	2.65313	1080	371
TU_1459	36.12	57.9902	508	1750
TU_1460	525.82	0.644332	1818	98
TU_1461	251.22	8.17647	1624	822
TU_1462	83.06	6.7056	1026	727
TU_1463	52.73	34.3092	732	1511
TU_1464	264.82	0.820194	1643	126
TU_1465	83	10.906	1025	947
TU_1466	2177.9	0.095872	1920	17
TU_1467	72.55	39.0234	937	1575
TU_1470	38.41	23.318	543	1339
TU_1471	48.15	9.79768	668	893
TU_1474	4.32	83.5303	31	1885
TU_1475	73.02	7.27619	943	765
TU_1477	105.17	70.413	1186	1813
TU_1478	141.8	2.73681	1364	383
TU_1479	20.85	6.87807	284	740
TU_1480	29.29	20.4508	413	1251
TU_1481	68.09	0.511397	894	81
TU_1482	118.83	3.50792	1270	462
TU_1483	13.61	25.3428	159	1376
TU_1484	34.34	19.219	486	1218
TU_1486	765	11.0465	1864	958
TU_1487	857.86	8.62651	1876	849
TU_1488	18.52	46.474	241	1659
TU_1489	11.83	56.3951	128	1740
TU_1491	14.23	53.0673	172	1718
TU_1492	101.38	1.92512	1163	285
TU_1494	310.57	0.285751	1688	43
TU_1495	45.51	63.3102	628	1781
TU_1496	390.24	5.37113	1750	635
TU_1498	109.05	0.971667	1207	149
TU_1499	273.71	2.85359	1649	395
TU_1501	497.6	1.49266	1810	228
TU_1502	383.98	0.482065	1748	77
TU_1503	21.71	42.9135	300	1626
TU_1504	161.01	25.7026	1426	1382
TU_1505	309.81	4.72368	1687	585
TU_1506	224.01	1.90059	1582	283
TU_1507	243.49	14.6458	1611	1078
TU_1508	60.73	25.8757	826	1385
TU_1509	48.91	5.21318	678	629
TU_1510	47.19	34.3763	654	1512
TU_1511	326.34	3.99788	1704	519
TU_1513	89.06	12.652	1078	1018
TU_1514	70.44	24.984	916	1371
TU_1515	148.88	3.33095	1393	445
TU_1517	99.55	6.18226	1150	696
TU_1518	15.83	52.7604	197	1711
TU_1519	52.92	2.32558	736	331
TU_1520	7.24	16.6858	56	1148
TU_1521	6.67	60.8338	53	1765
TU_1523	493.6	0.548034	1806	90
TU_1524	173.65	0.896016	1459	139
TU_1525	295.73	0.387362	1676	60
TU_1526	117.66	16.6301	1262	1146
TU_1527	27.66	22.9097	389	1322
TU_1528	30.89	5.47736	439	645
TU_1529	127.68	6.28303	1305	706
TU_1530	24.62	48.0481	345	1673
TU_1531	139.77	6.60831	1357	721
TU_1532	33.73	29.3168	480	1448
TU_1533	61.81	18.4887	831	1198
TU_1534	4.73	96.1922	34	1921
TU_1535	115.29	1.93927	1253	287
TU_1536	86.25	7.90176	1047	800
TU_1537	223.54	2.81715	1580	391
TU_1538	181.12	12.6712	1483	1021
TU_1541	458.61	0.883942	1790	137
TU_1542	116.47	10.1173	1258	907
TU_1544	14.04	68.3284	168	1800
TU_1545	4.63	59.5986	33	1761
TU_1547	52.39	11.9644	722	993
TU_1548	219.33	2.58494	1569	360
TU_1549	203.77	1.63167	1535	244
TU_1551	106.17	10.9835	1195	949
TU_1552	13.85	96.0003	162	1920
TU_1555	30.27	26.0445	430	1387
TU_1556	237.43	2.23988	1602	324
TU_1557	253.76	0.521385	1628	85
TU_1559	24.66	61.6187	346	1773
TU_1560	26.2	38.8136	373	1572
TU_1561	91.88	20.7179	1099	1257
TU_1562	67.17	5.54071	886	649
TU_1563	28.66	41.8779	404	1615
TU_1564	32.61	14.7897	463	1082
TU_1565	29.84	20.1285	420	1242
TU_1568	47.82	5.32568	665	634
TU_1569	115.01	16.0817	1252	1123
TU_1570	8.14	64.7924	69	1785
TU_1571	53.55	47.868	742	1670
TU_1573	12.62	52.8753	141	1714
TU_1574	8.14	56.6098	69	1741
TU_1575	48.01	21.7058	667	1289
TU_1576	127.09	3.69781	1302	484
TU_1577	68.84	30.9321	901	1464
TU_1578	222.13	1.93369	1577	286
TU_1579	420.43	0.466383	1770	74
TU_1580	134.85	15.7872	1338	1114
TU_1582	108.61	17.9559	1203	1188
TU_1583	131.73	5.81296	1325	679
TU_1584	202.87	2.49447	1533	349
TU_1585	146.73	10.4431	1385	920
TU_1586	39.76	2.30958	563	328
TU_1587	21.77	45.6022	301	1654
TU_1588	145.78	34.5721	1383	1515
TU_1589	282.91	7.17567	1661	759
TU_1590	126.62	9.38887	1300	879
TU_1591	25.44	17.8825	359	1184
TU_1592	32.96	43.8788	470	1641
TU_1593	93.71	7.19025	1110	760
TU_1595	54.42	2.47312	756	346
TU_1599	92.71	4.45223	1104	551
TU_1600	18.73	34.0725	247	1508
TU_1601	5877.07	0.331039	1929	52
TU_1602	1299.07	16.7972	1902	1152
TU_1603	436.41	1.29374	1779	196
TU_1604	1254.48	1.70886	1900	258
TU_1607	67.75	0.761682	889	117
TU_1609	49.74	5.58087	693	653
TU_1611	197.21	2.23577	1522	322
TU_1612	122.3	7.4046	1282	770
TU_1613	70.49	23.6708	917	1348
TU_1614	21.32	37.6426	290	1557
TU_1615	58.2	0.0343525	796	9
TU_1616	27.7	70.0702	390	1811
TU_1617	28.56	38.5542	400	1570
TU_1618	20.59	74.5583	274	1844
TU_1620	135.55	36.1487	1340	1539
TU_1621	134.57	21.9929	1337	1298
TU_1622	19.63	17.7284	257	1182
TU_1623	9.97	35.6359	102	1531
TU_1624	15.98	2.14329	199	312
TU_1625	31.59	34.7449	445	1517
TU_1627	87.48	7.20272	1064	762
TU_1628	65.26	6.73146	863	729
TU_1629	52.7	1.16279	729	175
TU_1630	87.73	9.15398	1066	872
TU_1631	146.65	3.48164	1384	459
TU_1632	54.53	12.0767	757	998
TU_1633	60.2	12.3854	821	1009
TU_1634	35.06	5.80333	494	677
TU_1635	74.6	10.7762	961	941
TU_1636	451.7	2.48904	1787	348
TU_1637	9.3	72.5177	90	1831
TU_1638	205.66	4.49522	1540	555
TU_1643	49.91	12.5613	696	1014
TU_1644	67.85	10.1919	890	911
TU_1645	689.5	2.54692	1854	357
TU_1648	269.48	39.0868	1646	1578
TU_1651	1859.7	0.185706	1917	30
TU_1652	363.66	10.5101	1738	925
TU_1653	58.72	39.1881	805	1582
TU_1654	45.65	49.491	630	1682
TU_1655	228.41	5.11777	1587	616
TU_1656	230.87	2.69325	1591	378
TU_1658	471.99	2.92466	1796	408
TU_1659	145.25	32.7048	1378	1493
TU_1661	48.98	38.0157	680	1561
TU_1662	73.43	5.85897	952	685
TU_1663	145.57	6.77554	1381	733
TU_1664	117.79	1.28227	1263	193
TU_1666	68.96	9.31089	902	875
TU_1667	80.02	7.81106	1001	796
TU_1668	105.86	14.4358	1189	1068
TU_1669	243.31	1.41809	1608	211
TU_1672	25.64	0.349786	365	56
TU_1673	67.02	1.54253	884	233
TU_1674	318.76	6.57953	1695	720
TU_1678	397.45	2.87858	1753	398
TU_1679	58.01	41.1544	792	1606
TU_1680	533.47	0.87333	1823	135
TU_1681	19.87	16.7574	261	1150
TU_1682	39.53	0.60347	559	93
TU_1683	54.89	2.52175	764	352
TU_1685	19.11	41.6489	249	1612
TU_1686	64.43	3.72086	857	487
TU_1687	19.53	10.1656	255	909
TU_1688	19.39	27.8109	252	1419
TU_1689	76.51	35.4673	976	1529
TU_1690	82.83	19.6293	1023	1228
TU_1693	183.62	2.67147	1490	375
TU_1695	102.14	5.7836	1168	675
TU_1696	81.91	39.0551	1014	1576
TU_1697	202.22	1.08589	1532	160
TU_1698	862.19	0.372078	1877	58
TU_1699	84.2	1.97905	1036	291
TU_1700	16.09	49.7188	202	1685
TU_1701	107.43	18.3787	1198	1196
TU_1702	246.27	1.48806	1614	226
TU_1703	222.04	1.12219	1576	166
TU_1704	96.62	7.50527	1127	779
TU_1705	45.97	6.77347	636	732
TU_1706	60.28	21.5104	823	1282
TU_1708	52.82	2.09453	733	307
TU_1710	0.35	99.405	2	1928
TU_1711	28.19	38.8238	394	1573
TU_1715	2.26	55.4241	16	1734
TU_1716	16.36	58.7494	209	1756
TU_1717	20.38	92.3042	271	1910
TU_1718	16.07	29.8866	201	1452
TU_1719	80.92	15.5235	1008	1104
TU_1720	58.9	7.36081	807	768
TU_1721	51.03	4.8835	707	595
TU_1722	59.59	6.15748	813	694
TU_1723	579.16	0.227398	1834	35
TU_1724	253.85	3.73896	1629	490
TU_1727	429.86	0.773297	1775	118
TU_1728	82.29	19.8188	1018	1230
TU_1729	111.74	5.7126	1224	665
TU_1730	11.77	24.9362	126	1370
TU_1731	21.59	16.5765	297	1144
TU_1732	22.23	24.4392	309	1361
TU_1733	57.54	0	784	1
TU_1734	46.22	10.6169	642	928
TU_1735	63.56	3.25723	850	438
TU_1736	157.11	1.62179	1418	242
TU_1739	53.6	10.9043	744	946
TU_1740	31.94	47.9889	454	1671
TU_1741	280.77	0.520833	1658	84
TU_1742	269.77	1.38183	1647	205
TU_1743	220.14	1.81964	1570	267
TU_1744	90.57	7.46833	1092	775
TU_1745	142.09	1.0722	1365	159
TU_1746	12.9	51.3575	146	1702
TU_1748	255.5	12.2596	1630	1003
TU_1749	250.65	1.48955	1623	227
TU_1750	593.2	0.434717	1837	70
TU_1751	42.42	33.1231	597	1498
TU_1752	83.73	4.8955	1031	597
TU_1754	493.11	2.68782	1805	376
TU_1756	64.25	4.00418	855	520
TU_1757	8.58	63.3959	80	1782
TU_1758	104.59	1.11563	1180	164
TU_1759	121.05	3.42269	1276	451
TU_1760	656.61	0.153584	1849	25
TU_1761	652.58	2.02384	1848	297
TU_1762	64.62	54.7701	858	1729
TU_1763	401.79	0.919807	1757	145
TU_1765	63.93	24.4326	853	1360
TU_1766	152.5	4.13026	1405	531
TU_1767	108.74	11.0074	1205	951
TU_1768	18.47	20.4222	239	1249
TU_1769	66.94	3.64186	880	476
TU_1770	17.39	32.3083	222	1487
TU_1771	76.24	1.99254	973	294
TU_1772	47.28	2.69603	659	379
TU_1773	44.35	7.15931	621	757
TU_1775	177.13	2.91587	1469	406
TU_1776	528.77	0.380565	1820	59
TU_1777	109.98	16.5744	1214	1143
TU_1778	495.64	1.03826	1809	155
TU_1779	15.88	16.2889	198	1135
TU_1780	182.23	16.112	1487	1126
TU_1781	650	0.660227	1846	104
TU_1782	297.21	8.3788	1679	833
TU_1783	98.57	9.64341	1140	889
TU_1784	112.23	8.20383	1228	824
TU_1785	469.98	1.19205	1794	179
TU_1786	244.35	4.79623	1612	589
TU_1787	222.69	3.5473	1578	467
TU_1788	97.15	27.0536	1132	1400
TU_1789	406.55	3.5583	1761	470
TU_1790	94.21	2.60519	1115	363
TU_1791	81.64	22.1883	1013	1302
TU_1792	480.61	1.22084	1799	183
TU_1795	171.06	2.43541	1451	341
TU_1796	165.41	7.05215	1434	750
TU_1798	139.7	2.21196	1356	318
TU_1799	187.94	8.45592	1502	840
TU_1800	211.93	7.44607	1555	774
TU_1801	25.55	28.6113	363	1431
TU_1803	187.63	23.0741	1501	1328
TU_1804	27.48	17.4527	388	1172
TU_1805	88.54	3.1291	1071	422
TU_1806	45.89	3.22649	635	433
TU_1807	10.09	12.6407	104	1017
TU_1808	41.22	81.475	582	1870
TU_1809	3487.49	0.0521593	1927	11
TU_1810	148.58	0.840897	1392	132
TU_1811	151.74	12.5065	1402	1012
TU_1812	354.6	5.75916	1731	671
TU_1815	66.45	7.28338	875	766
TU_1816	55.1	35.2298	768	1525
TU_1817	191.75	2.84252	1509	392
TU_1818	16.59	43.0093	214	1630
TU_1820	15.35	62.643	192	1780
TU_1821	181.77	3.27267	1486	440
TU_1823	555.59	3.06377	1829	413
TU_1824	147.44	10.6424	1388	930
TU_1827	129.64	7.55847	1313	781
TU_1828	101.3	2.88563	1162	400
TU_1829	42.28	7.96691	594	804
TU_1830	36.05	24.5026	506	1362
TU_1831	21.33	18.959	291	1211
TU_1832	36.34	8.5326	510	843
TU_1833	57.67	23.1272	787	1333
TU_1834	71.66	26.2985	927	1392
TU_1835	243.37	2.20999	1609	317
TU_1836	28.48	12.153	398	1000
TU_1838	112.83	11.9066	1232	991
TU_1839	75.87	28.566	971	1429
TU_1840	95.13	21.5358	1120	1283
TU_1841	74.86	13.0243	963	1030
TU_1842	41.12	3.22429	580	432
TU_1843	201.26	4.05682	1531	524
TU_1844	109.87	19.4265	1213	1224
TU_1846	257.06	1.26368	1634	188
TU_1847	530.49	4.27478	1822	537
TU_1848	1075.58	0.496785	1893	79
TU_1849	109.36	2.73924	1208	384
TU_1850	28	21.7659	392	1292
TU_1851	183.49	0.606684	1489	95
TU_1852	31.84	45.6655	451	1655
TU_1853	50.16	34.7809	699	1518
TU_1854	46.34	8.83337	644	857
TU_1855	18.54	52.031	243	1708
TU_1857	17.19	72.7402	221	1834
TU_1858	23.74	36.6426	330	1546
TU_1859	31.01	20.5076	441	1254
TU_1860	35.63	12.7144	501	1022
TU_1861	67.25	25.0112	887	1372
TU_1862	169.06	7.41004	1444	771
TU_1863	20.62	20.2938	277	1243
TU_1864	23.75	24.2907	331	1358
TU_1865	48.31	8.90062	671	861
TU_1866	47.44	38.4296	660	1567
TU_1867	22.43	28.4758	312	1426
TU_1868	24.13	17.3347	340	1167
TU_1869	53.92	8.06479	751	811
TU_1870	23.64	16.2593	327	1132
TU_1871	57.84	11.0564	789	959
TU_1872	192.49	17.549	1512	1178
TU_1873	39.75	17.2565	562	1164
TU_1874	51.79	6.36413	712	711
TU_1876	86.22	7.99274	1046	806
TU_1877	16.25	74.1118	206	1841
TU_1879	221.48	0.400234	1575	63
TU_1880	145.75	1.55353	1382	236
TU_1881	132.85	3.66207	1333	478
TU_1882	16.57	24.0953	212	1352
TU_1883	57.37	11.0267	781	955
TU_1885	3.8	90.2138	27	1904
TU_1886	82.43	8.6547	1020	851
TU_1887	47.26	21.1282	658	1266
TU_1888	26.29	75.0546	376	1849
TU_1890	1115.71	14.1491	1894	1062
TU_1891	2602.74	0.170682	1925	27
TU_1892	1673.78	1.66209	1913	252
TU_1893	1035.41	4.63643	1891	573
TU_1894	2552.51	1.03213	1924	154
TU_1896	241.15	19.2046	1604	1216
TU_1897	358.86	0.900254	1734	142
TU_1898	141.67	14.9333	1363	1086
TU_1901	132.95	8.22173	1334	826
TU_1902	88.15	3.73485	1068	488
TU_1903	99.47	4.36496	1149	545
TU_1904	117.28	4.91325	1260	600
TU_1905	121.21	2.54081	1278	356
TU_1906	24.71	9.38761	349	878
TU_1907	9.34	19.8283	92	1231
TU_1909	38.42	32.2638	544	1485
TU_1910	320.22	0.447678	1696	72
TU_1913	1.67	96.8371	9	1922
TU_1914	12.37	15.7931	136	1115
TU_1915	3.37	83.0993	22	1879
TU_1916	35.31	13.6675	498	1046
TU_1918	49.32	5.19031	684	626
TU_1919	21.57	42.2181	296	1618
TU_1920	42.22	23.0124	593	1323
TU_1921	59.81	17.2294	819	1163
TU_1923	43.35	73.5542	611	1839
TU_1925	166.18	3.69168	1435	483
TU_1926	109.74	3.19337	1211	425
TU_1927	19.4	40.6546	253	1600
TU_1929	490.55	2.88254	1803	399
TU_1931	52.71	9.47965	730	883
TU_1933	108.81	15.2504	1206	1097
TU_1934	31.78	2.84317	448	393
TU_1935	61.6	4.21396	829	533
TU_1937	414.1	6.71322	1764	728
TU_1938	214.77	13.7747	1560	1050
TU_1939	220.99	18.8432	1572	1208
TU_1940	158.84	35.3178	1420	1527
TU_1942	175.86	7.8833	1465	799
TU_1944	409.69	1.97162	1762	288
TU_1945	193.64	27.405	1513	1408
TU_1946	52.89	38.8979	735	1574
TU_1948	19.53	61.2115	255	1768
TU_1950	252.42	54.2178	1626	1727
TU_1951	297.28	44.0098	1680	1644
TU_1952	168.82	24.228	1443	1354
TU_1953	101.55	16.005	1165	1118
TU_1954	31.12	53.0264	442	1716
TU_1955	26.43	28.7601	380	1435
TU_1956	123.93	1.65066	1287	249
TU_1957	284.2	0.785477	1665	120
TU_1958	106.05	4.63129	1192	571
TU_1959	94.85	4.72125	1119	584
TU_1960	33.7	69.5903	478	1808
TU_1961	133.12	0.81955	1335	125
TU_1962	39.83	23.0338	565	1326
TU_1963	141	3.33196	1360	446
TU_1964	205.6	6.3155	1539	709
TU_1965	511.98	0.659707	1814	103
TU_1966	678.63	0.690715	1850	110
TU_1967	13.43	69.3239	156	1804
TU_1968	26.26	45.878	375	1656
TU_1969	153.17	3.92046	1407	509
TU_1973	42.32	13.4029	595	1040
TU_1974	96.1	16.4711	1124	1141
TU_1975	178.3	0.474463	1474	76
TU_1976	236.43	1.78623	1600	262
TU_1977	210.71	9.89523	1550	897
TU_1978	805.6	1.53876	1871	231
TU_1980	77.16	21.2412	981	1273
TU_1981	223.72	5.46776	1581	643
TU_1982	79.7	2.65054	999	370
TU_1983	208.51	21.2308	1545	1271
TU_1984	37.79	53.683	535	1723
TU_1985	163.41	3.87082	1432	504
TU_1986	140.02	1.91931	1359	284
TU_1987	256.79	0.414954	1633	68
TU_1988	256.11	1.40514	1632	210
TU_1989	63.16	22.4269	844	1311
TU_1991	105.07	12.6673	1184	1020
TU_1993	29.89	5.41139	423	637
TU_1994	1.98	93.279	13	1914
TU_1995	54.67	16.4067	760	1138
TU_1996	34.77	7.502	489	778
TU_1997	57.63	23.0266	786	1325
TU_1998	52.71	17.3565	730	1168
TU_2000	78.02	15.0757	989	1091
TU_2001	49.36	4.39667	687	547
TU_2002	37.31	33.5175	526	1503
TU_2003	127.44	13.0399	1304	1031
TU_2004	74.97	37.0846	965	1551
TU_2005	68.4	19.8782	897	1234
TU_2007	53.34	1.40481	739	209
TU_2008	19.9	64.5276	263	1784
TU_2009	52.66	11.0323	727	957
TU_2010	88.87	11.5017	1076	974
TU_2011	40.5	20.8521	572	1262
TU_2013	9.32	48.6784	91	1677
TU_2014	4.93	77.8725	36	1859
TU_2015	58.2	7.44275	796	773
TU_2016	55.8	19.9541	773	1237
TU_2017	39.89	1.04193	568	157
TU_2018	52.03	8.44624	716	838
TU_2019	3.86	65.0995	28	1787
TU_2021	82.78	10.7878	1022	943
TU_2022	281.46	6.46062	1659	715
TU_2023	72.25	7.19332	934	761
TU_2024	197.56	2.04284	1524	299
TU_2025	14.41	82.8412	174	1877
TU_2026	52.88	36.92	734	1549
TU_2027	54.72	17.9241	761	1187
TU_2028	74.34	8.97514	957	866
TU_2029	10.71	59.5849	112	1760
TU_2031	103.57	7.37793	1173	769
TU_2032	14.77	42.8184	183	1625
TU_2034	53.57	5.11867	743	617
TU_2035	86.81	30.8287	1054	1462
TU_2036	26.41	33.8593	379	1504
TU_2037	100.08	1.97845	1153	290
TU_2040	81.48	8.11908	1012	819
TU_2041	125.29	42.1827	1290	1617
TU_2042	41.91	62.1648	591	1777
TU_2043	32.33	5.82581	460	680
TU_2044	285.51	13.3821	1667	1039
TU_2045	42.32	21.1918	595	1270
TU_2046	166.75	6.05105	1438	689
TU_2047	12.84	21.3717	144	1276
TU_2048	126.48	0.605108	1298	94
TU_2049	49.2	42.6239	683	1620
TU_2050	42.83	9.14298	603	871
TU_2051	13.12	43.3016	149	1632
TU_2052	59.63	0.897457	815	140
TU_2053	9.79	84.1534	100	1887
TU_2054	206.31	0.654885	1542	102
TU_2055	22.03	11.0258	304	953
TU_2056	22.05	31.9444	305	1478
TU_2057	83.56	9.91807	1029	898
TU_2058	108.49	9.77212	1202	892
TU_2059	143.59	6.37674	1372	712
TU_2060	143.38	10.9607	1369	948
TU_2062	24.98	30.1259	352	1456
TU_2063	1602.45	1.09371	1910	161
TU_2064	191.64	69.647	1508	1809
TU_2065	445.52	5.81172	1785	678
TU_2067	341.9	27.2491	1721	1404
TU_2068	21.59	15.499	297	1103
TU_2070	2308.96	2.6909	1922	377
TU_2071	184.14	1.1435	1493	170
TU_2072	71.73	1.38851	929	206
TU_2074	286.99	37.2823	1670	1553
TU_2075	167.61	58.5144	1440	1754
TU_2076	283.13	43.3865	1662	1633
TU_2077	52.55	53.4007	726	1720
TU_2078	30.51	14.2013	433	1065
TU_2079	177.77	1.2718	1471	189
TU_2080	89.71	5.85581	1081	684
TU_2082	76.69	28.6007	979	1430
TU_2083	53.63	11.3993	745	972
TU_2084	446.36	0.254749	1786	40
TU_2085	7.58	37.0954	65	1552
TU_2086	1.97	37.8549	12	1560
TU_2087	1.23	72.1088	5	1827
TU_2088	10.62	53.7859	109	1724
TU_2089	14.36	4.0107	173	521
TU_2090	104.52	26.0245	1179	1386
TU_2091	37.62	13.7354	530	1047
TU_2092	90.42	14.9868	1089	1089
TU_2093	1473.08	0.470258	1908	75
TU_2094	53.33	23.2993	738	1337
TU_2095	65.38	17.3033	865	1166
TU_2096	13.88	39.6259	166	1586
TU_2097	11.2	16.9755	116	1157
TU_2098	5.73	41.6497	45	1613
TU_2100	2.23	83.2331	15	1883
TU_2101	6.59	71.9813	51	1824
TU_2102	29.99	45.925	425	1657
TU_2103	978.35	1.79674	1888	264
TU_2104	71.67	21.4145	928	1278
TU_2105	72.42	1.57652	935	237
TU_2106	113.87	16.124	1244	1127
TU_2107	330.73	6.31144	1708	708
TU_2108	72.49	20.3407	936	1245
TU_2110	1133.24	1.25475	1895	187
TU_2112	342.68	3.29062	1723	442
TU_2114	58.61	11.6388	802	977
TU_2115	52	25.5441	715	1380
TU_2116	76.44	8.76104	975	854
TU_2117	85.08	1.44793	1043	217
TU_2118	41.47	21.1597	587	1269
TU_2119	12.23	29.2245	133	1444
TU_2120	21.11	5.16622	286	623
TU_2121	20.05	0.791687	264	121
TU_2122	55.01	15.8354	766	1116
TU_2123	7.37	3.91134	59	508
TU_2124	21.39	9.05612	294	870
TU_2125	8.46	71.1755	78	1817
TU_2126	58.35	4.76579	800	588
TU_2127	16.12	42.6743	203	1621
TU_2128	66.92	8.61669	879	847
TU_2129	216.92	22.5922	1566	1314
TU_2130	219.31	12.5523	1568	1013
TU_2132	25.25	34.8891	355	1520
TU_2133	371.33	3.81796	1742	500
TU_2135	45.58	21.7108	629	1290
TU_2136	106.06	6.79322	1193	734
TU_2137	48.94	29.3489	679	1449
TU_2138	19.31	32.2218	251	1484
TU_2139	128.63	2.01112	1309	296
TU_2140	24	17.9768	339	1190
TU_2141	25.4	39.278	357	1584
TU_2142	57.42	13.1579	782	1034
TU_2143	33.67	7.16846	477	758
TU_2145	625.44	1.20212	1841	181
TU_2146	241.76	3.07113	1607	415
TU_2147	307.82	3.67079	1685	480
TU_2148	21.81	60.4174	302	1763
TU_2149	167.14	3.01166	1439	411
TU_2150	73.37	2.71811	950	382
TU_2151	54.58	8.80535	758	856
TU_2152	29	10.7692	408	940
TU_2154	10.41	23.1167	106	1330
TU_2155	55.92	14.9376	774	1087
TU_2156	63.71	2.74767	851	385
TU_2157	30.12	27.4042	427	1407
TU_2158	1336.25	0.742804	1905	114
TU_2159	183.78	21.9386	1491	1295
TU_2160	291.82	10.0321	1673	905
TU_2161	87.81	16.7757	1067	1151
TU_2162	50.94	11.899	706	988
TU_2163	22.99	3.64627	321	477
TU_2164	13.48	13.7556	157	1049
TU_2165	180.83	7.20956	1481	763
TU_2166	441.92	0.311302	1781	48
TU_2168	90.05	2.63812	1083	368
TU_2169	100.82	3.19731	1158	427
TU_2170	82.12	1.65269	1016	250
TU_2171	187.41	7.67071	1499	787
TU_2173	1962.16	0.290161	1919	44
TU_2174	23.21	13.7816	324	1051
TU_2175	31.5	43.4978	444	1635
TU_2176	112.9	5.26934	1235	632
TU_2177	13.3	11.1556	153	961
TU_2178	68.49	19.3286	898	1220
TU_2180	177.43	4.32977	1470	541
TU_2182	90.32	22.0506	1085	1300
TU_2183	93.86	9.92322	1112	899
TU_2184	70.38	18.2673	914	1195
TU_2185	353.56	5.42225	1730	638
TU_2186	79.23	55.4036	994	1733
TU_2187	17.59	16.0382	225	1121
TU_2188	37.68	19.8468	533	1233
TU_2189	51.11	5.17625	708	625
TU_2191	86.55	2.58863	1051	361
TU_2192	180.63	18.8326	1479	1207
TU_2193	272.82	4.34417	1648	543
TU_2194	1621.15	0.220958	1911	34
TU_2195	9.2	4.95868	89	605
TU_2196	46.06	6.24873	638	703
TU_2197	33.88	8.00977	481	807
TU_2198	26.55	22.4138	383	1309
TU_2199	142.44	2.84428	1366	394
TU_2200	130.68	4.38982	1317	546
TU_2201	16.55	99.1797	211	1926
TU_2203	29.07	69.4643	409	1806
TU_2204	71.14	27.7913	922	1418
TU_2205	57.23	10.4242	780	919
TU_2206	150.91	2.71403	1399	380
TU_2208	403.03	3.56288	1758	471
TU_2209	241.31	11.6792	1605	978
TU_2211	1201.25	4.53996	1898	561
TU_2213	229.74	3.08783	1590	417
TU_2214	115.37	22.8346	1255	1319
TU_2216	550.94	3.61947	1827	473
TU_2217	193.78	1.99767	1514	295
TU_2218	62.09	42.9687	836	1629
TU_2219	206.68	2.13552	1543	310
TU_2220	83.79	17.179	1032	1161
TU_2221	82.93	36.1684	1024	1541
TU_2222	16	20.04	200	1240
TU_2224	51.98	8.95078	714	864
TU_2225	96.4	4.62056	1126	570
TU_2228	164.24	8.18426	1433	823
TU_2229	154.96	6.17583	1410	695
TU_2230	348.99	4.91254	1726	599
TU_2231	36.65	6.24201	517	701
TU_2232	170.68	1.81212	1449	266
TU_2233	138.77	26.8361	1354	1397
TU_2235	166.7	11.8829	1437	987
TU_2236	100.31	22.6957	1154	1316
TU_2237	224.77	4.66556	1583	577
TU_2238	350.5	0.176578	1728	29
TU_2239	97.12	6.42644	1131	714
TU_2240	225.47	34.5268	1585	1514
TU_2241	99.79	41.2758	1151	1609
TU_2242	9.38	39.9103	94	1591
TU_2243	16.38	55.5133	210	1736
TU_2244	16.14	25.8272	204	1384
TU_2245	13.51	39.6606	158	1587
TU_2246	33.22	32.4797	472	1489
TU_2247	118.33	4.54179	1266	562
TU_2248	70.43	35.1354	915	1522
TU_2249	42.57	17.532	600	1177
TU_2250	79.39	60.4513	995	1764
TU_2251	92.52	50.2634	1102	1691
TU_2252	4.08	77.2702	30	1856
TU_2255	249.71	5.51309	1619	647
TU_2256	486.38	3.18869	1802	424
TU_2258	74.03	0	956	1
TU_2259	39.84	42.6763	566	1622
TU_2261	88.59	8.70775	1072	852
TU_2263	51.79	25.6958	712	1381
TU_2264	29.68	12.0853	418	999
TU_2266	58.75	42.6941	806	1623
TU_2267	59.25	40.5955	810	1599
TU_2268	237.78	5.11951	1603	618
TU_2272	175.01	1.55257	1462	235
TU_2273	38.03	19.3938	538	1222
TU_2275	61.6	17.8995	829	1186
TU_2276	25.25	53.9486	355	1726
TU_2278	79.7	26.4624	999	1394
TU_2279	695.86	0.668056	1857	107
TU_2280	53.5	23.6042	741	1345
TU_2281	122.66	11.0063	1283	950
TU_2282	99.42	16.2285	1147	1130
TU_2283	74.94	13.1332	964	1033
TU_2284	18.52	27.8254	241	1420
TU_2287	33.54	21.138	476	1267
TU_2288	63.16	10.335	844	918
TU_2289	31.93	53.0372	453	1717
TU_2290	28.57	62.4178	401	1778
TU_2291	819.49	0.140135	1873	22
TU_2292	476.67	4.21966	1798	534
TU_2293	494.12	2.34011	1808	333
TU_2294	3213.75	0.0488287	1926	10
TU_2295	180.63	3.19936	1479	428
TU_2296	131.32	23.4732	1322	1343
TU_2297	198.62	42.3571	1526	1619
TU_2298	279.93	13.8942	1655	1055
TU_2299	61.59	32.1322	828	1483
TU_2300	128.14	6.76659	1307	731
TU_2301	28.61	13.9549	403	1057
TU_2302	64.91	8.98766	861	868
TU_2303	47.25	55.158	657	1732
TU_2305	456.26	4.56409	1788	564
TU_2306	250.02	5.63859	1621	658
TU_2307	75.52	24.0165	968	1351
TU_2308	76.13	15.0809	972	1092
TU_2309	14.8	30.0236	184	1455
TU_2312	41.25	14.8958	584	1084
TU_2313	25.54	21.9199	362	1294
TU_2314	48.47	39.0621	674	1577
TU_2315	194.07	17.4767	1515	1175
TU_2316	155.36	1.87583	1412	281
TU_2317	128.54	15.2111	1308	1096
TU_2319	278.86	52.8722	1654	1713
TU_2320	53.98	36.2315	752	1542
TU_2321	548.2	3.98459	1825	516
TU_2323	64.38	2.27687	856	326
TU_2324	417.06	1.43455	1766	213
TU_2325	146.83	8.44868	1387	839
TU_2326	100.02	8.47365	1152	841
TU_2327	108.68	13.361	1204	1037
TU_2328	195.54	16.2641	1521	1133
TU_2330	223.14	1.70477	1579	257
TU_2331	38.96	51.2695	549	1700
TU_2333	114.01	1.43512	1246	214
TU_2334	280.53	14.0138	1657	1059
TU_2335	326.19	4.68969	1703	581
TU_2336	426.96	1.79635	1773	263
TU_2337	216.02	2.56642	1564	359
TU_2338	285.82	8.31462	1668	831
TU_2339	801.5	3.10921	1870	420
TU_2340	194.89	26.1277	1518	1391
TU_2341	241.63	1.85223	1606	277
TU_2342	198.43	8.28711	1525	829
TU_2343	63.48	15.3487	848	1098
TU_2344	131.47	41.1925	1323	1607
TU_2345	96.31	1.84468	1125	276
TU_2346	43.99	8.27773	618	827
TU_2347	161.18	2.47474	1427	347
TU_2348	26.01	40.9803	370	1604
TU_2349	61.82	35.1856	832	1524
TU_2350	54.82	6.94279	762	745
TU_2351	52.19	10.511	719	926
TU_2352	104.08	0.838415	1176	130
TU_2353	61.94	22.2152	835	1304
TU_2354	86.48	30.8658	1048	1463
TU_2355	20.84	35.2996	283	1526
TU_2356	84.78	16.1009	1041	1125
TU_2357	351.99	3.88302	1729	505
TU_2358	277.98	7.57107	1653	783
TU_2359	484.78	0.649657	1801	100

## Sheet: Extended Data Fig. 2p
asRNA length distribution
295
352
602
663
496
488
430
282
368
501
482
330
768
776
551
782
427
327
358
409
514
407
386
333
556
477
385
353
404
432
301
332
282
551
410
341
419
420
440
316
426
348
376
836
705
296
379
479
389
375
376
430
457
309
307
479
519
769
321
460
300
543
475
454
368
338
412
308
430
293
712
368
402
390
350
229
371
212
439
431
763
237
490
643
549
416
654
597
341
676
327
191
475
351
499
398
482
480
622
682
329
715
407
693
433
263
580
712
420
381
494
316
326
470
441
432
266
310
231
358
462
252
821
758
456
527
327
246
557
427
410
607
330
629
398
376
792
351
273
483
522
772
274
372
395
376
340
295
443
240
518
411
119
668
403
505
529
412
746
456
386
487
454
372
170
365
409
223
272
628
325
726
465
472
750
464
542
350
330
368
686
514
583
600
356
423
595
274
370
282
543
311
548
340
687
459
302
408
522
310
416
210
407
425
276
345
335
294
727
437
608
422
423
433
967
436
424
280
394
699
317
323
431
516
478
476
368
661
409
353
477
262
478
264
506
398
681
241
469
438
488
381
397
479
335
549
366
681
458
322
754
152
592
312
372
461
464
508
327
368
323
345
469
310
308
349
290
561
361
374
322
461
710
357
352
427
295
474
452
409
277
444
395
553
271
262
363
238
331
413
294
625
257
427
352
308
625
325
351
394
682
405
316
337
443
746
428
410
481
666
382
535
265
428
425
328
372
287
317
451
284
510
380
453
398
597
234
139
442
737
305
502
357
427
545
456
512
499
432
295
399
377
466
350
414
606
505
370
548
609
290
290
230
330
420
278
468
365
399
437
354
387
447
839
350
420
598
422
331
362
697
620
478
596
412
369
440
377
488
335
649
343
254
400
303
727
179
329
261
364
207
207
373
612
390
640
165
487
203
490
387
431
242
478
404
280
378
587
382
431
331
299
310
328
261
635
265
487
430
455
535
635
304
502
554
334
589
292
330
434
315
205
346
311
271
390
407
475
645
532
455
369
766
555
510
667
363
355
320
358
295
400
564
352
715
705
369
693
594
504
470
106
581
305
120
429
474
474
376
261
369
508
323
481
642
669
387
416
459
332
364
234
378
340
392
456
307
266
567
702
834
812
354
516
400
228
368
545
576
249
426
344
353
437
414
222
344
351
467
404
425
420
311
361
471
791
450
414
529
344
339
447
342
479
205
389
424
400
380
387
398
291
396
543
480
371
470
335
430
574
475
483
414
787
469
428
185
407
402
312
567
437
412
358
489
644
407
466
543
252
124
327
416
330
500
530
351
420
338
565
454
430
405
310
527
152
241
211
378
326
331
569
435
367
412
482
345
370
584
453
493
276
408
355
609
622
396
546
513
971
351
291
573
467
165
351
382
404
399
243
243
275
502
455
640
648
502
485
209
1009
327
748
446
493
264
551
390
347
495
320
305
415
279
338
569
293
578
294
190
445
804
660
823
632
365
506
408
453
298
371
569
433
261
415
209
459
189
494
539
692
493
476
270
473
411
370
530
297
635
457
493
517
460
661
413
982
703
463
443
412
648
444
270
899
523
363
498
419
337
415
342
337
305
333
307
631
278
256
380
396
453
868
423
603
245
222
481
357
417
247
579
656
407
319
422
424
360
496
359
687
337
436
369
457
405
559
285
412
317
454
464
868
314
246
397
441
513
379
393
398
337
421
791
641
401
507
444
371
716
414
571
350
324
503
486
451
341
445
296
497
547
381
458
480
609
124
101
761
713
574
387
470
574
628
740
159
434
588
318
417
413
346
277
414
292
462
400
377
697
424
335
270
428
516
409
317
440
545
491
391
415
497
441
565
752
345
314
425
200
551
364
342
234
399
577
427
243
655
483
359
508
454
405
429
388
439
420
779
401
338
148
634
242
386
264
468
262
433
476
627
452
351
313
452
401
431
407
471
448
330
545
112
335
688
458
468
498
445
768
348
682
476
251
959
683
277
520
590
318
386
302
365
837
372
596
436
363
436
394
379
383
365
535
467
370
584
417
451
446
444
360
334
457
396
469
465
420
509
349
680
640
521
268
471
762
497
422
444
337
441
540
423
498
500
300
464
410
315
539
231
486
358
312
387
497
446
215
554
505
588
664
285
554
418
411
496
483
452
445
379
411
372
345
606
328
724
516
401
302
456
745
606
562
476
556
748
397
541
397
277
436
456
318
378
437
340
480
491
435
357
347
383
612
447
470
375
465
187
431
582
570
346
406
378
262
815
354
218
280
398
396
439
391
368
499
220
312
472
204
404
492
441
354
575
274
341
507
428
348
305
661
294
694
306
361
282
704
206
545
549
729
369
503
342
254
290
765
514
429
512
408
462
512
663
336
429
555
261
538
750
632
605
320
306
423
471
271
304
490
355
339
543
494
659
548
291
446
644
286
485
583
488
455
390
315
310
409
378
106
242
540
280
308
461
470
454
446
225
654
330
433
274
384
423
460
567
540
721
379
367
629
655
392
799
356
323
474
341
305
378
171
283
409
375
367
228
477
642
740
106
789
403
382
385
296
514
434
362
610
531
536
358
256
256
366
659
344
442
327
394
326
574
514
368
672
449
283
422
340
443
544
344
445
290
656
625
374
538
480
300
169
305
261
428
465
432
391
368
327
333
572
282
673
291
444
516
364
507
414
354
578
1056
394
263
507
361
258
263
304
685
429
435
698
746
583
351
764
382
520
657
335
214
551
419
406
519
508
369
869
438
333
651
327
275
332
317
347
383
274
104
382
326
807
541
616
475
362
308
298
362
429
349
390
613
378
405
539
356
323
249
380
521
456
432
446
306
320
342
381
342
394
508
343
415
566
606
618
502
366
243
351
387
651
295
335
413
501
454
598
651
339
635
347
308
349
478
329
459
235
266
449
248
272
498
454
405
796
283
384
421
701
551
324
330
305
480
529
646
498
554
194
296
363
336
493
680
419
855
836
377
306
473
533
350
365
353
512
477
319
444
519
369
404
337
387
215
362
813
543
300
427
391
410
480
420
421
438
493
511
353
396
437
514
359
492
608
111
465
369
433
416
597
488
794
660
124
472
533
431
398
380
838
742
509
365
470
397
372
497
199
461
387
367
377
410
387
368
470
378
290
355
424
219
438
700
425
137
329
507
484
431
466
336
478
403
367
360
425
433
580
275
498
413
375
673
370
508
417
167
783
341
417
364
403
536
403
698
271
765
396
616
499
343
170
424
495
462
528
450
447
346
369
476
240
395
422
361
204
343
509
488
620
149
413
427
392
527
325
514
473
405
608
254
315
338
296
101
523
565
316
443
211
785
634
318
334
356
278
627
427
348
388
460
367
851
614
778
390
305
427
440
421
372
335
441
388
366
420
396
670
318
381
400
502
325
478
349
340
297
318
310
394
438
366
814
328
665
494
279
358
315
365
638
330
298
1044
253
541
454
424
401
281
503
692
375
252
385
696
345
803
524
489
290
280
368
348
432
313
173
341
452
421
300
355
306
349
215
144
365
392
340
372
530
546
415
576
402
391
466
410
405
599
380
342
567
842
523
366
867
318
391
351
476
238
424
367
416
516
603
517
461
507
536
284
318
927
311
357
438
574
853
516
442
467
630
303
869
487
628
652
280
347
305
283
372
651
464
113
507
337
394
306
425
435
575
594
554
455
376
305
434
778
446
416
414
247
547
399
339
388
368
390
172
616
362
382
486
560
484
625
593
402
338
313
472
470
260
313
843
527
423
495
815
575
330
258
643
461
581
270
232
481
578
430
315
212
280
430
545
726
305
182
751
332
409
219
307
349
354
384
373
877
618
435
491
581
312
376
393
298
548
347
381
651
475
549
606
930
328
591
642
942
371
477
583
302
501
372
549
404
537
