# Supplementary material for: Incomplete transcripts dominate the Mycobacterium tuberculosis transcriptome
Source: Nature. 2024 Feb 28;627(8003):424–30. doi: 10.1038/s41586-024-07105-9 (PMC10937400; doi:10.1038/s41586-024-07105-9)
Supplement: Supplementary file 13 — Source Data Extended Data Fig. 3 [file 41586_2024_7105_MOESM13_ESM.xlsx]

## Sheet: Extended Data Fig.3c
TU_name	TU_length
TU_1	1617
TU_2	1905
TU_3	1328
TU_4	6075
TU_5	1109
TU_7	1059
TU_8	837
TU_10	1912
TU_11	1488
TU_12	4328
TU_13	2135
TU_15	1163
TU_17	1656
TU_18	1828
TU_19	969
TU_20	1160
TU_22	1766
TU_23	3330
TU_24	910
TU_25	1357
TU_28	1052
TU_29	3007
TU_30	1660
TU_31	876
TU_32	2745
TU_33	909
TU_34	5299
TU_35	2158
TU_36	3609
TU_37	1130
TU_39	2863
TU_40	3844
TU_41	2336
TU_42	702
TU_43	926
TU_44	3091
TU_45	749
TU_46	3371
TU_47	1168
TU_49	929
TU_50	736
TU_51	861
TU_52	1366
TU_53	2658
TU_54	7411
TU_55	3183
TU_56	2337
TU_57	12380
TU_58	2191
TU_59	2467
TU_60	1653
TU_62	1294
TU_63	5548
TU_64	1570
TU_65	925
TU_66	2293
TU_67	3559
TU_68	943
TU_69	918
TU_70	1722
TU_71	1610
TU_72	2197
TU_74	2579
TU_75	3620
TU_76	1863
TU_77	1201
TU_79	1358
TU_80	1102
TU_81	847
TU_82	866
TU_84	1394
TU_86	1606
TU_89	1122
TU_90	1535
TU_91	921
TU_92	2011
TU_93	3424
TU_94	920
TU_95	5997
TU_96	2904
TU_98	703
TU_99	1425
TU_100	1565
TU_101	1367
TU_102	1169
TU_105	810
TU_106	1765
TU_107	9904
TU_108	1669
TU_109	1365
TU_110	1135
TU_111	1445
TU_112	1858
TU_113	872
TU_114	3411
TU_116	713
TU_118	1796
TU_119	1751
TU_120	1134
TU_121	1979
TU_122	7626
TU_123	2022
TU_124	1332
TU_125	3430
TU_127	1280
TU_128	1090
TU_129	3028
TU_130	1353
TU_132	2041
TU_133	1983
TU_134	1054
TU_135	1394
TU_136	1709
TU_137	1197
TU_138	1000
TU_139	895
TU_141	1319
TU_142	3479
TU_143	2326
TU_144	1162
TU_145	3214
TU_146	1241
TU_148	1049
TU_149	1846
TU_150	1715
TU_151	7536
TU_152	1205
TU_155	2294
TU_156	1586
TU_157	1998
TU_158	2140
TU_159	3554
TU_162	2949
TU_164	3480
TU_167	4095
TU_168	1575
TU_169	1502
TU_170	3389
TU_171	1423
TU_173	1234
TU_174	1689
TU_175	2240
TU_176	1210
TU_180	993
TU_181	743
TU_182	4751
TU_183	951
TU_184	1666
TU_185	951
TU_186	14748
TU_187	1189
TU_188	764
TU_189	782
TU_190	1442
TU_191	1977
TU_192	1266
TU_193	1617
TU_194	7636
TU_195	1951
TU_198	808
TU_199	716
TU_201	1345
TU_202	1944
TU_205	1555
TU_206	808
TU_208	781
TU_209	795
TU_211	1988
TU_212	760
TU_213	1374
TU_214	1307
TU_216	1368
TU_217	1294
TU_218	772
TU_219	1271
TU_221	1695
TU_222	1422
TU_223	2742
TU_224	2568
TU_225	710
TU_226	5060
TU_227	724
TU_229	1556
TU_230	940
TU_232	866
TU_233	4355
TU_234	10734
TU_235	2053
TU_237	774
TU_239	2465
TU_240	1062
TU_242	2171
TU_243	9103
TU_244	1547
TU_246	3110
TU_247	2730
TU_248	1256
TU_249	3268
TU_250	1568
TU_251	1246
TU_252	1626
TU_253	1429
TU_254	1331
TU_255	725
TU_256	1413
TU_258	3101
TU_260	3612
TU_261	6047
TU_262	756
TU_263	4269
TU_264	4645
TU_267	2439
TU_268	1551
TU_269	1500
TU_271	3272
TU_272	2880
TU_273	2636
TU_274	1043
TU_275	1495
TU_276	930
TU_277	2737
TU_278	3909
TU_279	1264
TU_280	944
TU_281	1868
TU_283	1480
TU_285	1476
TU_286	1073
TU_287	3060
TU_288	3455
TU_289	3205
TU_291	2409
TU_292	1352
TU_293	2061
TU_294	894
TU_295	1689
TU_296	802
TU_297	1175
TU_298	1026
TU_299	2420
TU_300	977
TU_301	1029
TU_302	1655
TU_303	1416
TU_304	1475
TU_305	1427
TU_306	1061
TU_307	829
TU_309	1203
TU_310	1284
TU_311	730
TU_312	1510
TU_313	3059
TU_314	859
TU_315	2130
TU_316	3180
TU_317	719
TU_318	881
TU_319	745
TU_320	2984
TU_321	941
TU_323	1257
TU_324	1147
TU_325	902
TU_327	1122
TU_328	3183
TU_330	1888
TU_331	5754
TU_333	1401
TU_334	1040
TU_335	950
TU_337	1408
TU_339	4906
TU_340	1072
TU_341	1278
TU_343	2134
TU_344	964
TU_345	879
TU_346	1846
TU_347	1666
TU_348	3110
TU_349	2880
TU_350	1608
TU_352	937
TU_353	1053
TU_354	887
TU_355	1940
TU_356	1501
TU_357	1057
TU_358	821
TU_359	3381
TU_360	708
TU_362	701
TU_363	1283
TU_364	1061
TU_365	1077
TU_366	1204
TU_367	2109
TU_368	1335
TU_369	1530
TU_370	2462
TU_371	2416
TU_372	3048
TU_373	1295
TU_374	2149
TU_375	4070
TU_376	877
TU_379	781
TU_380	2646
TU_381	2400
TU_382	1516
TU_383	8893
TU_385	2307
TU_386	2001
TU_388	1243
TU_389	1792
TU_390	1082
TU_391	1893
TU_393	2576
TU_394	970
TU_397	3403
TU_398	2210
TU_399	733
TU_400	827
TU_401	738
TU_402	1315
TU_403	9254
TU_404	875
TU_405	860
TU_406	768
TU_407	1430
TU_408	2924
TU_409	1021
TU_410	924
TU_411	1064
TU_412	3358
TU_413	5465
TU_414	1164
TU_416	1526
TU_417	1261
TU_418	969
TU_419	1583
TU_420	777
TU_421	3360
TU_422	8074
TU_423	2322
TU_424	1682
TU_425	4092
TU_426	3381
TU_428	977
TU_429	785
TU_430	3341
TU_431	1333
TU_432	958
TU_433	859
TU_434	1195
TU_435	2102
TU_437	3071
TU_438	3929
TU_439	1525
TU_440	6026
TU_441	3589
TU_442	1328
TU_443	6301
TU_444	2130
TU_445	1807
TU_446	1391
TU_447	765
TU_448	1091
TU_449	5106
TU_450	1540
TU_451	846
TU_452	1451
TU_453	1245
TU_456	2715
TU_457	2562
TU_458	780
TU_461	3656
TU_462	2079
TU_463	2150
TU_466	880
TU_467	2267
TU_469	1659
TU_470	4805
TU_471	3707
TU_472	1255
TU_473	2475
TU_475	723
TU_476	2665
TU_478	831
TU_480	2256
TU_481	1763
TU_482	729
TU_483	1706
TU_485	990
TU_486	987
TU_487	3202
TU_489	1628
TU_490	1232
TU_491	1148
TU_492	1775
TU_493	1303
TU_496	3006
TU_497	930
TU_498	1574
TU_500	1589
TU_501	1171
TU_503	1167
TU_504	925
TU_505	815
TU_506	1454
TU_507	1251
TU_508	2641
TU_510	4567
TU_511	861
TU_512	1156
TU_516	949
TU_517	824
TU_520	2838
TU_521	2906
TU_522	1365
TU_523	2424
TU_524	826
TU_525	896
TU_526	918
TU_527	2853
TU_528	718
TU_529	1479
TU_530	1812
TU_531	3303
TU_532	814
TU_533	867
TU_534	1717
TU_535	1581
TU_538	1184
TU_539	3483
TU_540	1877
TU_541	2266
TU_542	1703
TU_543	1502
TU_544	1952
TU_546	1967
TU_547	2081
TU_548	3503
TU_549	808
TU_550	1888
TU_551	1562
TU_552	792
TU_553	1248
TU_554	2778
TU_555	1621
TU_556	1676
TU_557	1151
TU_558	3142
TU_559	711
TU_560	1507
TU_561	945
TU_562	2895
TU_563	1374
TU_564	1927
TU_565	762
TU_566	955
TU_567	2059
TU_568	1728
TU_569	6173
TU_570	2258
TU_571	3270
TU_572	1668
TU_573	1186
TU_574	1166
TU_575	911
TU_577	1394
TU_579	1917
TU_580	1263
TU_581	2091
TU_582	1910
TU_583	3043
TU_584	2704
TU_586	3925
TU_587	793
TU_588	4425
TU_589	1130
TU_590	821
TU_592	1088
TU_594	756
TU_595	1667
TU_597	2389
TU_598	1144
TU_599	2213
TU_600	907
TU_601	2473
TU_602	2314
TU_603	3437
TU_604	743
TU_606	3405
TU_607	3811
TU_608	8537
TU_609	3023
TU_610	1710
TU_612	1382
TU_614	3654
TU_616	4615
TU_617	1131
TU_618	1103
TU_620	842
TU_621	2177
TU_622	1373
TU_623	868
TU_624	1787
TU_626	1233
TU_627	1598
TU_628	857
TU_629	2709
TU_630	1843
TU_631	1579
TU_632	861
TU_633	2195
TU_634	1323
TU_635	1838
TU_636	1435
TU_637	1802
TU_638	1632
TU_639	4353
TU_640	1077
TU_641	801
TU_642	3912
TU_643	3426
TU_644	4690
TU_645	2306
TU_646	1701
TU_647	4393
TU_648	1149
TU_649	1235
TU_650	1534
TU_651	717
TU_652	1605
TU_653	1473
TU_654	1549
TU_655	904
TU_659	1406
TU_660	1421
TU_661	5090
TU_662	1073
TU_664	1060
TU_665	7714
TU_666	1911
TU_667	1317
TU_668	963
TU_669	1192
TU_670	1545
TU_671	2027
TU_672	719
TU_674	3255
TU_675	856
TU_676	917
TU_677	3672
TU_678	1158
TU_679	2812
TU_680	1103
TU_681	1411
TU_682	2406
TU_683	868
TU_684	3414
TU_686	1897
TU_687	1533
TU_688	1520
TU_689	1729
TU_690	1014
TU_691	990
TU_692	1122
TU_693	1723
TU_696	1538
TU_697	2462
TU_698	849
TU_699	2191
TU_700	2074
TU_701	1622
TU_702	1473
TU_703	4502
TU_704	2643
TU_705	1053
TU_706	1940
TU_707	763
TU_708	2073
TU_709	917
TU_710	804
TU_711	939
TU_712	2090
TU_714	1785
TU_715	2135
TU_716	3657
TU_718	1454
TU_720	740
TU_721	1987
TU_722	1282
TU_725	9007
TU_726	1941
TU_727	2150
TU_728	1058
TU_730	1135
TU_731	2804
TU_733	2724
TU_734	1561
TU_735	2841
TU_736	2653
TU_737	4969
TU_738	3225
TU_739	1148
TU_740	1816
TU_741	1783
TU_742	1067
TU_743	3454
TU_744	998
TU_745	2299
TU_746	1288
TU_747	2088
TU_749	1679
TU_750	1607
TU_751	931
TU_752	1051
TU_753	771
TU_754	1616
TU_755	2462
TU_757	1401
TU_758	1031
TU_760	1181
TU_761	1285
TU_763	1778
TU_764	3907
TU_765	774
TU_766	891
TU_767	2572
TU_768	847
TU_769	2082
TU_770	842
TU_771	1225
TU_772	1337
TU_773	2546
TU_774	3649
TU_775	1298
TU_776	1202
TU_777	1085
TU_778	701
TU_779	1701
TU_780	978
TU_781	925
TU_782	1483
TU_783	2987
TU_784	830
TU_785	1721
TU_786	3967
TU_787	2801
TU_788	3265
TU_789	1253
TU_790	836
TU_791	1289
TU_794	1453
TU_795	2056
TU_796	1915
TU_797	1539
TU_798	2367
TU_799	2536
TU_800	1643
TU_801	1252
TU_803	5491
TU_804	1872
TU_805	3597
TU_807	2597
TU_808	2242
TU_810	1638
TU_812	910
TU_813	6623
TU_814	2056
TU_815	2018
TU_816	1179
TU_817	1254
TU_818	8423
TU_819	1761
TU_820	717
TU_821	1254
TU_824	2095
TU_825	1704
TU_826	3378
TU_827	728
TU_830	1360
TU_831	980
TU_832	2321
TU_833	4056
TU_834	2621
TU_835	3445
TU_836	4209
TU_837	1078
TU_838	2206
TU_839	726
TU_841	2776
TU_844	4617
TU_848	7072
TU_849	4726
TU_850	1085
TU_851	1282
TU_852	1897
TU_853	2163
TU_855	772
TU_857	1271
TU_858	1118
TU_859	1440
TU_860	2363
TU_861	1330
TU_863	816
TU_864	2144
TU_866	1513
TU_867	8783
TU_868	2469
TU_869	1109
TU_870	3100
TU_871	2920
TU_872	1097
TU_873	2676
TU_874	2019
TU_875	2841
TU_876	832
TU_878	1000
TU_879	2332
TU_880	1692
TU_881	2259
TU_883	1197
TU_884	1107
TU_885	1163
TU_886	858
TU_887	4263
TU_888	1108
TU_889	761
TU_890	1391
TU_891	3756
TU_892	1527
TU_893	1682
TU_894	3348
TU_895	929
TU_897	3314
TU_898	1027
TU_900	1604
TU_901	2406
TU_904	5201
TU_905	1320
TU_906	4238
TU_907	1007
TU_908	2264
TU_909	1440
TU_910	1008
TU_911	803
TU_912	854
TU_913	1953
TU_914	1758
TU_915	7477
TU_916	1952
TU_917	1201
TU_918	2018
TU_922	2154
TU_923	3517
TU_924	734
TU_925	2289
TU_926	3233
TU_927	905
TU_928	2567
TU_929	825
TU_930	1601
TU_931	2566
TU_932	1163
TU_933	4443
TU_934	1621
TU_935	1352
TU_936	1151
TU_938	1822
TU_939	1335
TU_940	2534
TU_942	1850
TU_943	3208
TU_944	972
TU_945	1794
TU_946	2853
TU_948	1162
TU_949	1473
TU_950	1854
TU_951	3549
TU_952	3117
TU_953	8458
TU_954	798
TU_955	1869
TU_956	1049
TU_959	1893
TU_960	777
TU_961	4912
TU_962	902
TU_963	1524
TU_964	1055
TU_965	2167
TU_967	3595
TU_968	2075
TU_969	3885
TU_970	3599
TU_972	1268
TU_974	1332
TU_976	8440
TU_977	879
TU_979	3792
TU_981	1320
TU_982	2064
TU_983	5753
TU_984	1336
TU_985	2190
TU_986	1647
TU_987	820
TU_988	4355
TU_990	7723
TU_992	1334
TU_993	933
TU_994	4577
TU_995	2129
TU_996	3764
TU_997	5889
TU_999	1359
TU_1002	1757
TU_1003	2823
TU_1004	2884
TU_1006	3550
TU_1007	1715
TU_1009	741
TU_1010	3006
TU_1011	1771
TU_1012	3585
TU_1013	2398
TU_1014	1064
TU_1015	1093
TU_1016	712
TU_1017	1056
TU_1018	3744
TU_1019	3119
TU_1020	5693
TU_1021	2804
TU_1022	12163
TU_1023	1271
TU_1024	3630
TU_1025	1068
TU_1026	3050
TU_1028	776
TU_1029	1354
TU_1030	2734
TU_1031	5267
TU_1032	1124
TU_1033	2700
TU_1035	2100
TU_1037	1878
TU_1038	1084
TU_1039	1167
TU_1040	715
TU_1041	3052
TU_1042	2199
TU_1043	3455
TU_1044	2734
TU_1045	1628
TU_1046	1603
TU_1047	831
TU_1049	1602
TU_1050	761
TU_1051	876
TU_1052	7285
TU_1053	1491
TU_1054	947
TU_1055	2761
TU_1056	1152
TU_1057	2002
TU_1058	1147
TU_1060	1778
TU_1061	1595
TU_1064	4753
TU_1066	1686
TU_1067	1256
TU_1068	2013
TU_1069	1277
TU_1070	1487
TU_1071	3683
TU_1073	1864
TU_1074	1983
TU_1075	3435
TU_1076	3972
TU_1077	781
TU_1078	3001
TU_1079	1508
TU_1080	1198
TU_1081	1256
TU_1082	1092
TU_1083	800
TU_1084	765
TU_1085	2053
TU_1086	1258
TU_1087	2669
TU_1089	809
TU_1090	1133
TU_1091	1055
TU_1093	1306
TU_1095	1850
TU_1097	2204
TU_1098	5836
TU_1099	1250
TU_1100	1963
TU_1101	1567
TU_1102	1312
TU_1103	806
TU_1104	4587
TU_1105	3616
TU_1106	2616
TU_1107	2889
TU_1108	2124
TU_1111	1813
TU_1112	3061
TU_1113	1181
TU_1114	2170
TU_1115	971
TU_1116	3694
TU_1117	1681
TU_1118	1999
TU_1119	4271
TU_1120	2816
TU_1122	1347
TU_1123	785
TU_1124	793
TU_1125	3310
TU_1126	1094
TU_1127	861
TU_1128	6294
TU_1129	789
TU_1130	1633
TU_1131	7057
TU_1132	4881
TU_1133	1429
TU_1134	1010
TU_1135	782
TU_1136	2410
TU_1137	1729
TU_1139	1037
TU_1140	768
TU_1141	1648
TU_1142	2669
TU_1143	1553
TU_1144	2128
TU_1145	1271
TU_1146	2414
TU_1149	764
TU_1150	2291
TU_1151	3001
TU_1152	5378
TU_1153	1381
TU_1154	717
TU_1155	1343
TU_1156	1018
TU_1157	1197
TU_1158	1142
TU_1159	1197
TU_1161	1576
TU_1162	789
TU_1163	1328
TU_1164	1310
TU_1167	1501
TU_1168	3698
TU_1169	1480
TU_1170	1042
TU_1171	720
TU_1173	2495
TU_1174	8797
TU_1175	852
TU_1176	1299
TU_1177	2475
TU_1179	1860
TU_1181	767
TU_1182	1450
TU_1183	1323
TU_1185	3280
TU_1186	6284
TU_1187	1017
TU_1188	762
TU_1189	718
TU_1190	1509
TU_1193	2052
TU_1196	1731
TU_1197	1086
TU_1199	833
TU_1200	1309
TU_1201	11200
TU_1203	1316
TU_1204	829
TU_1205	2383
TU_1206	1167
TU_1207	765
TU_1208	1687
TU_1211	1023
TU_1212	878
TU_1215	1440
TU_1216	4310
TU_1217	865
TU_1218	3954
TU_1219	862
TU_1220	1382
TU_1221	3344
TU_1222	3455
TU_1223	4072
TU_1225	1504
TU_1226	799
TU_1228	2480
TU_1229	1374
TU_1230	3021
TU_1231	1087
TU_1232	2728
TU_1233	8711
TU_1234	1125
TU_1235	948
TU_1236	1443
TU_1237	962
TU_1238	5524
TU_1239	1934
TU_1241	15260
TU_1244	4886
TU_1245	952
TU_1246	1272
TU_1247	1531
TU_1249	3658
TU_1251	1091
TU_1252	2085
TU_1253	1671
TU_1256	3452
TU_1258	3178
TU_1260	2108
TU_1261	897
TU_1262	760
TU_1263	724
TU_1264	4880
TU_1265	1859
TU_1266	1134
TU_1267	1175
TU_1268	763
TU_1269	3980
TU_1270	3350
TU_1271	1798
TU_1272	1772
TU_1273	3910
TU_1275	2143
TU_1276	1997
TU_1277	2082
TU_1278	1702
TU_1279	1194
TU_1281	1862
TU_1282	1041
TU_1283	861
TU_1284	849
TU_1286	1236
TU_1287	1408
TU_1288	3569
TU_1289	899
TU_1290	1205
TU_1291	1786
TU_1292	891
TU_1293	2118
TU_1295	1589
TU_1296	2065
TU_1297	1005
TU_1298	1528
TU_1299	1924
TU_1302	1178
TU_1304	1460
TU_1305	828
TU_1306	2774
TU_1307	5535
TU_1308	7988
TU_1309	1669
TU_1310	5004
TU_1311	2146
TU_1313	712
TU_1314	1011
TU_1315	2660
TU_1317	1367
TU_1318	2570
TU_1319	1484
TU_1320	1277
TU_1321	767
TU_1323	1512
TU_1325	1871
TU_1326	3353
TU_1328	1802
TU_1329	977
TU_1330	4572
TU_1331	1792
TU_1332	1684
TU_1333	2046
TU_1334	1097
TU_1335	781
TU_1337	1070
TU_1338	2653
TU_1339	1574
TU_1340	1025
TU_1341	1166
TU_1342	1123
TU_1343	1575
TU_1344	1845
TU_1345	2666
TU_1347	954
TU_1348	752
TU_1350	1649
TU_1351	3196
TU_1352	1385
TU_1353	3265
TU_1354	1096
TU_1355	2046
TU_1356	711
TU_1357	4013
TU_1358	718
TU_1359	2146
TU_1360	913
TU_1361	926
TU_1363	1099
TU_1365	4379
TU_1366	6447
TU_1367	2172
TU_1368	3137
TU_1372	2253
TU_1373	1787
TU_1374	1577
TU_1375	952
TU_1376	2052
TU_1377	1357
TU_1378	1568
TU_1379	3221
TU_1381	1193
TU_1383	2060
TU_1384	1080
TU_1385	1450
TU_1386	3408
TU_1387	1009
TU_1389	1318
TU_1390	1394
TU_1391	786
TU_1392	1763
TU_1393	1071
TU_1394	1467
TU_1395	1073
TU_1396	1435
TU_1397	1323
TU_1398	972
TU_1399	967
TU_1400	1962
TU_1401	973
TU_1402	757
TU_1404	1538
TU_1405	2032
TU_1406	1244
TU_1407	1574
TU_1408	1335
TU_1411	1859
TU_1412	1141
TU_1413	1385
TU_1414	1493
TU_1415	3000
TU_1416	3092
TU_1417	1317
TU_1419	3062
TU_1421	1222
TU_1422	1610
TU_1423	728
TU_1424	2379
TU_1425	1593
TU_1426	2086
TU_1427	1076
TU_1428	1265
TU_1429	1013
TU_1430	3101
TU_1431	1380
TU_1435	1913
TU_1436	1291
TU_1437	2045
TU_1439	841
TU_1440	3335
TU_1441	3799
TU_1442	1427
TU_1443	1498
TU_1444	2168
TU_1445	1573
TU_1446	943
TU_1447	1914
TU_1449	1441
TU_1450	4252
TU_1451	1512
TU_1453	3178
TU_1456	4153
TU_1457	4473
TU_1458	11061
TU_1459	2805
TU_1460	1353
TU_1461	1671
TU_1462	1159
TU_1463	1116
TU_1464	3410
TU_1465	4312
TU_1466	1733
TU_1467	3820
TU_1470	2099
TU_1471	2781
TU_1474	1787
TU_1475	3210
TU_1477	974
TU_1478	1636
TU_1479	995
TU_1480	1352
TU_1481	1154
TU_1482	2326
TU_1483	1683
TU_1484	4824
TU_1486	1174
TU_1487	1143
TU_1488	2759
TU_1489	1478
TU_1491	1122
TU_1492	2029
TU_1494	3498
TU_1495	1439
TU_1496	3032
TU_1498	4521
TU_1499	1915
TU_1501	4077
TU_1502	2739
TU_1503	957
TU_1504	1780
TU_1505	1423
TU_1506	1730
TU_1507	1286
TU_1508	1301
TU_1509	764
TU_1510	2648
TU_1511	759
TU_1513	2105
TU_1514	1023
TU_1515	7785
TU_1517	7904
TU_1518	1482
TU_1519	1101
TU_1520	10998
TU_1521	1408
TU_1523	3529
TU_1524	2621
TU_1525	2063
TU_1526	2927
TU_1527	1725
TU_1528	753
TU_1529	819
TU_1530	1324
TU_1531	800
TU_1532	1595
TU_1533	858
TU_1534	1864
TU_1535	1070
TU_1536	3069
TU_1537	1422
TU_1538	1898
TU_1541	11331
TU_1542	865
TU_1544	945
TU_1545	1382
TU_1547	2908
TU_1548	1630
TU_1549	943
TU_1551	3258
TU_1552	4148
TU_1555	703
TU_1556	6441
TU_1557	783
TU_1559	1625
TU_1560	1381
TU_1561	874
TU_1562	2136
TU_1563	5353
TU_1564	2642
TU_1565	1354
TU_1568	2092
TU_1569	812
TU_1570	840
TU_1571	1410
TU_1573	1581
TU_1574	1014
TU_1575	1100
TU_1576	2212
TU_1577	944
TU_1578	2462
TU_1579	702
TU_1580	4839
TU_1582	1463
TU_1583	5377
TU_1584	2222
TU_1585	802
TU_1586	1833
TU_1587	1918
TU_1588	725
TU_1589	799
TU_1590	2498
TU_1591	779
TU_1592	1847
TU_1593	6507
TU_1595	1372
TU_1599	1464
TU_1600	933
TU_1601	940
TU_1602	2534
TU_1603	1356
TU_1604	4019
TU_1607	2657
TU_1609	1364
TU_1611	976
TU_1612	2628
TU_1613	782
TU_1614	3720
TU_1615	2466
TU_1616	3413
TU_1617	1519
TU_1618	717
TU_1620	705
TU_1621	2134
TU_1622	1017
TU_1623	1077
TU_1624	851
TU_1625	2996
TU_1627	1506
TU_1628	2421
TU_1629	883
TU_1630	2039
TU_1631	1903
TU_1632	3214
TU_1633	2482
TU_1634	3438
TU_1635	1431
TU_1636	1136
TU_1637	903
TU_1638	1248
TU_1643	872
TU_1644	869
TU_1645	2097
TU_1648	965
TU_1651	1074
TU_1652	710
TU_1653	1061
TU_1654	2466
TU_1655	1949
TU_1656	1049
TU_1658	722
TU_1659	2199
TU_1661	1392
TU_1662	1208
TU_1663	2505
TU_1664	2688
TU_1666	1449
TU_1667	2150
TU_1668	769
TU_1669	3832
TU_1672	1178
TU_1673	2272
TU_1674	2617
TU_1678	2711
TU_1679	2051
TU_1680	2586
TU_1681	815
TU_1682	2855
TU_1683	3348
TU_1685	792
TU_1686	1062
TU_1687	2140
TU_1688	1085
TU_1689	809
TU_1690	1822
TU_1693	2803
TU_1695	1141
TU_1696	1094
TU_1697	3714
TU_1698	1052
TU_1699	1044
TU_1700	1821
TU_1701	737
TU_1702	4507
TU_1703	1174
TU_1704	1558
TU_1705	2708
TU_1706	2374
TU_1708	1079
TU_1710	795
TU_1711	1905
TU_1715	4417
TU_1716	4337
TU_1717	3647
TU_1718	7090
TU_1719	1930
TU_1720	1737
TU_1721	818
TU_1722	6715
TU_1723	3565
TU_1724	1737
TU_1727	3420
TU_1728	1230
TU_1729	6210
TU_1730	1908
TU_1731	2495
TU_1732	1921
TU_1733	1048
TU_1734	2367
TU_1735	1153
TU_1736	982
TU_1739	1884
TU_1740	741
TU_1741	1279
TU_1742	1127
TU_1743	1380
TU_1744	1100
TU_1745	707
TU_1746	3811
TU_1748	1947
TU_1749	2032
TU_1750	805
TU_1751	786
TU_1752	2271
TU_1754	3317
TU_1756	1409
TU_1757	964
TU_1758	883
TU_1759	7914
TU_1760	2170
TU_1761	1161
TU_1762	986
TU_1763	1194
TU_1765	925
TU_1766	818
TU_1767	1630
TU_1768	1832
TU_1769	2751
TU_1770	1881
TU_1771	3038
TU_1772	2838
TU_1773	3662
TU_1775	2626
TU_1776	850
TU_1777	1129
TU_1778	14887
TU_1779	9150
TU_1780	8945
TU_1781	6663
TU_1782	4638
TU_1783	3401
TU_1784	3563
TU_1785	8901
TU_1786	1462
TU_1787	841
TU_1788	1377
TU_1789	850
TU_1790	1109
TU_1791	1967
TU_1792	2574
TU_1795	1440
TU_1796	3089
TU_1798	5639
TU_1799	1289
TU_1800	1034
TU_1801	4698
TU_1803	3690
TU_1804	879
TU_1805	1312
TU_1806	1072
TU_1807	747
TU_1808	3291
TU_1809	738
TU_1810	2285
TU_1811	702
TU_1812	1016
TU_1815	2348
TU_1816	1179
TU_1817	2453
TU_1818	2116
TU_1820	1857
TU_1821	3871
TU_1823	836
TU_1824	1117
TU_1827	1516
TU_1828	1056
TU_1829	1861
TU_1830	720
TU_1831	2139
TU_1832	1034
TU_1833	735
TU_1834	8673
TU_1835	3866
TU_1836	4247
TU_1838	1068
TU_1839	1424
TU_1840	720
TU_1841	2212
TU_1842	2477
TU_1843	3058
TU_1844	2183
TU_1846	1616
TU_1847	1741
TU_1848	3756
TU_1849	705
TU_1850	1708
TU_1851	1632
TU_1852	1639
TU_1853	1759
TU_1854	2257
TU_1855	4314
TU_1857	1469
TU_1858	1778
TU_1859	2127
TU_1860	1102
TU_1861	1261
TU_1862	948
TU_1863	1286
TU_1864	1374
TU_1865	4277
TU_1866	1382
TU_1867	1146
TU_1868	3260
TU_1869	5869
TU_1870	937
TU_1871	1688
TU_1872	935
TU_1873	1150
TU_1874	1000
TU_1876	1221
TU_1877	1966
TU_1879	894
TU_1880	2098
TU_1881	2502
TU_1882	1444
TU_1883	1788
TU_1885	5338
TU_1886	5386
TU_1887	2361
TU_1888	1397
TU_1890	2830
TU_1891	1406
TU_1892	1004
TU_1893	3229
TU_1894	1768
TU_1896	1932
TU_1897	2727
TU_1898	1013
TU_1901	1322
TU_1902	4925
TU_1903	4419
TU_1904	6428
TU_1905	3743
TU_1906	2329
TU_1907	1926
TU_1909	3772
TU_1910	1005
TU_1913	2196
TU_1914	1013
TU_1915	3591
TU_1916	1034
TU_1918	903
TU_1919	2982
TU_1920	1144
TU_1921	1419
TU_1923	2376
TU_1925	3098
TU_1926	1059
TU_1927	2381
TU_1929	1352
TU_1931	2170
TU_1933	2112
TU_1934	6479
TU_1935	987
TU_1937	857
TU_1938	1265
TU_1939	1057
TU_1940	728
TU_1942	737
TU_1944	3075
TU_1945	936
TU_1946	2165
TU_1948	1029
TU_1950	1860
TU_1951	1852
TU_1952	1155
TU_1953	1411
TU_1954	872
TU_1955	2364
TU_1956	1338
TU_1957	1213
TU_1958	1437
TU_1959	1443
TU_1960	815
TU_1961	1652
TU_1962	3943
TU_1963	3004
TU_1964	885
TU_1965	5880
TU_1966	4673
TU_1967	1551
TU_1968	1392
TU_1969	3674
TU_1973	4345
TU_1974	2054
TU_1975	897
TU_1976	1570
TU_1977	715
TU_1978	2481
TU_1980	3494
TU_1981	1178
TU_1982	1795
TU_1983	763
TU_1984	1306
TU_1985	904
TU_1986	1942
TU_1987	1367
TU_1988	1859
TU_1989	1237
TU_1991	1835
TU_1993	2848
TU_1994	899
TU_1995	6034
TU_1996	3916
TU_1997	3460
TU_1998	1445
TU_2000	2359
TU_2001	2408
TU_2002	753
TU_2003	913
TU_2004	1273
TU_2005	943
TU_2007	1418
TU_2008	1445
TU_2009	3648
TU_2010	742
TU_2011	1356
TU_2013	1232
TU_2014	1709
TU_2015	870
TU_2016	1463
TU_2017	1332
TU_2018	2809
TU_2019	1452
TU_2021	1927
TU_2022	954
TU_2023	1260
TU_2024	3383
TU_2025	10944
TU_2026	7013
TU_2027	5842
TU_2028	895
TU_2029	14733
TU_2031	1139
TU_2032	1902
TU_2034	2328
TU_2035	2265
TU_2036	939
TU_2037	1813
TU_2040	3352
TU_2041	1402
TU_2042	1350
TU_2043	2453
TU_2044	711
TU_2045	8022
TU_2046	1075
TU_2047	3816
TU_2048	952
TU_2049	2699
TU_2050	854
TU_2051	971
TU_2052	2267
TU_2053	772
TU_2054	1728
TU_2055	2013
TU_2056	1086
TU_2057	3405
TU_2058	1595
TU_2059	1844
TU_2060	778
TU_2062	933
TU_2063	708
TU_2064	1794
TU_2065	2781
TU_2067	1519
TU_2068	846
TU_2070	2250
TU_2071	1396
TU_2072	2520
TU_2074	1636
TU_2075	3422
TU_2076	1035
TU_2077	1566
TU_2078	4691
TU_2079	835
TU_2080	2071
TU_2082	852
TU_2083	1703
TU_2084	2547
TU_2085	740
TU_2086	4964
TU_2087	743
TU_2088	1969
TU_2089	1367
TU_2090	810
TU_2091	798
TU_2092	1802
TU_2093	4704
TU_2094	920
TU_2095	3128
TU_2096	1353
TU_2097	1895
TU_2098	1146
TU_2100	855
TU_2101	1531
TU_2102	1659
TU_2103	4941
TU_2104	1553
TU_2105	712
TU_2106	1688
TU_2107	1607
TU_2108	940
TU_2110	1287
TU_2112	1744
TU_2114	1266
TU_2115	7474
TU_2116	1711
TU_2117	1351
TU_2118	2296
TU_2119	1820
TU_2120	4338
TU_2121	5765
TU_2122	2540
TU_2123	5524
TU_2124	754
TU_2125	4963
TU_2126	2099
TU_2127	1816
TU_2128	1235
TU_2129	765
TU_2130	1375
TU_2132	1924
TU_2133	1760
TU_2135	2058
TU_2136	1059
TU_2137	3258
TU_2138	1352
TU_2139	4769
TU_2140	2624
TU_2141	1486
TU_2142	5958
TU_2143	1277
TU_2145	1789
TU_2146	5703
TU_2147	2879
TU_2148	1657
TU_2149	1944
TU_2150	5711
TU_2151	4923
TU_2152	1073
TU_2154	2161
TU_2155	791
TU_2156	1075
TU_2157	3081
TU_2158	4168
TU_2159	3175
TU_2160	785
TU_2161	722
TU_2162	936
TU_2163	1776
TU_2164	839
TU_2165	2664
TU_2166	4065
TU_2168	1569
TU_2169	3225
TU_2170	1322
TU_2171	5428
TU_2173	2829
TU_2174	1601
TU_2175	1653
TU_2176	733
TU_2177	1560
TU_2178	717
TU_2180	3431
TU_2182	1152
TU_2183	1344
TU_2184	1163
TU_2185	977
TU_2186	935
TU_2187	1994
TU_2188	2187
TU_2189	3044
TU_2191	1360
TU_2192	1636
TU_2193	2913
TU_2194	1285
TU_2195	2881
TU_2196	1092
TU_2197	1084
TU_2198	980
TU_2199	3949
TU_2200	1019
TU_2201	6564
TU_2203	1981
TU_2204	724
TU_2205	1485
TU_2206	3606
TU_2208	825
TU_2209	1529
TU_2211	1930
TU_2213	2491
TU_2214	2111
TU_2216	2463
TU_2217	1253
TU_2218	5755
TU_2219	1056
TU_2220	986
TU_2221	2319
TU_2222	1541
TU_2224	3302
TU_2225	2938
TU_2228	3603
TU_2229	2110
TU_2230	1045
TU_2231	1940
TU_2232	2042
TU_2233	793
TU_2235	2643
TU_2236	1723
TU_2237	1540
TU_2238	1092
TU_2239	777
TU_2240	1092
TU_2241	3416
TU_2242	3929
TU_2243	2571
TU_2244	1095
TU_2245	1166
TU_2246	1068
TU_2247	1888
TU_2248	1596
TU_2249	1589
TU_2250	1456
TU_2251	2550
TU_2252	2049
TU_2255	894
TU_2256	1047
TU_2258	1146
TU_2259	924
TU_2261	3475
TU_2263	1067
TU_2264	1943
TU_2266	2288
TU_2267	859
TU_2268	983
TU_2272	1324
TU_2273	1097
TU_2275	2227
TU_2276	1482
TU_2278	986
TU_2279	1281
TU_2280	1903
TU_2281	1753
TU_2282	2611
TU_2283	1087
TU_2284	2133
TU_2287	7445
TU_2288	5807
TU_2289	1902
TU_2290	3408
TU_2291	8873
TU_2292	1214
TU_2293	1082
TU_2294	1208
TU_2295	2172
TU_2296	4540
TU_2297	1091
TU_2298	785
TU_2299	2833
TU_2300	3476
TU_2301	761
TU_2302	1996
TU_2303	1523
TU_2305	1903
TU_2306	11580
TU_2307	1741
TU_2308	1792
TU_2309	2307
TU_2312	780
TU_2313	1246
TU_2314	1953
TU_2315	1034
TU_2316	801
TU_2317	1323
TU_2319	1863
TU_2320	1420
TU_2321	851
TU_2323	1176
TU_2324	1571
TU_2325	970
TU_2326	1495
TU_2327	842
TU_2328	1408
TU_2330	6301
TU_2331	1966
TU_2333	1355
TU_2334	1333
TU_2335	1018
TU_2336	2454
TU_2337	5568
TU_2338	1585
TU_2339	4458
TU_2340	918
TU_2341	4406
TU_2342	2873
TU_2343	7877
TU_2344	1708
TU_2345	1595
TU_2346	6905
TU_2347	1119
TU_2348	1604
TU_2349	1613
TU_2350	734
TU_2351	3571
TU_2352	1443
TU_2353	4884
TU_2354	2455
TU_2355	876
TU_2356	1447
TU_2357	1281
TU_2358	817
TU_2359	5853

## Sheet: Extended Data Fig.3d
TU_name	Number_of_included_gene
TU_1	1
TU_2	2
TU_3	1
TU_4	5
TU_5	1
TU_7	2
TU_8	1
TU_10	1
TU_11	1
TU_12	3
TU_13	2
TU_15	1
TU_17	2
TU_18	2
TU_19	2
TU_20	1
TU_22	1
TU_23	3
TU_24	1
TU_25	1
TU_28	1
TU_29	1
TU_30	2
TU_31	1
TU_32	3
TU_33	1
TU_34	4
TU_35	5
TU_36	2
TU_37	1
TU_39	2
TU_40	3
TU_41	1
TU_42	1
TU_43	1
TU_44	2
TU_45	1
TU_46	3
TU_47	1
TU_49	1
TU_50	1
TU_51	2
TU_52	2
TU_53	3
TU_54	7
TU_55	2
TU_56	3
TU_57	6
TU_58	1
TU_59	1
TU_60	1
TU_62	1
TU_63	2
TU_64	1
TU_65	1
TU_66	1
TU_67	4
TU_68	1
TU_69	1
TU_70	1
TU_71	1
TU_72	1
TU_74	3
TU_75	3
TU_76	1
TU_77	1
TU_79	1
TU_80	1
TU_81	1
TU_82	1
TU_84	1
TU_86	2
TU_89	1
TU_90	1
TU_91	1
TU_92	2
TU_93	3
TU_94	1
TU_95	4
TU_96	3
TU_98	1
TU_99	1
TU_100	1
TU_101	1
TU_102	1
TU_105	1
TU_106	1
TU_107	8
TU_108	2
TU_109	2
TU_110	1
TU_111	1
TU_112	2
TU_113	1
TU_114	3
TU_116	1
TU_118	1
TU_119	2
TU_120	1
TU_121	1
TU_122	4
TU_123	1
TU_124	2
TU_125	2
TU_127	1
TU_128	1
TU_129	1
TU_130	2
TU_132	1
TU_133	1
TU_134	1
TU_135	1
TU_136	1
TU_137	1
TU_138	1
TU_139	1
TU_141	1
TU_142	3
TU_143	2
TU_144	1
TU_145	2
TU_146	1
TU_148	1
TU_149	1
TU_150	2
TU_151	4
TU_152	1
TU_155	2
TU_156	1
TU_157	1
TU_158	2
TU_159	3
TU_162	2
TU_164	2
TU_167	4
TU_168	2
TU_169	1
TU_170	1
TU_171	1
TU_173	1
TU_174	1
TU_175	1
TU_176	1
TU_180	1
TU_181	2
TU_182	1
TU_183	1
TU_184	1
TU_185	1
TU_186	11
TU_187	1
TU_188	1
TU_189	1
TU_190	1
TU_191	1
TU_192	4
TU_193	2
TU_194	1
TU_195	1
TU_198	1
TU_199	1
TU_201	1
TU_202	1
TU_205	2
TU_206	1
TU_208	1
TU_209	1
TU_211	2
TU_212	1
TU_213	3
TU_214	1
TU_216	2
TU_217	1
TU_218	1
TU_219	2
TU_221	1
TU_222	1
TU_223	1
TU_224	1
TU_225	1
TU_226	3
TU_227	1
TU_229	1
TU_230	1
TU_232	1
TU_233	4
TU_234	2
TU_235	2
TU_237	1
TU_239	2
TU_240	1
TU_242	3
TU_243	9
TU_244	2
TU_246	4
TU_247	1
TU_248	1
TU_249	1
TU_250	1
TU_251	1
TU_252	2
TU_253	1
TU_254	1
TU_255	1
TU_256	3
TU_258	3
TU_260	2
TU_261	2
TU_262	1
TU_263	3
TU_264	3
TU_267	3
TU_268	1
TU_269	1
TU_271	3
TU_272	1
TU_273	2
TU_274	1
TU_275	2
TU_276	2
TU_277	3
TU_278	3
TU_279	1
TU_280	1
TU_281	1
TU_283	1
TU_285	2
TU_286	1
TU_287	3
TU_288	2
TU_289	3
TU_291	3
TU_292	1
TU_293	2
TU_294	2
TU_295	2
TU_296	1
TU_297	1
TU_298	1
TU_299	2
TU_300	1
TU_301	1
TU_302	3
TU_303	1
TU_304	2
TU_305	3
TU_306	1
TU_307	1
TU_309	1
TU_310	1
TU_311	1
TU_312	1
TU_313	3
TU_314	1
TU_315	2
TU_316	3
TU_317	1
TU_318	1
TU_319	1
TU_320	3
TU_321	1
TU_323	2
TU_324	1
TU_325	1
TU_327	1
TU_328	2
TU_330	2
TU_331	5
TU_333	1
TU_334	1
TU_335	1
TU_337	1
TU_339	5
TU_340	1
TU_341	1
TU_343	2
TU_344	1
TU_345	1
TU_346	2
TU_347	1
TU_348	3
TU_349	3
TU_350	2
TU_352	1
TU_353	1
TU_354	2
TU_355	1
TU_356	1
TU_357	1
TU_358	1
TU_359	3
TU_360	1
TU_362	1
TU_363	1
TU_364	1
TU_365	1
TU_366	1
TU_367	2
TU_368	2
TU_369	1
TU_370	2
TU_371	2
TU_372	2
TU_373	1
TU_374	2
TU_375	1
TU_376	1
TU_379	1
TU_380	1
TU_381	1
TU_382	2
TU_383	8
TU_385	3
TU_386	3
TU_388	1
TU_389	3
TU_390	3
TU_391	2
TU_393	1
TU_394	1
TU_397	5
TU_398	2
TU_399	2
TU_400	1
TU_401	2
TU_402	1
TU_403	4
TU_404	1
TU_405	1
TU_406	4
TU_407	3
TU_408	5
TU_409	1
TU_410	1
TU_411	1
TU_412	3
TU_413	3
TU_414	2
TU_416	1
TU_417	1
TU_418	2
TU_419	3
TU_420	2
TU_421	4
TU_422	2
TU_423	1
TU_424	2
TU_425	4
TU_426	2
TU_428	2
TU_429	1
TU_430	3
TU_431	1
TU_432	1
TU_433	1
TU_434	1
TU_435	2
TU_437	4
TU_438	3
TU_439	2
TU_440	11
TU_441	2
TU_442	1
TU_443	11
TU_444	2
TU_445	2
TU_446	1
TU_447	1
TU_448	1
TU_449	6
TU_450	2
TU_451	1
TU_452	2
TU_453	2
TU_456	1
TU_457	1
TU_458	2
TU_461	3
TU_462	1
TU_463	1
TU_466	1
TU_467	2
TU_469	2
TU_470	6
TU_471	4
TU_472	1
TU_473	2
TU_475	1
TU_476	2
TU_478	1
TU_480	1
TU_481	1
TU_482	1
TU_483	1
TU_485	1
TU_486	2
TU_487	4
TU_489	1
TU_490	2
TU_491	1
TU_492	2
TU_493	1
TU_496	2
TU_497	1
TU_498	1
TU_500	1
TU_501	1
TU_503	1
TU_504	1
TU_505	1
TU_506	2
TU_507	2
TU_508	3
TU_510	3
TU_511	1
TU_512	1
TU_516	1
TU_517	1
TU_520	2
TU_521	1
TU_522	1
TU_523	2
TU_524	1
TU_525	1
TU_526	1
TU_527	3
TU_528	1
TU_529	1
TU_530	1
TU_531	4
TU_532	1
TU_533	1
TU_534	1
TU_535	2
TU_538	1
TU_539	2
TU_540	1
TU_541	1
TU_542	4
TU_543	1
TU_544	3
TU_546	1
TU_547	1
TU_548	3
TU_549	1
TU_550	2
TU_551	3
TU_552	1
TU_553	1
TU_554	2
TU_555	1
TU_556	1
TU_557	1
TU_558	1
TU_559	1
TU_560	1
TU_561	1
TU_562	2
TU_563	1
TU_564	2
TU_565	1
TU_566	2
TU_567	2
TU_568	1
TU_569	4
TU_570	4
TU_571	2
TU_572	2
TU_573	1
TU_574	1
TU_575	1
TU_577	1
TU_579	1
TU_580	1
TU_581	2
TU_582	2
TU_583	3
TU_584	1
TU_586	4
TU_587	1
TU_588	2
TU_589	1
TU_590	1
TU_592	1
TU_594	1
TU_595	1
TU_597	1
TU_598	1
TU_599	2
TU_600	1
TU_601	2
TU_602	2
TU_603	2
TU_604	2
TU_606	5
TU_607	4
TU_608	6
TU_609	1
TU_610	2
TU_612	1
TU_614	3
TU_616	3
TU_617	1
TU_618	2
TU_620	1
TU_621	2
TU_622	2
TU_623	1
TU_624	2
TU_626	1
TU_627	1
TU_628	1
TU_629	2
TU_630	1
TU_631	1
TU_632	1
TU_633	2
TU_634	2
TU_635	1
TU_636	2
TU_637	2
TU_638	2
TU_639	2
TU_640	1
TU_641	1
TU_642	4
TU_643	2
TU_644	4
TU_645	2
TU_646	3
TU_647	4
TU_648	2
TU_649	1
TU_650	2
TU_651	1
TU_652	1
TU_653	1
TU_654	2
TU_655	1
TU_659	3
TU_660	1
TU_661	5
TU_662	1
TU_664	2
TU_665	5
TU_666	2
TU_667	1
TU_668	1
TU_669	1
TU_670	1
TU_671	2
TU_672	1
TU_674	3
TU_675	1
TU_676	1
TU_677	4
TU_678	2
TU_679	1
TU_680	1
TU_681	1
TU_682	2
TU_683	1
TU_684	3
TU_686	3
TU_687	2
TU_688	2
TU_689	2
TU_690	1
TU_691	1
TU_692	1
TU_693	4
TU_696	3
TU_697	2
TU_698	1
TU_699	2
TU_700	2
TU_701	1
TU_702	1
TU_703	3
TU_704	1
TU_705	1
TU_706	1
TU_707	2
TU_708	3
TU_709	1
TU_710	1
TU_711	1
TU_712	2
TU_714	2
TU_715	1
TU_716	2
TU_718	2
TU_720	1
TU_721	2
TU_722	1
TU_725	5
TU_726	1
TU_727	3
TU_728	1
TU_730	1
TU_731	1
TU_733	2
TU_734	2
TU_735	1
TU_736	1
TU_737	1
TU_738	1
TU_739	1
TU_740	1
TU_741	1
TU_742	1
TU_743	3
TU_744	1
TU_745	2
TU_746	1
TU_747	3
TU_749	1
TU_750	1
TU_751	1
TU_752	1
TU_753	1
TU_754	1
TU_755	2
TU_757	1
TU_758	2
TU_760	1
TU_761	1
TU_763	1
TU_764	4
TU_765	1
TU_766	1
TU_767	3
TU_768	1
TU_769	2
TU_770	1
TU_771	1
TU_772	1
TU_773	3
TU_774	4
TU_775	1
TU_776	1
TU_777	1
TU_778	2
TU_779	1
TU_780	1
TU_781	1
TU_782	2
TU_783	1
TU_784	1
TU_785	1
TU_786	2
TU_787	2
TU_788	3
TU_789	1
TU_790	1
TU_791	1
TU_794	1
TU_795	2
TU_796	1
TU_797	1
TU_798	3
TU_799	2
TU_800	1
TU_801	2
TU_803	3
TU_804	1
TU_805	3
TU_807	2
TU_808	2
TU_810	1
TU_812	2
TU_813	5
TU_814	1
TU_815	3
TU_816	1
TU_817	1
TU_818	10
TU_819	1
TU_820	1
TU_821	1
TU_824	2
TU_825	1
TU_826	2
TU_827	1
TU_830	1
TU_831	1
TU_832	1
TU_833	2
TU_834	1
TU_835	2
TU_836	7
TU_837	1
TU_838	3
TU_839	2
TU_841	2
TU_844	2
TU_848	5
TU_849	2
TU_850	1
TU_851	1
TU_852	2
TU_853	1
TU_855	1
TU_857	1
TU_858	1
TU_859	2
TU_860	2
TU_861	1
TU_863	1
TU_864	1
TU_866	1
TU_867	7
TU_868	3
TU_869	1
TU_870	3
TU_871	2
TU_872	1
TU_873	3
TU_874	2
TU_875	2
TU_876	1
TU_878	1
TU_879	2
TU_880	2
TU_881	2
TU_883	2
TU_884	1
TU_885	2
TU_886	1
TU_887	4
TU_888	1
TU_889	1
TU_890	1
TU_891	3
TU_892	1
TU_893	1
TU_894	2
TU_895	2
TU_897	3
TU_898	1
TU_900	1
TU_901	1
TU_904	4
TU_905	1
TU_906	1
TU_907	1
TU_908	1
TU_909	1
TU_910	1
TU_911	1
TU_912	1
TU_913	2
TU_914	1
TU_915	7
TU_916	1
TU_917	1
TU_918	1
TU_922	2
TU_923	2
TU_924	1
TU_925	2
TU_926	3
TU_927	1
TU_928	3
TU_929	1
TU_930	2
TU_931	3
TU_932	1
TU_933	2
TU_934	3
TU_935	1
TU_936	2
TU_938	2
TU_939	1
TU_940	3
TU_942	1
TU_943	3
TU_944	1
TU_945	2
TU_946	3
TU_948	1
TU_949	2
TU_950	1
TU_951	1
TU_952	3
TU_953	2
TU_954	1
TU_955	1
TU_956	1
TU_959	2
TU_960	1
TU_961	2
TU_962	1
TU_963	2
TU_964	2
TU_965	3
TU_967	1
TU_968	1
TU_969	3
TU_970	4
TU_972	1
TU_974	1
TU_976	4
TU_977	1
TU_979	4
TU_981	2
TU_982	2
TU_983	9
TU_984	2
TU_985	3
TU_986	1
TU_987	1
TU_988	4
TU_990	9
TU_992	1
TU_993	1
TU_994	4
TU_995	2
TU_996	3
TU_997	4
TU_999	1
TU_1002	2
TU_1003	1
TU_1004	2
TU_1006	2
TU_1007	1
TU_1009	1
TU_1010	1
TU_1011	2
TU_1012	1
TU_1013	4
TU_1014	1
TU_1015	1
TU_1016	1
TU_1017	1
TU_1018	2
TU_1019	1
TU_1020	6
TU_1021	2
TU_1022	3
TU_1023	1
TU_1024	1
TU_1025	1
TU_1026	3
TU_1028	2
TU_1029	1
TU_1030	3
TU_1031	6
TU_1032	1
TU_1033	1
TU_1035	3
TU_1037	1
TU_1038	2
TU_1039	1
TU_1040	2
TU_1041	2
TU_1042	2
TU_1043	3
TU_1044	2
TU_1045	1
TU_1046	1
TU_1047	1
TU_1049	1
TU_1050	1
TU_1051	1
TU_1052	9
TU_1053	2
TU_1054	2
TU_1055	2
TU_1056	2
TU_1057	2
TU_1058	1
TU_1060	1
TU_1061	1
TU_1064	5
TU_1066	1
TU_1067	3
TU_1068	1
TU_1069	2
TU_1070	1
TU_1071	2
TU_1073	1
TU_1074	2
TU_1075	1
TU_1076	4
TU_1077	1
TU_1078	1
TU_1079	1
TU_1080	2
TU_1081	2
TU_1082	1
TU_1083	1
TU_1084	2
TU_1085	1
TU_1086	1
TU_1087	2
TU_1089	1
TU_1090	1
TU_1091	1
TU_1093	1
TU_1095	1
TU_1097	1
TU_1098	2
TU_1099	1
TU_1100	3
TU_1101	1
TU_1102	1
TU_1103	3
TU_1104	4
TU_1105	2
TU_1106	2
TU_1107	2
TU_1108	1
TU_1111	2
TU_1112	2
TU_1113	2
TU_1114	2
TU_1115	1
TU_1116	3
TU_1117	1
TU_1118	1
TU_1119	2
TU_1120	4
TU_1122	2
TU_1123	1
TU_1124	1
TU_1125	2
TU_1126	1
TU_1127	1
TU_1128	3
TU_1129	2
TU_1130	1
TU_1131	6
TU_1132	7
TU_1133	1
TU_1134	1
TU_1135	1
TU_1136	3
TU_1137	1
TU_1139	1
TU_1140	1
TU_1141	2
TU_1142	1
TU_1143	1
TU_1144	1
TU_1145	1
TU_1146	3
TU_1149	1
TU_1150	2
TU_1151	2
TU_1152	7
TU_1153	1
TU_1154	1
TU_1155	3
TU_1156	3
TU_1157	1
TU_1158	1
TU_1159	2
TU_1161	1
TU_1162	1
TU_1163	1
TU_1164	1
TU_1167	2
TU_1168	3
TU_1169	2
TU_1170	1
TU_1171	1
TU_1173	2
TU_1174	3
TU_1175	1
TU_1176	1
TU_1177	2
TU_1179	1
TU_1181	1
TU_1182	2
TU_1183	2
TU_1185	3
TU_1186	5
TU_1187	1
TU_1188	1
TU_1189	2
TU_1190	1
TU_1193	4
TU_1196	4
TU_1197	3
TU_1199	2
TU_1200	1
TU_1201	12
TU_1203	1
TU_1204	1
TU_1205	2
TU_1206	1
TU_1207	2
TU_1208	1
TU_1211	1
TU_1212	1
TU_1215	2
TU_1216	6
TU_1217	1
TU_1218	2
TU_1219	1
TU_1220	1
TU_1221	3
TU_1222	3
TU_1223	1
TU_1225	1
TU_1226	2
TU_1228	3
TU_1229	1
TU_1230	4
TU_1231	2
TU_1232	4
TU_1233	7
TU_1234	1
TU_1235	1
TU_1236	3
TU_1237	1
TU_1238	6
TU_1239	2
TU_1241	2
TU_1244	3
TU_1245	1
TU_1246	4
TU_1247	2
TU_1249	1
TU_1251	1
TU_1252	2
TU_1253	1
TU_1256	4
TU_1258	4
TU_1260	2
TU_1261	1
TU_1262	1
TU_1263	1
TU_1264	5
TU_1265	1
TU_1266	1
TU_1267	1
TU_1268	1
TU_1269	3
TU_1270	3
TU_1271	2
TU_1272	1
TU_1273	2
TU_1275	2
TU_1276	2
TU_1277	3
TU_1278	1
TU_1279	1
TU_1281	1
TU_1282	2
TU_1283	1
TU_1284	1
TU_1286	2
TU_1287	1
TU_1288	1
TU_1289	1
TU_1290	1
TU_1291	2
TU_1292	1
TU_1293	2
TU_1295	2
TU_1296	3
TU_1297	1
TU_1298	1
TU_1299	2
TU_1302	1
TU_1304	2
TU_1305	1
TU_1306	3
TU_1307	4
TU_1308	7
TU_1309	1
TU_1310	4
TU_1311	3
TU_1313	1
TU_1314	1
TU_1315	2
TU_1317	1
TU_1318	2
TU_1319	2
TU_1320	1
TU_1321	1
TU_1323	2
TU_1325	1
TU_1326	3
TU_1328	1
TU_1329	1
TU_1330	4
TU_1331	2
TU_1332	2
TU_1333	1
TU_1334	1
TU_1335	1
TU_1337	1
TU_1338	3
TU_1339	1
TU_1340	1
TU_1341	1
TU_1342	1
TU_1343	1
TU_1344	1
TU_1345	2
TU_1347	1
TU_1348	1
TU_1350	1
TU_1351	1
TU_1352	1
TU_1353	2
TU_1354	1
TU_1355	1
TU_1356	1
TU_1357	4
TU_1358	2
TU_1359	3
TU_1360	1
TU_1361	1
TU_1363	3
TU_1365	2
TU_1366	6
TU_1367	2
TU_1368	3
TU_1372	2
TU_1373	2
TU_1374	2
TU_1375	1
TU_1376	1
TU_1377	1
TU_1378	1
TU_1379	3
TU_1381	3
TU_1383	2
TU_1384	1
TU_1385	2
TU_1386	2
TU_1387	1
TU_1389	1
TU_1390	1
TU_1391	1
TU_1392	2
TU_1393	1
TU_1394	2
TU_1395	2
TU_1396	1
TU_1397	2
TU_1398	1
TU_1399	1
TU_1400	1
TU_1401	1
TU_1402	1
TU_1404	2
TU_1405	3
TU_1406	1
TU_1407	3
TU_1408	1
TU_1411	4
TU_1412	1
TU_1413	1
TU_1414	1
TU_1415	3
TU_1416	3
TU_1417	2
TU_1419	2
TU_1421	1
TU_1422	1
TU_1423	1
TU_1424	3
TU_1425	1
TU_1426	2
TU_1427	1
TU_1428	1
TU_1429	1
TU_1430	1
TU_1431	1
TU_1435	1
TU_1436	1
TU_1437	1
TU_1439	2
TU_1440	2
TU_1441	2
TU_1442	1
TU_1443	2
TU_1444	1
TU_1445	1
TU_1446	2
TU_1447	2
TU_1449	1
TU_1450	5
TU_1451	2
TU_1453	3
TU_1456	2
TU_1457	1
TU_1458	4
TU_1459	2
TU_1460	1
TU_1461	2
TU_1462	1
TU_1463	2
TU_1464	3
TU_1465	2
TU_1466	3
TU_1467	4
TU_1470	1
TU_1471	2
TU_1474	2
TU_1475	3
TU_1477	1
TU_1478	1
TU_1479	1
TU_1480	1
TU_1481	1
TU_1482	4
TU_1483	2
TU_1484	4
TU_1486	2
TU_1487	2
TU_1488	3
TU_1489	1
TU_1491	1
TU_1492	1
TU_1494	4
TU_1495	1
TU_1496	1
TU_1498	3
TU_1499	2
TU_1501	4
TU_1502	2
TU_1503	1
TU_1504	1
TU_1505	2
TU_1506	2
TU_1507	2
TU_1508	2
TU_1509	1
TU_1510	1
TU_1511	2
TU_1513	2
TU_1514	2
TU_1515	4
TU_1517	6
TU_1518	1
TU_1519	2
TU_1520	4
TU_1521	2
TU_1523	3
TU_1524	3
TU_1525	1
TU_1526	3
TU_1527	1
TU_1528	1
TU_1529	1
TU_1530	1
TU_1531	1
TU_1532	1
TU_1533	2
TU_1534	1
TU_1535	2
TU_1536	4
TU_1537	1
TU_1538	2
TU_1541	3
TU_1542	1
TU_1544	1
TU_1545	1
TU_1547	1
TU_1548	3
TU_1549	1
TU_1551	4
TU_1552	6
TU_1555	2
TU_1556	6
TU_1557	1
TU_1559	1
TU_1560	1
TU_1561	2
TU_1562	2
TU_1563	2
TU_1564	1
TU_1565	1
TU_1568	1
TU_1569	1
TU_1570	1
TU_1571	2
TU_1573	1
TU_1574	1
TU_1575	1
TU_1576	2
TU_1577	1
TU_1578	1
TU_1579	1
TU_1580	3
TU_1582	1
TU_1583	2
TU_1584	3
TU_1585	2
TU_1586	4
TU_1587	1
TU_1588	2
TU_1589	1
TU_1590	3
TU_1591	1
TU_1592	1
TU_1593	6
TU_1595	1
TU_1599	3
TU_1600	1
TU_1601	1
TU_1602	3
TU_1603	1
TU_1604	4
TU_1607	1
TU_1609	1
TU_1611	2
TU_1612	4
TU_1613	2
TU_1614	8
TU_1615	2
TU_1616	6
TU_1617	2
TU_1618	2
TU_1620	2
TU_1621	3
TU_1622	2
TU_1623	1
TU_1624	1
TU_1625	2
TU_1627	2
TU_1628	2
TU_1629	1
TU_1630	2
TU_1631	1
TU_1632	3
TU_1633	3
TU_1634	2
TU_1635	2
TU_1636	2
TU_1637	1
TU_1638	1
TU_1643	1
TU_1644	1
TU_1645	2
TU_1648	1
TU_1651	1
TU_1652	1
TU_1653	1
TU_1654	2
TU_1655	2
TU_1656	2
TU_1658	1
TU_1659	1
TU_1661	1
TU_1662	1
TU_1663	2
TU_1664	3
TU_1666	1
TU_1667	2
TU_1668	1
TU_1669	3
TU_1672	1
TU_1673	2
TU_1674	3
TU_1678	1
TU_1679	3
TU_1680	2
TU_1681	1
TU_1682	4
TU_1683	5
TU_1685	1
TU_1686	1
TU_1687	2
TU_1688	1
TU_1689	1
TU_1690	3
TU_1693	3
TU_1695	1
TU_1696	1
TU_1697	2
TU_1698	2
TU_1699	1
TU_1700	1
TU_1701	1
TU_1702	4
TU_1703	1
TU_1704	2
TU_1705	3
TU_1706	2
TU_1708	1
TU_1710	1
TU_1711	3
TU_1715	3
TU_1716	2
TU_1717	3
TU_1718	7
TU_1719	2
TU_1720	4
TU_1721	1
TU_1722	6
TU_1723	3
TU_1724	2
TU_1727	2
TU_1728	1
TU_1729	5
TU_1730	1
TU_1731	2
TU_1732	3
TU_1733	1
TU_1734	2
TU_1735	1
TU_1736	1
TU_1739	1
TU_1740	2
TU_1741	1
TU_1742	1
TU_1743	1
TU_1744	1
TU_1745	2
TU_1746	4
TU_1748	2
TU_1749	2
TU_1750	1
TU_1751	1
TU_1752	2
TU_1754	3
TU_1756	1
TU_1757	1
TU_1758	1
TU_1759	7
TU_1760	3
TU_1761	1
TU_1762	1
TU_1763	3
TU_1765	1
TU_1766	1
TU_1767	1
TU_1768	1
TU_1769	2
TU_1770	1
TU_1771	2
TU_1772	2
TU_1773	1
TU_1775	3
TU_1776	1
TU_1777	2
TU_1778	4
TU_1779	1
TU_1780	5
TU_1781	1
TU_1782	2
TU_1783	1
TU_1784	1
TU_1785	5
TU_1786	1
TU_1787	1
TU_1788	1
TU_1789	1
TU_1790	1
TU_1791	2
TU_1792	2
TU_1795	1
TU_1796	3
TU_1798	4
TU_1799	1
TU_1800	2
TU_1801	4
TU_1803	4
TU_1804	1
TU_1805	1
TU_1806	1
TU_1807	1
TU_1808	2
TU_1809	1
TU_1810	2
TU_1811	1
TU_1812	1
TU_1815	2
TU_1816	1
TU_1817	2
TU_1818	2
TU_1820	2
TU_1821	3
TU_1823	1
TU_1824	1
TU_1827	1
TU_1828	1
TU_1829	2
TU_1830	1
TU_1831	1
TU_1832	1
TU_1833	1
TU_1834	10
TU_1835	4
TU_1836	4
TU_1838	1
TU_1839	1
TU_1840	1
TU_1841	2
TU_1842	3
TU_1843	2
TU_1844	2
TU_1846	2
TU_1847	1
TU_1848	4
TU_1849	1
TU_1850	2
TU_1851	2
TU_1852	1
TU_1853	1
TU_1854	1
TU_1855	2
TU_1857	3
TU_1858	2
TU_1859	3
TU_1860	2
TU_1861	1
TU_1862	1
TU_1863	2
TU_1864	1
TU_1865	2
TU_1866	1
TU_1867	1
TU_1868	3
TU_1869	4
TU_1870	1
TU_1871	1
TU_1872	1
TU_1873	1
TU_1874	1
TU_1876	1
TU_1877	2
TU_1879	1
TU_1880	3
TU_1881	3
TU_1882	1
TU_1883	1
TU_1885	7
TU_1886	6
TU_1887	3
TU_1888	1
TU_1890	2
TU_1891	1
TU_1892	1
TU_1893	3
TU_1894	2
TU_1896	2
TU_1897	2
TU_1898	1
TU_1901	1
TU_1902	6
TU_1903	3
TU_1904	5
TU_1905	3
TU_1906	2
TU_1907	3
TU_1909	3
TU_1910	1
TU_1913	2
TU_1914	1
TU_1915	3
TU_1916	1
TU_1918	2
TU_1919	4
TU_1920	2
TU_1921	1
TU_1923	2
TU_1925	1
TU_1926	1
TU_1927	2
TU_1929	1
TU_1931	1
TU_1933	2
TU_1934	2
TU_1935	2
TU_1937	1
TU_1938	1
TU_1939	1
TU_1940	1
TU_1942	1
TU_1944	2
TU_1945	1
TU_1946	3
TU_1948	1
TU_1950	2
TU_1951	3
TU_1952	3
TU_1953	1
TU_1954	1
TU_1955	2
TU_1956	1
TU_1957	1
TU_1958	2
TU_1959	2
TU_1960	1
TU_1961	2
TU_1962	2
TU_1963	1
TU_1964	1
TU_1965	5
TU_1966	6
TU_1967	1
TU_1968	1
TU_1969	3
TU_1973	3
TU_1974	2
TU_1975	1
TU_1976	1
TU_1977	1
TU_1978	2
TU_1980	2
TU_1981	1
TU_1982	2
TU_1983	1
TU_1984	2
TU_1985	1
TU_1986	2
TU_1987	2
TU_1988	1
TU_1989	2
TU_1991	2
TU_1993	2
TU_1994	1
TU_1995	3
TU_1996	2
TU_1997	3
TU_1998	1
TU_2000	2
TU_2001	2
TU_2002	1
TU_2003	1
TU_2004	1
TU_2005	1
TU_2007	1
TU_2008	2
TU_2009	4
TU_2010	2
TU_2011	2
TU_2013	2
TU_2014	1
TU_2015	1
TU_2016	1
TU_2017	1
TU_2018	2
TU_2019	1
TU_2021	2
TU_2022	2
TU_2023	1
TU_2024	3
TU_2025	2
TU_2026	2
TU_2027	1
TU_2028	1
TU_2029	5
TU_2031	2
TU_2032	3
TU_2034	4
TU_2035	1
TU_2036	1
TU_2037	1
TU_2040	1
TU_2041	1
TU_2042	2
TU_2043	3
TU_2044	1
TU_2045	7
TU_2046	2
TU_2047	3
TU_2048	1
TU_2049	2
TU_2050	1
TU_2051	1
TU_2052	2
TU_2053	1
TU_2054	1
TU_2055	2
TU_2056	1
TU_2057	2
TU_2058	1
TU_2059	1
TU_2060	1
TU_2062	1
TU_2063	2
TU_2064	1
TU_2065	2
TU_2067	2
TU_2068	1
TU_2070	2
TU_2071	1
TU_2072	4
TU_2074	2
TU_2075	2
TU_2076	1
TU_2077	1
TU_2078	4
TU_2079	1
TU_2080	1
TU_2082	1
TU_2083	2
TU_2084	3
TU_2085	2
TU_2086	2
TU_2087	1
TU_2088	1
TU_2089	1
TU_2090	1
TU_2091	1
TU_2092	2
TU_2093	8
TU_2094	1
TU_2095	4
TU_2096	1
TU_2097	1
TU_2098	2
TU_2100	1
TU_2101	2
TU_2102	1
TU_2103	3
TU_2104	1
TU_2105	1
TU_2106	2
TU_2107	1
TU_2108	1
TU_2110	1
TU_2112	2
TU_2114	2
TU_2115	6
TU_2116	2
TU_2117	2
TU_2118	2
TU_2119	1
TU_2120	1
TU_2121	1
TU_2122	2
TU_2123	1
TU_2124	1
TU_2125	1
TU_2126	1
TU_2127	2
TU_2128	1
TU_2129	1
TU_2130	1
TU_2132	2
TU_2133	1
TU_2135	2
TU_2136	1
TU_2137	3
TU_2138	1
TU_2139	4
TU_2140	2
TU_2141	1
TU_2142	6
TU_2143	1
TU_2145	2
TU_2146	5
TU_2147	3
TU_2148	1
TU_2149	2
TU_2150	5
TU_2151	6
TU_2152	1
TU_2154	1
TU_2155	1
TU_2156	1
TU_2157	3
TU_2158	5
TU_2159	3
TU_2160	1
TU_2161	1
TU_2162	1
TU_2163	1
TU_2164	1
TU_2165	3
TU_2166	2
TU_2168	1
TU_2169	5
TU_2170	1
TU_2171	6
TU_2173	5
TU_2174	1
TU_2175	1
TU_2176	2
TU_2177	2
TU_2178	1
TU_2180	3
TU_2182	1
TU_2183	1
TU_2184	2
TU_2185	1
TU_2186	1
TU_2187	1
TU_2188	3
TU_2189	4
TU_2191	2
TU_2192	1
TU_2193	1
TU_2194	2
TU_2195	2
TU_2196	1
TU_2197	2
TU_2198	3
TU_2199	4
TU_2200	1
TU_2201	5
TU_2203	1
TU_2204	1
TU_2205	2
TU_2206	4
TU_2208	1
TU_2209	3
TU_2211	1
TU_2213	1
TU_2214	2
TU_2216	2
TU_2217	2
TU_2218	5
TU_2219	1
TU_2220	1
TU_2221	3
TU_2222	1
TU_2224	3
TU_2225	3
TU_2228	3
TU_2229	1
TU_2230	1
TU_2231	2
TU_2232	3
TU_2233	1
TU_2235	2
TU_2236	1
TU_2237	1
TU_2238	2
TU_2239	2
TU_2240	1
TU_2241	2
TU_2242	1
TU_2243	1
TU_2244	1
TU_2245	1
TU_2246	1
TU_2247	2
TU_2248	2
TU_2249	1
TU_2250	2
TU_2251	3
TU_2252	1
TU_2255	2
TU_2256	3
TU_2258	3
TU_2259	1
TU_2261	4
TU_2263	1
TU_2264	1
TU_2266	2
TU_2267	1
TU_2268	1
TU_2272	5
TU_2273	1
TU_2275	2
TU_2276	1
TU_2278	1
TU_2279	1
TU_2280	1
TU_2281	3
TU_2282	2
TU_2283	1
TU_2284	2
TU_2287	4
TU_2288	2
TU_2289	1
TU_2290	2
TU_2291	3
TU_2292	1
TU_2293	1
TU_2294	1
TU_2295	1
TU_2296	4
TU_2297	1
TU_2298	1
TU_2299	1
TU_2300	4
TU_2301	1
TU_2302	2
TU_2303	1
TU_2305	1
TU_2306	3
TU_2307	1
TU_2308	2
TU_2309	2
TU_2312	1
TU_2313	1
TU_2314	2
TU_2315	1
TU_2316	1
TU_2317	2
TU_2319	2
TU_2320	2
TU_2321	1
TU_2323	1
TU_2324	3
TU_2325	2
TU_2326	1
TU_2327	1
TU_2328	2
TU_2330	2
TU_2331	2
TU_2333	1
TU_2334	1
TU_2335	2
TU_2336	2
TU_2337	3
TU_2338	2
TU_2339	4
TU_2340	1
TU_2341	3
TU_2342	2
TU_2343	5
TU_2344	3
TU_2345	2
TU_2346	3
TU_2347	2
TU_2348	1
TU_2349	2
TU_2350	1
TU_2351	4
TU_2352	1
TU_2353	3
TU_2354	1
TU_2355	1
TU_2356	2
TU_2357	1
TU_2358	1
TU_2359	8

## Sheet: Extended Data Fig.3e
Mtb genes in TUs with a PF >0.5 (log-phase)
Mtb Gene Name	David Gene ID	Species	David Gene Name
RV0281	886618	Mycobacterium tuberculosis H37Rv	S-adenosylmethionine-dependent methyltransferase(Rv0281)
RV2582	887691	Mycobacterium tuberculosis H37Rv	peptidyl-prolyl cis-trans isomerase B(ppiB)
RV3310	887988	Mycobacterium tuberculosis H37Rv	acid phosphatase(sapM)
RV2220	888383	Mycobacterium tuberculosis H37Rv	glutamine synthetase(glnA1)
RV1494	886502	Mycobacterium tuberculosis H37Rv	antitoxin MazE4(mazE4)
RV1495	886504	Mycobacterium tuberculosis H37Rv	mRNA interferase MazF4(mazF4)
RV1253	887069	Mycobacterium tuberculosis H37Rv	ATP-dependent RNA helicase DeaD(deaD)					Enriched GO Term with a p-value <0.05
RV3221C	888096	Mycobacterium tuberculosis H37Rv	acetyl-CoA carboxylase biotin carboxyl carrier protein subunit(TB7.3)					Category	Term	Count	%	P-Value
RV1496	886496	Mycobacterium tuberculosis H37Rv	transport system kinase(Rv1496)					GOTERM_MF_DIRECT	ATPase activity	7	1	0.048	1.31876
RV1254	887076	Mycobacterium tuberculosis H37Rv	acyltransferase(Rv1254)					GOTERM_CC_DIRECT	proton-transporting ATP synthase complex, coupling factor F(o)	4	0.6	0.03
RV3100C	888675	Mycobacterium tuberculosis H37Rv	SsrA-binding protein(smpB)					GOTERM_BP_DIRECT	response to hypoxia	18	2.6	0.029
RV3311	887533	Mycobacterium tuberculosis H37Rv	hypothetical protein(Rv3311)					GOTERM_MF_DIRECT	propionyl-CoA carboxylase activity	4	0.6	0.029
RV3233C	888773	Mycobacterium tuberculosis H37Rv	pseudo(Rv3233c)					GOTERM_MF_DIRECT	NADH dehydrogenase (quinone) activity	4	0.6	0.029
RV2225	887440	Mycobacterium tuberculosis H37Rv	3-methyl-2-oxobutanoate hydroxymethyltransferase(panB)					GOTERM_MF_DIRECT	ATP-dependent peptidase activity	4	0.6	0.029
RV2467	887403	Mycobacterium tuberculosis H37Rv	aminopeptidase PepN(pepN)					GOTERM_BP_DIRECT	response to oxidative stress	10	1.4	0.025
RV2916C	888242	Mycobacterium tuberculosis H37Rv	signal recognition particle protein(ffh)					GOTERM_BP_DIRECT	tetrahydrofolate biosynthetic process	5	0.7	0.019
RV0519C	887334	Mycobacterium tuberculosis H37Rv	membrane protein(Rv0519c)					GOTERM_CC_DIRECT	acetyl-CoA carboxylase complex	5	0.7	0.019
RV0157	886830	Mycobacterium tuberculosis H37Rv	NAD(P) transhydrogenase subunit beta PntB(pntB)					GOTERM_MF_DIRECT	acetyl-CoA carboxylase activity	5	0.7	0.018
RV0156	886890	Mycobacterium tuberculosis H37Rv	NAD(P) transhydrogenase subunit alpha PntAb(pntAb)					GOTERM_BP_DIRECT	branched-chain amino acid biosynthetic process	6	0.9	0.012
RV3355C	887660	Mycobacterium tuberculosis H37Rv	integral membrane protein(Rv3355c)					GOTERM_BP_DIRECT	ATP synthesis coupled proton transport	5	0.7	0.0078
RV2373C	886023	Mycobacterium tuberculosis H37Rv	chaperone protein DnaJ(dnaJ2)					GOTERM_BP_DIRECT	mycolate cell wall layer assembly	7	1	0.0077
RV3234C	888767	Mycobacterium tuberculosis H37Rv	diacyglycerol O-acyltransferase(tgs3)					GOTERM_CC_DIRECT	proton-transporting ATP synthase complex, catalytic core F(1)	5	0.7	0.0076
RV0155	886832	Mycobacterium tuberculosis H37Rv	NAD(P) transhydrogenase subunit alpha PntAa(pntAa)					GOTERM_MF_DIRECT	acyl-CoA dehydrogenase activity	7	1	0.0071
RV0270	886637	Mycobacterium tuberculosis H37Rv	fatty-acid--CoA ligase FadD2(fadD2)					GOTERM_MF_DIRECT	flavin adenine dinucleotide binding	24	3.5	0.0053
RV1140	885117	Mycobacterium tuberculosis H37Rv	integral membrane protein(Rv1140)					GOTERM_BP_DIRECT	response to heat	9	1.3	0.0053
RV1021	886052	Mycobacterium tuberculosis H37Rv	nucleoside triphosphate pyrophosphohydrolase(Rv1021)					GOTERM_BP_DIRECT	histidine biosynthetic process	8	1.2	0.0048
RV2232	887597	Mycobacterium tuberculosis H37Rv	protein tyrosine kinase transcriptional regulator PtkA(ptkA)					GOTERM_MF_DIRECT	ATP binding	96	13.8	0.00095
RV3002C	887226	Mycobacterium tuberculosis H37Rv	acetolactate synthase small subunit(ilvN)					GOTERM_CC_DIRECT	plasma membrane	335	48.2	0.00056
RV2234	887373	Mycobacterium tuberculosis H37Rv	protein-tyrosine-phosphatase(ptpA)					GOTERM_CC_DIRECT	cell wall	184	26.5	0.00031
RV2235	887606	Mycobacterium tuberculosis H37Rv	transmembrane protein(Rv2235)					GOTERM_MF_DIRECT	proton-transporting ATP synthase activity, rotational mechanism	8	1.2	9.7e-05
RV3220C	888801	Mycobacterium tuberculosis H37Rv	two component sensor kinase(Rv3220c)
RV3203	888133	Mycobacterium tuberculosis H37Rv	lipase LipV(lipV)
RV2145C	888224	Mycobacterium tuberculosis H37Rv	cell wall synthesis protein Wag31(wag31)
RV0149	886843	Mycobacterium tuberculosis H37Rv	quinone oxidoreductase(Rv0149)
RV0148	886845	Mycobacterium tuberculosis H37Rv	short-chain type dehydrogenase/reductase(Rv0148)
RV0147	886847	Mycobacterium tuberculosis H37Rv	aldehyde dehydrogenase(Rv0147)
RV2374C	885924	Mycobacterium tuberculosis H37Rv	heat-inducible transcription repressor HrcA(hrcA)
RV0024	887061	Mycobacterium tuberculosis H37Rv	NLP/P60 family protein(Rv0024)
RV3487C	888430	Mycobacterium tuberculosis H37Rv	carboxylesterase LipF(lipF)
RV2495C	888237	Mycobacterium tuberculosis H37Rv	branched-chain keto acid dehydrogenase E2 component(bkdC)
RV3221A	3205091	Mycobacterium tuberculosis H37Rv	anti-sigma factor RshA(rshA)
RV0023	887062	Mycobacterium tuberculosis H37Rv	transcriptional regulator(Rv0023)
RV0144	886854	Mycobacterium tuberculosis H37Rv	transcriptional regulator(Rv0144)
RV3003C	887286	Mycobacterium tuberculosis H37Rv	acetolactate synthase large subunit IlvB(ilvB1)
RV2580C	887479	Mycobacterium tuberculosis H37Rv	histidine--tRNA ligase(hisS)
RV0060	887004	Mycobacterium tuberculosis H37Rv	hypothetical protein(Rv0060)
RV1110	885830	Mycobacterium tuberculosis H37Rv	4-hydroxy-3-methylbut-2-enyl diphosphate reductase(lytB2)
RV3570C	887241	Mycobacterium tuberculosis H37Rv	flavin-dependent monooxygenase oxygenase subunit HsaA(hsaA)
RV2563	887516	Mycobacterium tuberculosis H37Rv	glutamine ABC transporter permease(Rv2563)
RV3001C	887483	Mycobacterium tuberculosis H37Rv	ketol-acid reductoisomerase(ilvC)
RV2564	887898	Mycobacterium tuberculosis H37Rv	glutamine ABC transporter ATP-binding protein(glnQ)
RV3364C	888085	Mycobacterium tuberculosis H37Rv	hypothetical protein(Rv3364c)
RV3485C	888427	Mycobacterium tuberculosis H37Rv	short-chain type dehydrogenase/reductase(Rv3485c)
RV2299C	887501	Mycobacterium tuberculosis H37Rv	chaperone protein HtpG(htpG)
RV1599	886277	Mycobacterium tuberculosis H37Rv	histidinol dehydrogenase(hisD)
RV1238	887104	Mycobacterium tuberculosis H37Rv	sugar ABC transporter ATP-binding protein SugC(sugC)
RV2141C	887384	Mycobacterium tuberculosis H37Rv	hypothetical protein(Rv2141c)
RV3159C	888794	Mycobacterium tuberculosis H37Rv	PPE family protein PPE53(PPE53)
RV0293C	886594	Mycobacterium tuberculosis H37Rv	hypothetical protein(Rv0293c)
RV3389C	887923	Mycobacterium tuberculosis H37Rv	3-hydroxyacyl-thioester dehydratase HtdY(htdY)
RV0178	886814	Mycobacterium tuberculosis H37Rv	Mce associated membrane protein(Rv0178)
RV0177	886795	Mycobacterium tuberculosis H37Rv	Mce associated protein(Rv0177)
RV3661	885316	Mycobacterium tuberculosis H37Rv	hypothetical protein(Rv3661)
RV1001	888313	Mycobacterium tuberculosis H37Rv	arginine deiminase(arcA)
RV3363C	888090	Mycobacterium tuberculosis H37Rv	hypothetical protein(Rv3363c)
RV3012C	887335	Mycobacterium tuberculosis H37Rv	glutamyl-tRNA(GLN) amidotransferase subunit C(gatC)
RV2213	888105	Mycobacterium tuberculosis H37Rv	cytosol aminopeptidase(pepB)
RV1487	886521	Mycobacterium tuberculosis H37Rv	hypothetical protein(Rv1487)
RV3230C	888748	Mycobacterium tuberculosis H37Rv	stearoyl-CoA 9-desaturase electron transfer protein(Rv3230c)
RV1488	886515	Mycobacterium tuberculosis H37Rv	hypothetical protein(Rv1488)
RV1368	886798	Mycobacterium tuberculosis H37Rv	lipoprotein LprF(lprF)
RV2215	888777	Mycobacterium tuberculosis H37Rv	pyruvate dehydrogenase E2 component dihydrolipoamide acyltransferase(dlaT)
RV3426	887622	Mycobacterium tuberculosis H37Rv	PPE family protein PPE58(PPE58)
RV2927C	887317	Mycobacterium tuberculosis H37Rv	hypothetical protein(Rv2927c)
RV1186C	886057	Mycobacterium tuberculosis H37Rv	hypothetical protein(Rv1186c)
RV0811C	885401	Mycobacterium tuberculosis H37Rv	hypothetical protein(Rv0811c)
RV2579	888599	Mycobacterium tuberculosis H37Rv	haloalkane dehalogenase(dhaA)
RV2216	887640	Mycobacterium tuberculosis H37Rv	epimerase family protein(Rv2216)
RV3425	887635	Mycobacterium tuberculosis H37Rv	PPE family protein PPE57(PPE57)
RV2218	887922	Mycobacterium tuberculosis H37Rv	lipoyl synthase(lipA)
RV2915C	888083	Mycobacterium tuberculosis H37Rv	hypothetical protein(Rv2915c)
RV2021C	888092	Mycobacterium tuberculosis H37Rv	transcriptional regulator(Rv2021c)
RV2033C	887972	Mycobacterium tuberculosis H37Rv	hypothetical protein(Rv2033c)
RV3049C	888894	Mycobacterium tuberculosis H37Rv	monooxygenase(Rv3049c)
RV3809C	886142	Mycobacterium tuberculosis H37Rv	UDP-galactopyranose mutase(glf)
RV2372C	885926	Mycobacterium tuberculosis H37Rv	rRNA small subunit methyltransferase E(Rv2372c)
RV0041	887040	Mycobacterium tuberculosis H37Rv	leucine--tRNA ligase(leuS)
RV2780	888493	Mycobacterium tuberculosis H37Rv	L-alanine dehydrogenase(ald)
RV3871	886202	Mycobacterium tuberculosis H37Rv	ESX-1 secretion system protein EccCb(eccCb1)
RV3870	886204	Mycobacterium tuberculosis H37Rv	ESX-1 secretion system protein EccCa(eccCa1)
RV3873	886201	Mycobacterium tuberculosis H37Rv	PPE family protein PPE68(PPE68)
RV3631	885314	Mycobacterium tuberculosis H37Rv	transferase(Rv3631)
RV3872	886191	Mycobacterium tuberculosis H37Rv	PE family protein PE35(PE35)
RV0066C	887016	Mycobacterium tuberculosis H37Rv	isocitrate dehydrogenase(icd2)
RV2499C	888584	Mycobacterium tuberculosis H37Rv	oxidase regulatory-like protein(Rv2499c)
RV3673C	885190	Mycobacterium tuberculosis H37Rv	membrane-anchored thioredoxin-like protein(Rv3673c)
RV3632	885711	Mycobacterium tuberculosis H37Rv	membrane protein(Rv3632)
RV1213	887933	Mycobacterium tuberculosis H37Rv	glucose-1-phosphate adenylyltransferase(glgC)
RV2003C	888818	Mycobacterium tuberculosis H37Rv	hypothetical protein(Rv2003c)
RV2124C	888711	Mycobacterium tuberculosis H37Rv	methionine synthase(metH)
RV0814C	885435	Mycobacterium tuberculosis H37Rv	hypothetical protein(Rv0814c)
RV2257C	888069	Mycobacterium tuberculosis H37Rv	hypothetical protein(Rv2257c)
RV2015C	888378	Mycobacterium tuberculosis H37Rv	hypothetical protein(Rv2015c)
RV0237	886693	Mycobacterium tuberculosis H37Rv	lipoprotein LpqI(lpqI)
RV3674C	885058	Mycobacterium tuberculosis H37Rv	endonuclease III(nth)
RV2583C	887888	Mycobacterium tuberculosis H37Rv	bifunctional (p)ppGpp synthase/hydrolase RelA(relA)
RV0271C	886641	Mycobacterium tuberculosis H37Rv	acyl-CoA dehydrogenase FadE6(fadE6)
RV3202A	19394685	Mycobacterium tuberculosis H37Rv	hypothetical protein(Rv3202a)
RV3105C	888820	Mycobacterium tuberculosis H37Rv	peptide chain release factor PrfB(prfB)
RV0353	885929	Mycobacterium tuberculosis H37Rv	heat shock protein transcriptional repressor HspR(hspR)
RV3335C	888029	Mycobacterium tuberculosis H37Rv	integral membrane protein(Rv3335c)
RV0231	886703	Mycobacterium tuberculosis H37Rv	acyl-CoA dehydrogenase FadE4(fadE4)
RV2571C	887382	Mycobacterium tuberculosis H37Rv	transmembrane protein(Rv2571c)
RV0352	886495	Mycobacterium tuberculosis H37Rv	chaperone protein DnaJ(dnaJ1)
RV0473	886279	Mycobacterium tuberculosis H37Rv	transmembrane protein(Rv0473)
RV0351	886497	Mycobacterium tuberculosis H37Rv	stress response protein GrpE(grpE)
RV0350	885946	Mycobacterium tuberculosis H37Rv	chaperone protein DnaK(dnaK)
RV0392C	886430	Mycobacterium tuberculosis H37Rv	NADH dehydrogenase NdhA(ndhA)
RV1460	886573	Mycobacterium tuberculosis H37Rv	transcriptional regulator(Rv1460)
RV1461	886609	Mycobacterium tuberculosis H37Rv	hypothetical protein(Rv1461)
RV1462	886567	Mycobacterium tuberculosis H37Rv	hypothetical protein(Rv1462)
RV1463	886571	Mycobacterium tuberculosis H37Rv	ABC transporter ATP-binding protein(Rv1463)
RV1221	888751	Mycobacterium tuberculosis H37Rv	ECF RNA polymerase sigma factor SigE(sigE)
RV0198C	886755	Mycobacterium tuberculosis H37Rv	zinc metalloprotease(zmp1)
RV3200C	887543	Mycobacterium tuberculosis H37Rv	transmembrane cation transporter(Rv3200c)
RV1464	886565	Mycobacterium tuberculosis H37Rv	cysteine desulfurase(csd)
RV1222	885196	Mycobacterium tuberculosis H37Rv	anti-sigma E factor RseA(rseA)
RV3672C	885463	Mycobacterium tuberculosis H37Rv	hypothetical protein(Rv3672c)
RV1465	886569	Mycobacterium tuberculosis H37Rv	nitrogen fixation related protein(Rv1465)
RV1223	888912	Mycobacterium tuberculosis H37Rv	serine protease HtrA(htrA)
RV2343C	885996	Mycobacterium tuberculosis H37Rv	DNA primase(dnaG)
RV2464C	888500	Mycobacterium tuberculosis H37Rv	DNA glycosylase(Rv2464c)
RV1466	886561	Mycobacterium tuberculosis H37Rv	hypothetical protein(Rv1466)
RV3430C	887615	Mycobacterium tuberculosis H37Rv	transposase(Rv3430c)
RV1224	887143	Mycobacterium tuberculosis H37Rv	Sec-independent protein translocase protein TatB(tatB)
RV2222C	888238	Mycobacterium tuberculosis H37Rv	glutamine synthetase(glnA2)
RV3645	885620	Mycobacterium tuberculosis H37Rv	transmembrane protein(Rv3645)
RV3766	886099	Mycobacterium tuberculosis H37Rv	hypothetical protein(Rv3766)
RV1592C	886287	Mycobacterium tuberculosis H37Rv	hypothetical protein(Rv1592c)
RV2679	887693	Mycobacterium tuberculosis H37Rv	enoyl-CoA hydratase EchA15(echA15)
RV0813C	885395	Mycobacterium tuberculosis H37Rv	hypothetical protein(Rv0813c)
RV1362C	886809	Mycobacterium tuberculosis H37Rv	membrane protein(Rv1362c)
RV2258C	888755	Mycobacterium tuberculosis H37Rv	transcriptional regulator(Rv2258c)
RV2004C	888817	Mycobacterium tuberculosis H37Rv	hypothetical protein(Rv2004c)
RV0469	886286	Mycobacterium tuberculosis H37Rv	mycolic acid synthase UmaA(umaA)
RV0225	886713	Mycobacterium tuberculosis H37Rv	hypothetical protein(Rv0225)
RV3104C	888685	Mycobacterium tuberculosis H37Rv	transmembrane protein(Rv3104c)
RV2790C	888585	Mycobacterium tuberculosis H37Rv	lipid-transfer protein(ltp1)
RV3213C	888896	Mycobacterium tuberculosis H37Rv	SOJ/ParA-like protein(Rv3213c)
RV1791	885445	Mycobacterium tuberculosis H37Rv	PE family protein PE19(PE19)
RV1792	886252	Mycobacterium tuberculosis H37Rv	pseudo(esxM)
RV1310	886932	Mycobacterium tuberculosis H37Rv	ATP synthase subunit beta(atpD)
RV3671C	885176	Mycobacterium tuberculosis H37Rv	serine protease(Rv3671c)
RV1311	886967	Mycobacterium tuberculosis H37Rv	ATP synthase subunit epsilon(atpC)
RV1312	886930	Mycobacterium tuberculosis H37Rv	hypothetical protein(Rv1312)
RV2497C	888583	Mycobacterium tuberculosis H37Rv	3-methyl-2-oxobutanoate dehydrogenase subunit alpha(bkdA)
RV3855	886189	Mycobacterium tuberculosis H37Rv	HTH-type transcriptional repressor EthR(ethR)
RV2402	885661	Mycobacterium tuberculosis H37Rv	trehalase(Rv2402)
RV2146C	888759	Mycobacterium tuberculosis H37Rv	transmembrane protein(Rv2146c)
RV1141C	886024	Mycobacterium tuberculosis H37Rv	enoyl-CoA hydratase EchA11(echA11)
RV0136	886868	Mycobacterium tuberculosis H37Rv	cytochrome P450 Cyp138(cyp138)
RV2496C	888571	Mycobacterium tuberculosis H37Rv	3-methyl-2-oxobutanoate dehydrogenase subunit beta(bkdB)
RV0134	886871	Mycobacterium tuberculosis H37Rv	epoxide hydrolase EphF(ephF)
RV0012	887083	Mycobacterium tuberculosis H37Rv	membrane protein(Rv0012)
RV2351C	885995	Mycobacterium tuberculosis H37Rv	membrane-associated phospholipase A(plcA)
RV0133	886873	Mycobacterium tuberculosis H37Rv	GCN5-like N-acetyltransferase(Rv0133)
RV2581C	888217	Mycobacterium tuberculosis H37Rv	glyoxalase II(Rv2581c)
RV2460C	888174	Mycobacterium tuberculosis H37Rv	ATP-dependent CLP protease proteolytic subunit 2(clpP2)
RV3103C	888798	Mycobacterium tuberculosis H37Rv	hypothetical protein(Rv3103c)
RV1683	885687	Mycobacterium tuberculosis H37Rv	bifunctional long-chain acyl-CoA synthase/lipase(Rv1683)
RV3222C	887655	Mycobacterium tuberculosis H37Rv	hypothetical protein(Rv3222c)
RV3101C	888673	Mycobacterium tuberculosis H37Rv	cell division protein FtsX(ftsX)
RV3694C	885578	Mycobacterium tuberculosis H37Rv	transmembrane protein(Rv3694c)
RV2498C	887466	Mycobacterium tuberculosis H37Rv	citrate (pro-3S)-lyase subunit beta(citE)
RV1323	886904	Mycobacterium tuberculosis H37Rv	acetyl-CoA acetyltransferase(fadA4)
RV3866	886200	Mycobacterium tuberculosis H37Rv	ESX-1 secretion-associated protein EspG(espG1)
RV3865	886172	Mycobacterium tuberculosis H37Rv	ESX-1 secretion-associated protein EspF(espF)
RV3868	886199	Mycobacterium tuberculosis H37Rv	ESX-1 secretion system protein EccA1(eccA1)
RV2147C	887394	Mycobacterium tuberculosis H37Rv	cell division protein SepF(Rv2147c)
RV3867	886203	Mycobacterium tuberculosis H37Rv	ESX-1 secretion-associated protein EspH(espH)
RV1328	886886	Mycobacterium tuberculosis H37Rv	glycogen phosphorylase(glgP)
RV3869	886166	Mycobacterium tuberculosis H37Rv	ESX-1 secretion system protein EccB(eccB1)
RV0815C	885449	Mycobacterium tuberculosis H37Rv	thiosulfate sulfurtransferase CysA(cysA2)
RV1208	886085	Mycobacterium tuberculosis H37Rv	glucosyl-3-phosphoglycerate synthase(gpgS)
RV0127	886880	Mycobacterium tuberculosis H37Rv	maltokinase(mak)
RV0489	887183	Mycobacterium tuberculosis H37Rv	2,3-bisphosphoglycerate-dependent phosphoglycerate mutase(gpm1)
RV0126	886881	Mycobacterium tuberculosis H37Rv	trehalose synthase/amylase TreS(treS)
RV0004	887088	Mycobacterium tuberculosis H37Rv	hypothetical protein(Rv0004)
RV0125	886924	Mycobacterium tuberculosis H37Rv	serine protease PepA(pepA)
RV3356C	888145	Mycobacterium tuberculosis H37Rv	bifunctional methylenetetrahydrofolate dehydrogenase/methenyltetrahydrofolate cyclohydrolase(folD)
RV3005C	887305	Mycobacterium tuberculosis H37Rv	hypothetical protein(Rv3005c)
RV2352C	888959	Mycobacterium tuberculosis H37Rv	PPE family protein PPE38(PPE38)
RV3223C	888094	Mycobacterium tuberculosis H37Rv	ECF RNA polymerase sigma factor SigH(sigH)
RV0243	886682	Mycobacterium tuberculosis H37Rv	acetyl-CoA acetyltransferase FadA(fadA2)
RV0001	885041	Mycobacterium tuberculosis H37Rv	chromosomal replication initiator protein DnaA(dnaA)
RV2461C	888176	Mycobacterium tuberculosis H37Rv	ATP-dependent CLP protease proteolytic subunit 1(clpP1)
RV3102C	888672	Mycobacterium tuberculosis H37Rv	cell division ATP-binding protein FtsE(ftsE)
RV0485	887170	Mycobacterium tuberculosis H37Rv	transcriptional regulator(Rv0485)
RV0483	887167	Mycobacterium tuberculosis H37Rv	lipoprotein LprQ(lprQ)
RV3153	887530	Mycobacterium tuberculosis H37Rv	NADH-quinone oxidoreductase subunit I(nuoI)
RV0971C	885308	Mycobacterium tuberculosis H37Rv	enoyl-CoA hydratase EchA7(echA7)
RV0644C	888061	Mycobacterium tuberculosis H37Rv	cyclopropane mycolic acid synthase CmaA(mmaA2)
RV0547C	887527	Mycobacterium tuberculosis H37Rv	oxidoreductase(Rv0547c)
RV0438C	886348	Mycobacterium tuberculosis H37Rv	molybdopterin molybdenumtransferase(moeA2)
RV2726C	888614	Mycobacterium tuberculosis H37Rv	diaminopimelate epimerase(dapF)
RV0208C	886740	Mycobacterium tuberculosis H37Rv	tRNA (guanine-N(7)-)-methyltransferase(Rv0208c)
RV1855C	885736	Mycobacterium tuberculosis H37Rv	oxidoreductase(Rv1855c)
RV3280	888725	Mycobacterium tuberculosis H37Rv	propionyl-CoA carboxylase subunit beta(accD5)
RV3707C	885587	Mycobacterium tuberculosis H37Rv	hypothetical protein(Rv3707c)
RV3828C	886160	Mycobacterium tuberculosis H37Rv	resolvase(Rv3828c)
RV3282	888718	Mycobacterium tuberculosis H37Rv	hypothetical protein(Rv3282)
RV3281	888732	Mycobacterium tuberculosis H37Rv	bifunctional protein acetyl-/propionyl-CoAcarboxylase subunit epsilon AccE(accE5)
RV3284	887966	Mycobacterium tuberculosis H37Rv	hypothetical protein(Rv3284)
RV3804C	886132	Mycobacterium tuberculosis H37Rv	diacylglycerol acyltransferase/mycolyltransferase Ag85A(fbpA)
RV3283	888717	Mycobacterium tuberculosis H37Rv	thiosulfate sulfurtransferase SseA(sseA)
RV3285	887912	Mycobacterium tuberculosis H37Rv	bifunctional protein acetyl-/propionyl-CoA carboxylase subunit alpha AccA(accA3)
RV0861C	885425	Mycobacterium tuberculosis H37Rv	DNA helicase Ercc3(ercc3)
RV0534C	887408	Mycobacterium tuberculosis H37Rv	1,4-dihydroxy-2-naphthoate octaprenyltransferase(menA)
RV3199C	887860	Mycobacterium tuberculosis H37Rv	NADH pyrophosphatase(nudC)
RV0643C	888058	Mycobacterium tuberculosis H37Rv	methoxy mycolic acid synthase MmaA3(mmaA3)
RV0437C	886350	Mycobacterium tuberculosis H37Rv	phosphatidylserine decarboxylase(psd)
RV0207C	886742	Mycobacterium tuberculosis H37Rv	hypothetical protein(Rv0207c)
RV2172C	888147	Mycobacterium tuberculosis H37Rv	hypothetical protein(Rv2172c)
RV3609C	885346	Mycobacterium tuberculosis H37Rv	GTP cyclohydrolase I(folE)
RV2080	887351	Mycobacterium tuberculosis H37Rv	lipoprotein LppJ(lppJ)
RV3827C	886151	Mycobacterium tuberculosis H37Rv	transposase(Rv3827c)
RV3803C	886121	Mycobacterium tuberculosis H37Rv	MPT51/MPB51 antigen(fbpD)
RV1195	886044	Mycobacterium tuberculosis H37Rv	PE family protein PE13(PE13)
RV3392C	887961	Mycobacterium tuberculosis H37Rv	cyclopropane mycolic acid synthase CmaA(cmaA1)
RV1196	886073	Mycobacterium tuberculosis H37Rv	PPE family protein PPE18(PPE18)
RV3131	888838	Mycobacterium tuberculosis H37Rv	NAD(P)H nitroreductase(Rv3131)
RV1197	886051	Mycobacterium tuberculosis H37Rv	ESAT-6 like protein EsxK(esxK)
RV2724C	887866	Mycobacterium tuberculosis H37Rv	acyl-CoA dehydrogenase FadE20(fadE20)
RV2954C	887214	Mycobacterium tuberculosis H37Rv	hypothetical protein(Rv2954c)
RV1077	887108	Mycobacterium tuberculosis H37Rv	cystathionine beta-synthase(cbs)
RV0973C	885922	Mycobacterium tuberculosis H37Rv	acetyl/propionyl-CoA carboxylase subuit alpha(accA2)
RV0549C	887534	Mycobacterium tuberculosis H37Rv	ribonuclease VapC3(vapC3)
RV3139	887971	Mycobacterium tuberculosis H37Rv	acyl-CoA dehydrogenase(fadE24)
RV0537C	887465	Mycobacterium tuberculosis H37Rv	integral membrane protein(Rv0537c)
RV2748C	888408	Mycobacterium tuberculosis H37Rv	DNA translocase FtsK(ftsK)
RV2639C	887428	Mycobacterium tuberculosis H37Rv	integral membrane protein(Rv2639c)
RV2978C	887390	Mycobacterium tuberculosis H37Rv	transposase(Rv2978c)
RV2869C	887449	Mycobacterium tuberculosis H37Rv	zinc metalloprotease(rip)
RV2736C	888393	Mycobacterium tuberculosis H37Rv	regulatory protein RecX(recX)
RV2627C	888568	Mycobacterium tuberculosis H37Rv	hypothetical protein(Rv2627c)
RV3608C	885831	Mycobacterium tuberculosis H37Rv	dihydropteroate synthase(folP1)
RV1962A	14515903	Mycobacterium tuberculosis H37Rv	antitoxin VapB35(vapB35)
RV1962C	885952	Mycobacterium tuberculosis H37Rv	ribonuclease VapC35(vapC35)
RV1720C	885180	Mycobacterium tuberculosis H37Rv	ribonuclease VapC12(vapC12)
RV1405C	886714	Mycobacterium tuberculosis H37Rv	methyltransferase(Rv1405c)
RV3705C	885229	Mycobacterium tuberculosis H37Rv	hypothetical protein(Rv3705c)
RV3141	888051	Mycobacterium tuberculosis H37Rv	NADPH quinone oxidoreductase FadB(fadB4)
RV3140	887417	Mycobacterium tuberculosis H37Rv	acyl-CoA dehydrogenase FadE23(fadE23)
RV2173	888334	Mycobacterium tuberculosis H37Rv	geranylgeranyl pyrophosphate synthetase IdsA(idsA2)
RV2174	887528	Mycobacterium tuberculosis H37Rv	alpha(1->6)-mannopyranosyltransferase A(mptA)
RV2054	888722	Mycobacterium tuberculosis H37Rv	hypothetical protein(Rv2054)
RV1086	887097	Mycobacterium tuberculosis H37Rv	(2Z,6E)-farnesyl diphosphate synthase(Rv1086)
RV2297	887789	Mycobacterium tuberculosis H37Rv	hypothetical protein(Rv2297)
RV3161C	888800	Mycobacterium tuberculosis H37Rv	dioxygenase(Rv3161c)
RV2298	887344	Mycobacterium tuberculosis H37Rv	oxidoreductase(Rv2298)
RV2701C	887210	Mycobacterium tuberculosis H37Rv	inositol-1-monophosphatase SuhB(suhB)
RV0633C	888001	Mycobacterium tuberculosis H37Rv	hypothetical protein(Rv0633c)
RV0972C	885237	Mycobacterium tuberculosis H37Rv	acyl-CoA dehydrogenase fadE12(fadE12)
RV3269	888709	Mycobacterium tuberculosis H37Rv	hypothetical protein(Rv3269)
RV2737C	888371	Mycobacterium tuberculosis H37Rv	recombinase A(recA)
RV2979C	888325	Mycobacterium tuberculosis H37Rv	resolvase(Rv2979c)
RV2725C	888241	Mycobacterium tuberculosis H37Rv	GTP-binding protein HflX(hflX)
RV3801C	886130	Mycobacterium tuberculosis H37Rv	long-chain-fatty-acid--AMP ligase FadD32(fadD32)
RV3607C	885345	Mycobacterium tuberculosis H37Rv	dihydroneopterin aldolase(folB)
RV1854C	885746	Mycobacterium tuberculosis H37Rv	NADH dehydrogenase(ndh)
RV1721C	885182	Mycobacterium tuberculosis H37Rv	antitoxin VapB12(vapB12)
RV3390	887627	Mycobacterium tuberculosis H37Rv	lipoprotein LpqD(lpqD)
RV3391	887950	Mycobacterium tuberculosis H37Rv	acyl-CoA-reductase AcrA(acrA1)
RV3270	888705	Mycobacterium tuberculosis H37Rv	manganese/zinc-exporting P-type ATPase(ctpC)
RV3152	887531	Mycobacterium tuberculosis H37Rv	NADH-quinone oxidoreductase subunit H(nuoH)
RV3837C	886169	Mycobacterium tuberculosis H37Rv	phosphoglycerate mutase(Rv3837c)
RV3704C	885053	Mycobacterium tuberculosis H37Rv	glutamate--cysteine ligase(gshA)
RV3151	887540	Mycobacterium tuberculosis H37Rv	NADH-quinone oxidoreductase subunit G(nuoG)
RV1297	886952	Mycobacterium tuberculosis H37Rv	transcription termination factor Rho(rho)
RV3144C	887930	Mycobacterium tuberculosis H37Rv	PPE family protein PPE52(PPE52)
RV3265C	888714	Mycobacterium tuberculosis H37Rv	N-acetylglucosaminyl-diphospho-decaprenol L-rhamnosyltransferase(wbbL1)
RV3362C	888088	Mycobacterium tuberculosis H37Rv	ATP/GTP-binding protein(Rv3362c)
RV3116	888808	Mycobacterium tuberculosis H37Rv	molybdenum cofactor biosynthesis protein MoeB(moeB2)
RV3011C	887262	Mycobacterium tuberculosis H37Rv	glutamyl-tRNA(GLN) amidotransferase subunit A(gatA)
RV3241C	888849	Mycobacterium tuberculosis H37Rv	hypothetical protein(Rv3241c)
RV0975C	885856	Mycobacterium tuberculosis H37Rv	acyl-CoA dehydrogenase FadE13(fadE13)
RV3118	888809	Mycobacterium tuberculosis H37Rv	hypothetical protein(Rv3118)
RV3117	888802	Mycobacterium tuberculosis H37Rv	thiosulfate sulfurtransferase(cysA3)
RV1098C	885651	Mycobacterium tuberculosis H37Rv	fumarate hydratase(fum)
RV1074C	887113	Mycobacterium tuberculosis H37Rv	beta-ketoacyl CoA thiolase FadA(fadA3)
RV0503C	887264	Mycobacterium tuberculosis H37Rv	cyclopropane mycolic acid synthase(cmaA2)
RV2609C	888208	Mycobacterium tuberculosis H37Rv	membrane protein(Rv2609c)
RV3119	888811	Mycobacterium tuberculosis H37Rv	molybdopterin synthase catalytic subunit 1(moaE1)
RV2827C	887707	Mycobacterium tuberculosis H37Rv	hypothetical protein(Rv2827c)
RV3808C	886136	Mycobacterium tuberculosis H37Rv	galactofuranosyl transferase GlfT(glfT2)
RV3121	887409	Mycobacterium tuberculosis H37Rv	cytochrome P450 Cyp141(cyp141)
RV3120	888828	Mycobacterium tuberculosis H37Rv	hypothetical protein(Rv3120)
RV2032	887582	Mycobacterium tuberculosis H37Rv	NAD(P)H nitroreductase(acg)
RV3361C	888130	Mycobacterium tuberculosis H37Rv	hypothetical protein(Rv3361c)
RV2034	887859	Mycobacterium tuberculosis H37Rv	ArsR family HTH-type transcriptional repressor(Rv2034)
RV2035	887445	Mycobacterium tuberculosis H37Rv	hypothetical protein(Rv2035)
RV3276C	888720	Mycobacterium tuberculosis H37Rv	5-(carboxyamino)imidazole ribonucleotide synthase(purK)
RV2036	887433	Mycobacterium tuberculosis H37Rv	hypothetical protein(Rv2036)
RV3127	888850	Mycobacterium tuberculosis H37Rv	hypothetical protein(Rv3127)
RV0974C	886064	Mycobacterium tuberculosis H37Rv	acetyl-/propionyl-CoA carboxylase subunit beta(accD2)
RV3264C	888715	Mycobacterium tuberculosis H37Rv	D-alpha-D-mannose-1-phosphate guanylyltransferase ManB(manB)
RV3010C	888509	Mycobacterium tuberculosis H37Rv	6-phosphofructokinase(pfkA)
RV3129	888901	Mycobacterium tuberculosis H37Rv	pseudo(Rv3129)
RV1099C	885861	Mycobacterium tuberculosis H37Rv	fructose 1,6-bisphosphatase(glpX)
RV0756C	888730	Mycobacterium tuberculosis H37Rv	hypothetical protein(Rv0756c)
RV1063C	887128	Mycobacterium tuberculosis H37Rv	NTE family protein(Rv1063c)
RV2913C	887809	Mycobacterium tuberculosis H37Rv	D-amino acid aminohydrolase(Rv2913c)
RV2140C	888118	Mycobacterium tuberculosis H37Rv	hypothetical protein(TB18.6)
RV3289C	888736	Mycobacterium tuberculosis H37Rv	transmembrane protein(Rv3289c)
RV3807C	886134	Mycobacterium tuberculosis H37Rv	decaprenylphosphoryl-5-phosphoribose phosphatase(Rv3807c)
RV0186	886780	Mycobacterium tuberculosis H37Rv	beta-glucosidase BglS(bglS)
RV0185	886782	Mycobacterium tuberculosis H37Rv	hypothetical protein(Rv0185)
RV3372	888137	Mycobacterium tuberculosis H37Rv	trehalose 6-phosphate phosphatase(otsB2)
RV0184	886806	Mycobacterium tuberculosis H37Rv	hypothetical protein(Rv0184)
RV0183	886785	Mycobacterium tuberculosis H37Rv	lysophospholipase(Rv0183)
RV3130C	888841	Mycobacterium tuberculosis H37Rv	diacyglycerol O-acyltransferase(tgs1)
RV3493C	888379	Mycobacterium tuberculosis H37Rv	Mce associated protein(Rv3493c)
RV2243	888769	Mycobacterium tuberculosis H37Rv	malonyl CoA-acyl carrier protein transacylase(fabD)
RV2244	888272	Mycobacterium tuberculosis H37Rv	meromycolate extension acyl carrier protein(acpM)
RV2486	887894	Mycobacterium tuberculosis H37Rv	enoyl-CoA hydratase EchA14(echA14)
RV2245	887269	Mycobacterium tuberculosis H37Rv	3-oxoacyl-ACP synthase 1(kasA)
RV2246	887539	Mycobacterium tuberculosis H37Rv	3-oxoacyl-ACP synthase 2(kasB)
RV2247	887671	Mycobacterium tuberculosis H37Rv	acetyl-/propionyl-CoA carboxylase subunit beta(accD6)
RV3275C	888721	Mycobacterium tuberculosis H37Rv	5-(carboxyamino)imidazole ribonucleotide mutase(purE)
RV2248	888603	Mycobacterium tuberculosis H37Rv	hypothetical protein(Rv2248)
RV0505C	887270	Mycobacterium tuberculosis H37Rv	phosphoserine phosphatase SerB(serB1)
RV2619C	888601	Mycobacterium tuberculosis H37Rv	hypothetical protein(Rv2619c)
RV2197C	887213	Mycobacterium tuberculosis H37Rv	transmembrane protein(Rv2197c)
RV1869C	885796	Mycobacterium tuberculosis H37Rv	reductase(Rv1869c)
RV3709C	885223	Mycobacterium tuberculosis H37Rv	aspartokinase(ask)
RV3806C	886129	Mycobacterium tuberculosis H37Rv	decaprenyl-phosphate phosphoribosyltransferase(ubiA)
RV0180C	886792	Mycobacterium tuberculosis H37Rv	transmembrane protein(Rv0180c)
RV3492C	888381	Mycobacterium tuberculosis H37Rv	Mce associated protein(Rv3492c)
RV3224	888852	Mycobacterium tuberculosis H37Rv	iron-regulated short-chain dehydrogenase/reductase(Rv3224)
RV0831C	885349	Mycobacterium tuberculosis H37Rv	hypothetical protein(Rv0831c)
RV2259	887215	Mycobacterium tuberculosis H37Rv	S-nitrosomycothiol reductase MscR(mscR)
RV0976C	885860	Mycobacterium tuberculosis H37Rv	hypothetical protein(Rv0976c)
RV1097C	885962	Mycobacterium tuberculosis H37Rv	hypothetical protein(Rv1097c)
RV2826C	887742	Mycobacterium tuberculosis H37Rv	hypothetical protein(Rv2826c)
RV2198C	887471	Mycobacterium tuberculosis H37Rv	membrane protein MmpS3(mmpS3)
RV3708C	885118	Mycobacterium tuberculosis H37Rv	aspartate-semialdehyde dehydrogenase(asd)
RV2260	888490	Mycobacterium tuberculosis H37Rv	hypothetical protein(Rv2260)
RV2766C	887727	Mycobacterium tuberculosis H37Rv	short-chain type dehydrogenase/reductase(Rv2766c)
RV2512A	19394682	Mycobacterium tuberculosis H37Rv	hypothetical protein(Rv2512a)
RV2996C	887154	Mycobacterium tuberculosis H37Rv	D-3-phosphoglycerate dehydrogenase(serA1)
RV2403C	885513	Mycobacterium tuberculosis H37Rv	lipoprotein LppR(lppR)
RV0248C	886675	Mycobacterium tuberculosis H37Rv	succinate dehydrogenase flavoprotein subunit(Rv0248c)
RV2621C	888565	Mycobacterium tuberculosis H37Rv	transcriptional regulator(Rv2621c)
RV2500C	888541	Mycobacterium tuberculosis H37Rv	acyl-CoA dehydrogenase FadE19(fadE19)
RV0599C	887856	Mycobacterium tuberculosis H37Rv	antitoxin VapB27(vapB27)
RV0959	885329	Mycobacterium tuberculosis H37Rv	hypothetical protein(Rv0959)
RV1814	885880	Mycobacterium tuberculosis H37Rv	membrane-bound C-5 sterol desaturase(erg3)
RV0958	885405	Mycobacterium tuberculosis H37Rv	magnesium chelatase(Rv0958)
RV0957	885406	Mycobacterium tuberculosis H37Rv	bifunctional phosphoribosylaminoimidazolecarboxamide formyltransferase/inosinemonophosphate cyclohydrolase(purH)
RV0835	885883	Mycobacterium tuberculosis H37Rv	lipoprotein LpqQ(lpqQ)
RV0956	885407	Mycobacterium tuberculosis H37Rv	phosphoribosylglycinamide formyltransferase PurN(purN)
RV1217C	888401	Mycobacterium tuberculosis H37Rv	tetronasin ABC transporter integral membrane protein(Rv1217c)
RV1459C	886585	Mycobacterium tuberculosis H37Rv	alpha-(1->6)-mannopyranosyltransferase(Rv1459c)
RV0955	885408	Mycobacterium tuberculosis H37Rv	integral membrane protein(Rv0955)
RV1992C	888914	Mycobacterium tuberculosis H37Rv	cation transporter ATPase G(ctpG)
RV0954	885411	Mycobacterium tuberculosis H37Rv	transmembrane protein(Rv0954)
RV3711C	885088	Mycobacterium tuberculosis H37Rv	DNA polymerase III subunit epsilon(dnaQ)
RV1411C	886700	Mycobacterium tuberculosis H37Rv	lipoprotein LprG(lprG)
RV3614C	885777	Mycobacterium tuberculosis H37Rv	ESX-1 secretion-associated protein EspD(espD)
RV3759C	886270	Mycobacterium tuberculosis H37Rv	glycine betaine/carnitine/choline/L-proline ABC transporter substrate-binding lipoprotein ProX(proX)
RV3626C	885792	Mycobacterium tuberculosis H37Rv	hypothetical protein(Rv3626c)
RV2525C	888612	Mycobacterium tuberculosis H37Rv	hypothetical protein(Rv2525c)
RV2404C	885475	Mycobacterium tuberculosis H37Rv	GTP-binding protein LepA(lepA)
RV0247C	886677	Mycobacterium tuberculosis H37Rv	succinate dehydrogenase iron-sulfur subunit(Rv0247c)
RV2864C	888496	Mycobacterium tuberculosis H37Rv	penicillin-binding lipoprotein(Rv2864c)
RV2537C	888397	Mycobacterium tuberculosis H37Rv	3-dehydroquinate dehydratase(aroD)
RV3094C	888661	Mycobacterium tuberculosis H37Rv	hypothetical protein(Rv3094c)
RV2501C	887309	Mycobacterium tuberculosis H37Rv	acetyl/propionyl-CoA carboxylase subuit alpha(accA1)
RV0550C	887515	Mycobacterium tuberculosis H37Rv	antitoxin VapB3(vapB3)
RV2610C	888627	Mycobacterium tuberculosis H37Rv	alpha-(1-2)-phosphatidylinositol mannosyltransferase(pimA)
RV0598C	887861	Mycobacterium tuberculosis H37Rv	ribonuclease VapC27(vapC27)
RV1820	885738	Mycobacterium tuberculosis H37Rv	acetolactate synthase large subunit IlvG(ilvG)
RV1821	885594	Mycobacterium tuberculosis H37Rv	accessory Sec system translocase SecA2(secA2)
RV2911	887189	Mycobacterium tuberculosis H37Rv	penicillin-binding protein DacB2(dacB2)
RV1945	885980	Mycobacterium tuberculosis H37Rv	hypothetical protein(Rv1945)
RV0949	885442	Mycobacterium tuberculosis H37Rv	ATP-dependent DNA helicase UvrD(uvrD1)
RV3758C	886293	Mycobacterium tuberculosis H37Rv	glycine betaine/carnitine/choline/L-proline ABC transporter ATP-binding protein ProV(proV)
RV1993C	885631	Mycobacterium tuberculosis H37Rv	hypothetical protein(Rv1993c)
RV3528C	888297	Mycobacterium tuberculosis H37Rv	hypothetical protein(Rv3528c)
RV3734C	885335	Mycobacterium tuberculosis H37Rv	diacyglycerol O-acyltransferase(tgs2)
RV3722C	885321	Mycobacterium tuberculosis H37Rv	hypothetical protein(Rv3722c)
RV3843C	886178	Mycobacterium tuberculosis H37Rv	transmembrane protein(Rv3843c)
RV1981C	885923	Mycobacterium tuberculosis H37Rv	ribonucleoside-diphosphate reductase subunit beta NrdF1(nrdF1)
RV3613C	885124	Mycobacterium tuberculosis H37Rv	hypothetical protein(Rv3613c)
RV3625C	885409	Mycobacterium tuberculosis H37Rv	tRNA(Ile)-lysidine synthase(mesJ)
RV1218C	888518	Mycobacterium tuberculosis H37Rv	tetronasin ABC transporter ATP-binding protein(Rv1218c)
RV2413C	885666	Mycobacterium tuberculosis H37Rv	hypothetical protein(Rv2413c)
RV2970C	887194	Mycobacterium tuberculosis H37Rv	lipase/esterase LipN(lipN)
RV2861C	888596	Mycobacterium tuberculosis H37Rv	methionine aminopeptidase(mapB)
RV2982C	887864	Mycobacterium tuberculosis H37Rv	glycerol-3-phosphate dehydrogenase(gpdA2)
RV2885C	887173	Mycobacterium tuberculosis H37Rv	transposase(Rv2885c)
RV2970A	3205038	Mycobacterium tuberculosis H37Rv	hypothetical protein(Rv2970A)
RV0129C	886885	Mycobacterium tuberculosis H37Rv	diacylglycerol acyltransferase/mycolyltransferase Ag85C(fbpC)
RV0008C	887085	Mycobacterium tuberculosis H37Rv	cell wall synthesis protein CwsA(Rv0008c)
RV0859	885774	Mycobacterium tuberculosis H37Rv	acyltransferase(Rv0859)
RV1227C	885872	Mycobacterium tuberculosis H37Rv	transmembrane protein(Rv1227c)
RV1566C	886347	Mycobacterium tuberculosis H37Rv	hypothetical protein(Rv1566c)
RV3757C	885581	Mycobacterium tuberculosis H37Rv	glycine betaine/carnitine/choline/L-proline ABC transporter permease ProW(proW)
RV1239C	887106	Mycobacterium tuberculosis H37Rv	magnesium and cobalt transport transmembrane protein CorA(corA)
RV3733C	885721	Mycobacterium tuberculosis H37Rv	hypothetical protein(Rv3733c)
RV3854C	886175	Mycobacterium tuberculosis H37Rv	monooxygenase EthA(ethA)
RV1215C	887684	Mycobacterium tuberculosis H37Rv	hypothetical protein(Rv1215c)
RV3842C	886177	Mycobacterium tuberculosis H37Rv	glycerophosphoryl diester phosphodiesterase(glpQ1)
RV0852	885044	Mycobacterium tuberculosis H37Rv	hypothetical protein(Rv0852)
RV3612C	885381	Mycobacterium tuberculosis H37Rv	hypothetical protein(Rv3612c)
RV3503C	888311	Mycobacterium tuberculosis H37Rv	ferredoxin FdxD(fdxD)
RV3515C	888275	Mycobacterium tuberculosis H37Rv	acyl-CoA synthetase(fadD19)
RV2438C	885808	Mycobacterium tuberculosis H37Rv	glutamine-dependent NAD(+) synthetase(nadE)
RV2886C	887424	Mycobacterium tuberculosis H37Rv	resolvase(Rv2886c)
RV0249C	886671	Mycobacterium tuberculosis H37Rv	succinate dehydrogenase membrane anchor subunit(Rv0249c)
RV2789C	888258	Mycobacterium tuberculosis H37Rv	acyl-CoA dehydrogenase FadE21(fadE21)
RV2535C	888409	Mycobacterium tuberculosis H37Rv	cytoplasmic peptidase PepQ(pepQ)
RV2620C	888497	Mycobacterium tuberculosis H37Rv	transmembrane protein(Rv2620c)
RV0346C	886530	Mycobacterium tuberculosis H37Rv	L-asparagine permease(ansP2)
RV2995C	888182	Mycobacterium tuberculosis H37Rv	3-isopropylmalate dehydrogenase(leuB)
RV1920	885416	Mycobacterium tuberculosis H37Rv	membrane protein(Rv1920)
RV0019C	887079	Mycobacterium tuberculosis H37Rv	FHA domain-containing protein FhaB(fhaB)
RV2329C	888116	Mycobacterium tuberculosis H37Rv	nitrate/nitrite transporter(narK1)
RV1991A	14515890	Mycobacterium tuberculosis H37Rv	antitoxin MazE6(mazE6)
RV1216C	888125	Mycobacterium tuberculosis H37Rv	integral membrane protein(Rv1216c)
RV1894C	885081	Mycobacterium tuberculosis H37Rv	hypothetical protein(Rv1894c)
RV3756C	885534	Mycobacterium tuberculosis H37Rv	glycine betaine/carnitine/choline/L-proline ABC transporter permease ProZ(proZ)
RV1991C	885634	Mycobacterium tuberculosis H37Rv	mRNA interferase MazF6(mazF6)
RV1410C	886709	Mycobacterium tuberculosis H37Rv	aminoglycosides/tetracycline-transport integral membrane protein(Rv1410c)
RV3502C	887697	Mycobacterium tuberculosis H37Rv	3-oxoacyl-ACP reductase(Rv3502c)
RV2613C	888193	Mycobacterium tuberculosis H37Rv	AP-4-A phosphorylase(Rv2613c)
RV0410C	886397	Mycobacterium tuberculosis H37Rv	serine/threonine-protein kinase PknG(pknG)
RV2625C	887692	Mycobacterium tuberculosis H37Rv	zinc metalloprotease Rip3(Rv2625c)
RV3075C	887178	Mycobacterium tuberculosis H37Rv	hypothetical protein(Rv3075c)
RV2504C	888503	Mycobacterium tuberculosis H37Rv	succinyl-CoA:3-ketoacid-CoA transferase subunit A(scoA)
RV3160C	888797	Mycobacterium tuberculosis H37Rv	TetR family transcriptional regulator(Rv3160c)
RV2976C	887410	Mycobacterium tuberculosis H37Rv	uracil-DNA glycosylase(ung)
RV2988C	887875	Mycobacterium tuberculosis H37Rv	3-isopropylmalate dehydratase large subunit(leuC)
RV0337C	886522	Mycobacterium tuberculosis H37Rv	aspartate aminotransferase(aspC)
RV3099C	888674	Mycobacterium tuberculosis H37Rv	hypothetical protein(Rv3099c)
RV2419C	885727	Mycobacterium tuberculosis H37Rv	glucosyl-3-phosphoglycerate phosphatase(gpgP)
RV2758C	888263	Mycobacterium tuberculosis H37Rv	antitoxin VapB21(vapB21)
RV3703C	885128	Mycobacterium tuberculosis H37Rv	iron(II)-dependent oxidoreductase EgtB(etgB)
RV3606C	885848	Mycobacterium tuberculosis H37Rv	2-amino-4-hydroxy-6-hydroxymethyldihydropteridinepyrophosphokinase(folK)
RV3800C	886133	Mycobacterium tuberculosis H37Rv	polyketide synthase(pks13)
RV2614C	888211	Mycobacterium tuberculosis H37Rv	threonine--tRNA ligase(thrS)
RV2735C	888389	Mycobacterium tuberculosis H37Rv	hypothetical protein(Rv2735c)
RV2977C	888342	Mycobacterium tuberculosis H37Rv	thiamine-monophosphate kinase(thiL)
RV1901	885149	Mycobacterium tuberculosis H37Rv	competence damage-inducible protein CinA(cinA)
RV2868C	887463	Mycobacterium tuberculosis H37Rv	4-hydroxy-3-methylbut-2-en-1-yl diphosphate synthase (flavodoxin)(gcpE)
RV2626C	888576	Mycobacterium tuberculosis H37Rv	hypoxic response protein(hrp1)
RV3605C	885844	Mycobacterium tuberculosis H37Rv	hypothetical protein(Rv3605c)
RV3859C	886195	Mycobacterium tuberculosis H37Rv	glutamate synthase large subunit(gltB)
RV3096	888678	Mycobacterium tuberculosis H37Rv	hypothetical protein(Rv3096)
RV2732C	888319	Mycobacterium tuberculosis H37Rv	transmembrane protein(Rv2732c)
RV3061C	887617	Mycobacterium tuberculosis H37Rv	acyl-CoA dehydrogenase FadE22(fadE22)
RV2611C	888618	Mycobacterium tuberculosis H37Rv	phosphatidylinositol mannoside acyltransferase(Rv2611c)
RV3194C	888062	Mycobacterium tuberculosis H37Rv	hypothetical protein(Rv3194c)
RV2756C	888278	Mycobacterium tuberculosis H37Rv	type I restriction/modification system DNA methylase HsdM(hsdM)
RV2502C	887168	Mycobacterium tuberculosis H37Rv	acetyl-/propionyl-CoA carboxylase subunit beta(accD1)
RV0436C	886385	Mycobacterium tuberculosis H37Rv	CDP-diacylglycerol--serine O-phosphatidyltransferase(pssA)
RV0642C	888056	Mycobacterium tuberculosis H37Rv	hydroxymycolate synthase MmaA4(mmaA4)
RV0799C	885388	Mycobacterium tuberculosis H37Rv	hypothetical protein(Rv0799c)
RV0412C	886415	Mycobacterium tuberculosis H37Rv	membrane protein(Rv0412c)
RV2962C	887892	Mycobacterium tuberculosis H37Rv	PGL/p-HBAD biosynthesis rhamnosyltransferase(Rv2962c)
RV0787A	886264	Mycobacterium tuberculosis H37Rv	hypothetical protein(Rv0787A)
RV2538C	888392	Mycobacterium tuberculosis H37Rv	3-dehydroquinate synthase(aroB)
RV3616C	885377	Mycobacterium tuberculosis H37Rv	ESX-1 secretion-associated protein EspA(espA)
RV1994C	888889	Mycobacterium tuberculosis H37Rv	HTH-type transcriptional regulator CmtR(cmtR)
RV1449C	886638	Mycobacterium tuberculosis H37Rv	transketolase(tkt)
RV3858C	886196	Mycobacterium tuberculosis H37Rv	glutamate synthase small subunit(gltD)
RV1219C	888582	Mycobacterium tuberculosis H37Rv	transcriptional regulator(Rv1219c)
RV2733C	888266	Mycobacterium tuberculosis H37Rv	(dimethylallyl)adenosine tRNA methylthiotransferase(Rv2733c)
RV2624C	888939	Mycobacterium tuberculosis H37Rv	universal stress protein(Rv2624c)
RV2503C	888502	Mycobacterium tuberculosis H37Rv	succinyl-CoA:3-ketoacid-CoA transferase subunit B(scoB)
RV2987C	888225	Mycobacterium tuberculosis H37Rv	3-isopropylmalate dehydratase small subunit(leuD)
RV2757C	888249	Mycobacterium tuberculosis H37Rv	ribonuclease VapC21(vapC21)
RV2612C	888209	Mycobacterium tuberculosis H37Rv	CDP-diacylglycerol--inositol 3-phosphatidyltransferase(pgsA1)
RV0435C	886352	Mycobacterium tuberculosis H37Rv	ATPase(Rv0435c)
RV2951C	887887	Mycobacterium tuberculosis H37Rv	phthiodiolone/phenolphthiodiolone dimycocerosates ketoreductase(Rv2951c)
RV0798C	885460	Mycobacterium tuberculosis H37Rv	hypothetical protein(cfp29)
RV0411C	886393	Mycobacterium tuberculosis H37Rv	glutamine-binding lipoprotein GlnH(glnH)
RV2418C	885304	Mycobacterium tuberculosis H37Rv	hypothetical protein(Rv2418c)
RV0804	885330	Mycobacterium tuberculosis H37Rv	hypothetical protein(Rv0804)
RV2539C	887434	Mycobacterium tuberculosis H37Rv	shikimate kinase(aroK)
RV3290C	887904	Mycobacterium tuberculosis H37Rv	L-lysine-epsilon aminotransferase(lat)
RV3627C	885728	Mycobacterium tuberculosis H37Rv	hypothetical protein(Rv3627c)
RV0803	885358	Mycobacterium tuberculosis H37Rv	phosphoribosylformylglycinamidine synthase 2(purL)
RV3518C	888282	Mycobacterium tuberculosis H37Rv	cytochrome P450 monooxygenase Cyp142(cyp142)
RV0922	885564	Mycobacterium tuberculosis H37Rv	transposase(Rv0922)
RV3409C	887502	Mycobacterium tuberculosis H37Rv	cholesterol oxidase(choD)
RV1765C	885256	Mycobacterium tuberculosis H37Rv	hypothetical protein(Rv1765c)
RV3615C	885770	Mycobacterium tuberculosis H37Rv	ESX-1 secretion-associated protein EspC(espC)
RV3074	888027	Mycobacterium tuberculosis H37Rv	hypothetical protein(Rv3074)
RV1908C	885638	Mycobacterium tuberculosis H37Rv	catalase-peroxidase(katG)
RV0143C	886856	Mycobacterium tuberculosis H37Rv	transmembrane protein(Rv0143c)
RV0264C	886646	Mycobacterium tuberculosis H37Rv	hypothetical protein(Rv0264c)
RV1775	885842	Mycobacterium tuberculosis H37Rv	hypothetical protein(Rv1775)
RV1413	886692	Mycobacterium tuberculosis H37Rv	hypothetical protein(Rv1413)
RV2623	887442	Mycobacterium tuberculosis H37Rv	universal stress protein(TB31.7)
RV3835	886168	Mycobacterium tuberculosis H37Rv	hypothetical protein(Rv3835)
RV1414	886696	Mycobacterium tuberculosis H37Rv	hypothetical protein(Rv1414)
RV1416	886681	Mycobacterium tuberculosis H37Rv	6,7-dimethyl-8-ribityllumazine synthase(ribH)
RV3836	886164	Mycobacterium tuberculosis H37Rv	hypothetical protein(Rv3836)
RV1417	886704	Mycobacterium tuberculosis H37Rv	membrane protein(Rv1417)
RV2628	888566	Mycobacterium tuberculosis H37Rv	hypothetical protein(Rv2628)
RV0927C	885571	Mycobacterium tuberculosis H37Rv	oxidoreductase(Rv0927c)
RV2629	888588	Mycobacterium tuberculosis H37Rv	hypothetical protein(Rv2629)
RV3799C	886131	Mycobacterium tuberculosis H37Rv	propionyl-CoA carboxylase subunit beta AccD(accD4)
RV1245C	887091	Mycobacterium tuberculosis H37Rv	short-chain type dehydrogenase/reductase(Rv1245c)
RV1378C	886773	Mycobacterium tuberculosis H37Rv	hypothetical protein(Rv1378c)
RV0554	887535	Mycobacterium tuberculosis H37Rv	non-heme bromoperoxidase BpoC(bpoC)
RV3303C	887659	Mycobacterium tuberculosis H37Rv	NAD(P)H quinone reductase LpdA(lpdA)
RV0263C	886659	Mycobacterium tuberculosis H37Rv	hypothetical protein(Rv0263c)
RV2781C	888488	Mycobacterium tuberculosis H37Rv	oxidoreductase(Rv2781c)
RV0384C	886440	Mycobacterium tuberculosis H37Rv	chaperone protein ClpB(clpB)
RV3569C	887378	Mycobacterium tuberculosis H37Rv	4,5-9,10-diseco-3-hydroxy-5,9,17-trioxoandrosta-1(10),2-diene-4-oate hydrolase(hsaD)
RV3436C	887568	Mycobacterium tuberculosis H37Rv	glucosamine--fructose-6-phosphate aminotransferase(glmS)
RV3206C	888871	Mycobacterium tuberculosis H37Rv	adenylyltransferase/sulfurtransferase MoeZ(moeB1)
RV3339C	888013	Mycobacterium tuberculosis H37Rv	isocitrate dehydrogenase(icd1)
RV1909C	885400	Mycobacterium tuberculosis H37Rv	ferric uptake regulation protein FurA(furA)
RV2347C	886002	Mycobacterium tuberculosis H37Rv	ESAT-6 like protein EsxP(esxP)
RV2630	887426	Mycobacterium tuberculosis H37Rv	hypothetical protein(Rv2630)
RV2783C	888467	Mycobacterium tuberculosis H37Rv	bifunctional guanosine pentaphosphate synthetase/polyribonucleotide nucleotidyltransferase(gpsI)
RV2994	888200	Mycobacterium tuberculosis H37Rv	MFS-type transporter(Rv2994)
RV2631	887431	Mycobacterium tuberculosis H37Rv	RNA-splicing ligase RtcB(Rv2631)
RV2511	888633	Mycobacterium tuberculosis H37Rv	oligoribonuclease(orn)
RV1543	886400	Mycobacterium tuberculosis H37Rv	oxidoreductase(Rv1543)
RV2420C	885677	Mycobacterium tuberculosis H37Rv	hypothetical protein(Rv2420c)
RV1786	885846	Mycobacterium tuberculosis H37Rv	ferredoxin(Rv1786)
RV3723	885791	Mycobacterium tuberculosis H37Rv	transmembrane protein(Rv3723)
RV1544	886417	Mycobacterium tuberculosis H37Rv	ketoacyl reductase(Rv1544)
RV1303	886944	Mycobacterium tuberculosis H37Rv	hypothetical protein(Rv1303)
RV2513	887808	Mycobacterium tuberculosis H37Rv	hypothetical protein(Rv2513)
RV1787	885827	Mycobacterium tuberculosis H37Rv	PPE family protein PPE25(PPE25)
RV1545	886398	Mycobacterium tuberculosis H37Rv	hypothetical protein(Rv1545)
RV2202C	888551	Mycobacterium tuberculosis H37Rv	adenosine kinase(adoK)
RV3846	886174	Mycobacterium tuberculosis H37Rv	superoxide dismutase(sodA)
RV1304	886941	Mycobacterium tuberculosis H37Rv	ATP synthase subunit A(atpB)
RV1788	885895	Mycobacterium tuberculosis H37Rv	PE family protein PE18(PE18)
RV3725	885887	Mycobacterium tuberculosis H37Rv	oxidoreductase(Rv3725)
RV1305	886937	Mycobacterium tuberculosis H37Rv	ATP synthase subunit C(atpE)
RV0926C	885387	Mycobacterium tuberculosis H37Rv	hypothetical protein(Rv0926c)
RV1306	886939	Mycobacterium tuberculosis H37Rv	ATP synthase subunit B(atpF)
RV2238C	887871	Mycobacterium tuberculosis H37Rv	peroxiredoxin(ahpE)
RV1307	886934	Mycobacterium tuberculosis H37Rv	ATP synthase subunit b/delta(atpH)
RV1308	886936	Mycobacterium tuberculosis H37Rv	ATP synthase subunit alpha(atpA)
RV1309	886929	Mycobacterium tuberculosis H37Rv	ATP synthase subunit gamma(atpG)
RV0788	885181	Mycobacterium tuberculosis H37Rv	phosphoribosylformylglycinamidine synthase(purQ)
RV0666	888158	Mycobacterium tuberculosis H37Rv	membrane protein(Rv0666)
RV0665	888149	Mycobacterium tuberculosis H37Rv	ribonuclease VapC8(vapC8)
RV0664	888146	Mycobacterium tuberculosis H37Rv	antitoxin VapB8(vapB8)
RV0663	888144	Mycobacterium tuberculosis H37Rv	arylsulfatase AtsD(atsD)
RV2540C	887379	Mycobacterium tuberculosis H37Rv	chorismate synthase(aroF)
RV2782C	888470	Mycobacterium tuberculosis H37Rv	zinc protease(pepR)
RV3423C	887634	Mycobacterium tuberculosis H37Rv	alanine racemase(alr)
RV0020C	887067	Mycobacterium tuberculosis H37Rv	FHA domain-containing protein FhaA(fhaA)
RV3302C	887211	Mycobacterium tuberculosis H37Rv	glycerol-3-phosphate dehydrogenase(glpD2)
RV3568C	887886	Mycobacterium tuberculosis H37Rv	extradiol dioxygenase(hsaC)
RV3229C	888821	Mycobacterium tuberculosis H37Rv	stearoyl-CoA 9-desaturase(desA3)
RV0363C	886474	Mycobacterium tuberculosis H37Rv	fructose-bisphosphate aldolase(fba)
RV0036C	887043	Mycobacterium tuberculosis H37Rv	hypothetical protein(Rv0036c)
RV2465C	887225	Mycobacterium tuberculosis H37Rv	ribose-5-phosphate isomerase B(rpiB)
RV1751	885489	Mycobacterium tuberculosis H37Rv	oxidoreductase(Rv1751)
RV1752	885313	Mycobacterium tuberculosis H37Rv	hypothetical protein(Rv1752)
RV1995	888917	Mycobacterium tuberculosis H37Rv	hypothetical protein(Rv1995)
RV2211C	887233	Mycobacterium tuberculosis H37Rv	aminomethyltransferase(gcvT)
RV1363C	886811	Mycobacterium tuberculosis H37Rv	membrane protein(Rv1363c)
RV2005C	888831	Mycobacterium tuberculosis H37Rv	universal stress protein(Rv2005c)
RV1593C	886289	Mycobacterium tuberculosis H37Rv	hypothetical protein(Rv1593c)
RV1876	885767	Mycobacterium tuberculosis H37Rv	bacterioferritin BfrA(bfrA)
RV1877	885654	Mycobacterium tuberculosis H37Rv	MFS-type transporter(Rv1877)
RV1638	885685	Mycobacterium tuberculosis H37Rv	excinuclease ABC subunit UvrA(uvrA)
RV0579	887738	Mycobacterium tuberculosis H37Rv	hypothetical protein(Rv0579)
RV2210C	888352	Mycobacterium tuberculosis H37Rv	branched-chain amino acid aminotransferase(ilvE)
RV3422C	887557	Mycobacterium tuberculosis H37Rv	tRNA threonylcarbamoyladenosine biosynthesis protein(Rv3422c)
RV2791C	888281	Mycobacterium tuberculosis H37Rv	transposase(Rv2791c)
RV3301C	887212	Mycobacterium tuberculosis H37Rv	phosphate transport system transcriptional regulator PhoY(phoY1)
RV0211	886744	Mycobacterium tuberculosis H37Rv	phosphoenolpyruvate carboxykinase(pckA)
RV3567C	887525	Mycobacterium tuberculosis H37Rv	flavin-dependent monooxygenase reductase subunit HsaB(hsaB)
RV3688C	885563	Mycobacterium tuberculosis H37Rv	hypothetical protein(Rv3688c)
RV0495C	887198	Mycobacterium tuberculosis H37Rv	hypothetical protein(Rv0495c)
RV0011C	887074	Mycobacterium tuberculosis H37Rv	cell division protein CrgA(Rv0011c)
RV2971	887275	Mycobacterium tuberculosis H37Rv	oxidoreductase(Rv2971)
RV3420C	887555	Mycobacterium tuberculosis H37Rv	ribosomal-protein-alanine acetyltransferase RimI(rimI)
RV2731	888300	Mycobacterium tuberculosis H37Rv	hypothetical protein(Rv2731)
RV1521	886448	Mycobacterium tuberculosis H37Rv	fatty-acid--CoA ligase FadD25(fadD25)
RV2115C	887297	Mycobacterium tuberculosis H37Rv	proteasome-associated ATPase(mpa)
RV1648	885065	Mycobacterium tuberculosis H37Rv	transmembrane protein(Rv1648)
RV1406	886706	Mycobacterium tuberculosis H37Rv	methionyl-tRNA formyltransferase(fmt)
RV1407	886720	Mycobacterium tuberculosis H37Rv	16S rRNA m5C967 methyltransferase(fmu)
RV0205	886766	Mycobacterium tuberculosis H37Rv	transmembrane protein(Rv0205)
RV0567	887667	Mycobacterium tuberculosis H37Rv	methyltransferase/methylase(Rv0567)
RV1002C	887882	Mycobacterium tuberculosis H37Rv	dolichyl-phosphate-mannose--protein mannosyltransferase(Rv1002c)
RV1123C	885965	Mycobacterium tuberculosis H37Rv	peroxidase BpoB(bpoB)
RV0685	888262	Mycobacterium tuberculosis H37Rv	elongation factor Tu(tuf)
RV0563	887649	Mycobacterium tuberculosis H37Rv	protease HtpX(htpX)
RV3421C	887532	Mycobacterium tuberculosis H37Rv	hypothetical protein(Rv3421c)
RV3300C	887958	Mycobacterium tuberculosis H37Rv	hypothetical protein(Rv3300c)
RV3566C	888005	Mycobacterium tuberculosis H37Rv	arylamine N-acetyltransferase(nat)
RV0010C	887082	Mycobacterium tuberculosis H37Rv	membrane protein(Rv0010c)
RV3687C	885599	Mycobacterium tuberculosis H37Rv	anti-anti-sigma factor RsfB(rsfB)
RV3336C	887559	Mycobacterium tuberculosis H37Rv	tryptophan--tRNA ligase(trpS)
RV2792C	888274	Mycobacterium tuberculosis H37Rv	resolvase(Rv2792c)
RV0440	886354	Mycobacterium tuberculosis H37Rv	molecular chaperone GroEL(groEL2)
RV3566A	3205089	Mycobacterium tuberculosis H37Rv	hypothetical protein(Rv3566A)
RV1907C	885402	Mycobacterium tuberculosis H37Rv	hypothetical protein(Rv1907c)
RV3009C	888919	Mycobacterium tuberculosis H37Rv	aspartyl/glutamyl-tRNA(Asn/Gln) amidotransferase subunit B(gatB)
RV2338C	886018	Mycobacterium tuberculosis H37Rv	molybdopterin biosynthesis protein MoeW(moeW)
RV2326C	888184	Mycobacterium tuberculosis H37Rv	ABC transporter ATP-binding protein(Rv2326c)
RV2447C	885902	Mycobacterium tuberculosis H37Rv	folylpolyglutamate synthase FolC(folC)
RV2677C	887711	Mycobacterium tuberculosis H37Rv	protoporphyrinogen oxidase(hemY)
RV2314C	885130	Mycobacterium tuberculosis H37Rv	hypothetical protein(Rv2314c)
RV2992C	887850	Mycobacterium tuberculosis H37Rv	glutamate--tRNA ligase(gltS)
RV0014C	887072	Mycobacterium tuberculosis H37Rv	serine/threonine-protein kinase PknB(pknB)
RV0244C	886698	Mycobacterium tuberculosis H37Rv	acyl-CoA dehydrogenase FadE5(fadE5)
RV2786C	888468	Mycobacterium tuberculosis H37Rv	bifunctional riboflavin kinase /FMN adenylyltransferase(ribF)
RV1610	885293	Mycobacterium tuberculosis H37Rv	membrane protein(Rv1610)
RV1731	885204	Mycobacterium tuberculosis H37Rv	succinate-semialdehyde dehydrogenase(gabD2)
RV2702	887313	Mycobacterium tuberculosis H37Rv	polyphosphate glucokinase(ppgK)
RV3914	886241	Mycobacterium tuberculosis H37Rv	thioredoxin TrxC(trxC)
RV3913	886232	Mycobacterium tuberculosis H37Rv	thioredoxin reductase(trxB2)
RV1007C	886050	Mycobacterium tuberculosis H37Rv	methionine--tRNA ligase(metS)
RV0637	888019	Mycobacterium tuberculosis H37Rv	(3R)-hydroxyacyl-ACP dehydratase subunit HadC(hadC)
RV0758	888775	Mycobacterium tuberculosis H37Rv	two component system response sensor kinase PhoR(phoR)
RV1225C	887148	Mycobacterium tuberculosis H37Rv	hypothetical protein(Rv1225c)
RV3767C	886101	Mycobacterium tuberculosis H37Rv	S-adenosylmethionine-dependent methyltransferase(Rv3767c)
RV0636	888031	Mycobacterium tuberculosis H37Rv	(3R)-hydroxyacyl-ACP dehydratase subunit HadB(hadB)
RV0757	888772	Mycobacterium tuberculosis H37Rv	two component system response transcriptional positive regulator PhoP(phoP)
RV0635	888032	Mycobacterium tuberculosis H37Rv	(3R)-hydroxyacyl-ACP dehydratase subunit HadA(hadA)
RV1201C	886088	Mycobacterium tuberculosis H37Rv	2,3,4,5-tetrahydropyridine-2,6-dicarboxylate N-succinyltransferase(dapD)
RV0873	885636	Mycobacterium tuberculosis H37Rv	acyl-CoA dehydrogenase(fadE10)
RV0510	887306	Mycobacterium tuberculosis H37Rv	porphobilinogen deaminase(hemC)
RV0993	885341	Mycobacterium tuberculosis H37Rv	UTP--glucose-1-phosphate uridylyltransferase(galU)
RV3610C	885732	Mycobacterium tuberculosis H37Rv	zinc metalloprotease FtsH(ftsH)
RV3428C	887621	Mycobacterium tuberculosis H37Rv	transposase(Rv3428c)
RV2448C	885892	Mycobacterium tuberculosis H37Rv	valine--tRNA ligase(valS)
RV2678C	888934	Mycobacterium tuberculosis H37Rv	uroporphyrinogen decarboxylase(hemE)
RV2993C	887867	Mycobacterium tuberculosis H37Rv	2-hydroxyhepta-2,4-diene-1,7-dioate isomerase(Rv2993c)
RV2710	888580	Mycobacterium tuberculosis H37Rv	RNA polymerase sigma factor SigB(sigB)
RV2831	888519	Mycobacterium tuberculosis H37Rv	enoyl-CoA hydratase EchA16(echA16)
RV2952	887311	Mycobacterium tuberculosis H37Rv	phthiotriol/phenolphthiotriol dimycocerosates methyltransferase(Rv2952)
RV2713	887355	Mycobacterium tuberculosis H37Rv	pyridine nucleotide transhydrogenase(sthA)
RV2714	887653	Mycobacterium tuberculosis H37Rv	hypothetical protein(Rv2714)
RV0509	887292	Mycobacterium tuberculosis H37Rv	glutamyl-tRNA reductase(hemA)
RV1747	885311	Mycobacterium tuberculosis H37Rv	ABC transporter ATP-binding protein/permease(Rv1747)
RV1748	885288	Mycobacterium tuberculosis H37Rv	hypothetical protein(Rv1748)
RV1629	885074	Mycobacterium tuberculosis H37Rv	DNA polymerase I(polA)
RV0988	885353	Mycobacterium tuberculosis H37Rv	hypothetical protein(Rv0988)
RV1226C	887144	Mycobacterium tuberculosis H37Rv	transmembrane protein(Rv1226c)
RV0987	885363	Mycobacterium tuberculosis H37Rv	adhesion component ABC transporter permease(Rv0987)
RV0986	885364	Mycobacterium tuberculosis H37Rv	adhesion component ABC transporter ATP-binding protein(Rv0986)
RV0500	887256	Mycobacterium tuberculosis H37Rv	pyrroline-5-carboxylate reductase(proC)
RV0984	885378	Mycobacterium tuberculosis H37Rv	pterin-4-alpha-carbinolamine dehydratase(moaB2)
RV0983	885382	Mycobacterium tuberculosis H37Rv	serine protease PepD(pepD)
RV0982	885062	Mycobacterium tuberculosis H37Rv	two component histidine-protein kinase/phosphatase MprB(mprB)
RV0740	888638	Mycobacterium tuberculosis H37Rv	hypothetical protein(Rv0740)
RV0860	885799	Mycobacterium tuberculosis H37Rv	fatty oxidation protein FadB(fadB)
RV0230C	886705	Mycobacterium tuberculosis H37Rv	phosphotriesterase(php)
RV3427C	887631	Mycobacterium tuberculosis H37Rv	transposase(Rv3427c)
RV0597C	887853	Mycobacterium tuberculosis H37Rv	hypothetical protein(Rv0597c)
RV0464C	886296	Mycobacterium tuberculosis H37Rv	hypothetical protein(Rv0464c)
RV2348C	886006	Mycobacterium tuberculosis H37Rv	hypothetical protein(Rv2348c)
RV2675C	887760	Mycobacterium tuberculosis H37Rv	hypothetical protein(Rv2675c)
RV2421C	885457	Mycobacterium tuberculosis H37Rv	nicotinate-nucleotide adenylyltransferase(nadD)
RV2118C	887374	Mycobacterium tuberculosis H37Rv	tRNA (adenine(58)-N(1))-methyltransferase(Rv2118c)
RV2239C	888451	Mycobacterium tuberculosis H37Rv	hypothetical protein(Rv2239c)
RV0655	888081	Mycobacterium tuberculosis H37Rv	ABC transporter ATP-binding protein(mkl)
RV0896	885208	Mycobacterium tuberculosis H37Rv	citrate synthase 1(gltA2)
RV0654	888089	Mycobacterium tuberculosis H37Rv	carotenoid cleavage oxygenase(Rv0654)
RV2892C	887824	Mycobacterium tuberculosis H37Rv	PPE family protein PPE45(PPE45)
RV2337C	885123	Mycobacterium tuberculosis H37Rv	hypothetical protein(Rv2337c)
RV2325C	886271	Mycobacterium tuberculosis H37Rv	hypothetical protein(Rv2325c)
RV2446C	885916	Mycobacterium tuberculosis H37Rv	integral membrane protein(Rv2446c)
RV2676C	887718	Mycobacterium tuberculosis H37Rv	hypothetical protein(Rv2676c)
RV2640C	888594	Mycobacterium tuberculosis H37Rv	ArsR family transcriptional regulator(Rv2640c)
RV2531C	887216	Mycobacterium tuberculosis H37Rv	amino acid decarboxylase(Rv2531c)
RV1600	886298	Mycobacterium tuberculosis H37Rv	histidinol-phosphate aminotransferase(hisC1)
RV1601	886274	Mycobacterium tuberculosis H37Rv	imidazole glycerol-phosphate dehydratase(hisB)
RV1602	885529	Mycobacterium tuberculosis H37Rv	imidazole glycerol phosphate synthase subunit HisH(hisH)
RV1603	885873	Mycobacterium tuberculosis H37Rv	1-(5-phosphoribosyl)-5-((5-phosphoribosylamino)methylideneamino)imidazole-4-carboxamide isomerase(hisA)
RV1604	885567	Mycobacterium tuberculosis H37Rv	inositol-monophosphatase ImpA(impA)
RV1605	885261	Mycobacterium tuberculosis H37Rv	imidazole glycerol phosphate synthase subunit HisF(hisF)
RV0529	887380	Mycobacterium tuberculosis H37Rv	cytochrome C-type biogenesis protein CcsA(ccsA)
RV1606	886011	Mycobacterium tuberculosis H37Rv	phosphoribosyl-AMP cyclohydrolase(hisI)
RV1607	885524	Mycobacterium tuberculosis H37Rv	ionic transporter integral membrane protein ChaA(chaA)
RV0405	886407	Mycobacterium tuberculosis H37Rv	membrane bound polyketide synthase(pks6)
RV1248C	887084	Mycobacterium tuberculosis H37Rv	multifunctional 2-oxoglutarate dehydrogenase E1 component /2-oxoglutarate dehydrogenase dihydrolipoyllysine-residue succinyltransferase(Rv1248c)
RV0404	886409	Mycobacterium tuberculosis H37Rv	long-chain-fatty-acid--AMP ligase FadD30(fadD30)
RV3207C	888874	Mycobacterium tuberculosis H37Rv	hypothetical protein(Rv3207c)

## Sheet: Extended Data Fig.3f
Mtb genes in TUs with a PF <0.3 (log-phase)
Mtb Gene Name	David Gene ID	Species	David Gene Name
RV1250	887073	Mycobacterium tuberculosis H37Rv	MFS-type drug transporter(Rv1250)
RV3670	885577	Mycobacterium tuberculosis H37Rv	epoxide hydrolase EphE(ephE)
RV1497	886575	Mycobacterium tuberculosis H37Rv	esterase LipL(lipL)				Enriched GO Term with a p-value <0.05
RV2386A	19394680	Mycobacterium tuberculosis H37Rv	hypothetical protein(Rv2386a)				Category	Term	Count	% of total	P-Value
RV2589	887915	Mycobacterium tuberculosis H37Rv	4-aminobutyrate aminotransferase(gabT)				GOTERM_BP_DIRECT	phthiocerol biosynthetic process	5	0.5	0.047
RV0822C	885374	Mycobacterium tuberculosis H37Rv	hypothetical protein(Rv0822c)				GOTERM_MF_DIRECT	nucleic acid binding	13	1.2	0.046
RV1803C	885730	Mycobacterium tuberculosis H37Rv	PE-PGRS family protein PE_PGRS32(PE_PGRS32)				GOTERM_BP_DIRECT	protein autophosphorylation	12	1.1	0.046
RV2361C	888964	Mycobacterium tuberculosis H37Rv	decaprenyl diphosphate synthase(Rv2361c)				GOTERM_MF_DIRECT	RNA binding	18	1.7	0.039
RV3680	885317	Mycobacterium tuberculosis H37Rv	anion transporter ATPase(Rv3680)				GOTERM_MF_DIRECT	protein serine/threonine/tyrosine kinase activity	8	0.7	0.028
RV2590	888574	Mycobacterium tuberculosis H37Rv	fatty-acid--CoA ligase FadD9(fadD9)				GOTERM_MF_DIRECT	phosphopantetheine binding	12	1.1	0.025
RV2591	887992	Mycobacterium tuberculosis H37Rv	PE-PGRS family protein PE_PGRS44(PE_PGRS44)				GOTERM_CC_DIRECT	integral component of membrane	186	17.1	0.02
RV3682	885751	Mycobacterium tuberculosis H37Rv	bifunctional penicillin-insensitive transglycosylase/penicillin-sensitive transpeptidase(ponA2)				GOTERM_BP_DIRECT	translation	26	2.4	0.016
RV1264	887035	Mycobacterium tuberculosis H37Rv	adenylyl cyclase(Rv1264)				GOTERM_MF_DIRECT	protein serine/threonine kinase activity	8	0.7	0.016
RV1265	887058	Mycobacterium tuberculosis H37Rv	hypothetical protein(Rv1265)				GOTERM_BP_DIRECT	nitrogen compound metabolic process	7	0.6	0.014
RV3583C	887854	Mycobacterium tuberculosis H37Rv	RNA polymerase-binding transcription factor CarD(Rv3583c)				GOTERM_MF_DIRECT	rRNA binding	16	1.5	0.0074
RV2597	887679	Mycobacterium tuberculosis H37Rv	membrane protein(Rv2597)				GOTERM_MF_DIRECT	structural constituent of ribosome	25	2.3	0.0046
RV2113	887731	Mycobacterium tuberculosis H37Rv	integral membrane protein(Rv2113)				GOTERM_MF_DIRECT	nickel cation binding	8	0.7	0.0041
RV2598	887689	Mycobacterium tuberculosis H37Rv	hypothetical protein(Rv2598)				GOTERM_BP_DIRECT	'de novo' UMP biosynthetic process	7	0.6	0.0019
RV2599	887832	Mycobacterium tuberculosis H37Rv	membrane protein(Rv2599)
RV2116	886029	Mycobacterium tuberculosis H37Rv	lipoprotein LppK(lppK)
RV2117	887685	Mycobacterium tuberculosis H37Rv	hypothetical protein(Rv2117)
RV2169C	888257	Mycobacterium tuberculosis H37Rv	transmembrane protein(Rv2169c)
RV0869C	885773	Mycobacterium tuberculosis H37Rv	molybdenum cofactor biosynthesis protein MoaA(moaA2)
RV0146	886849	Mycobacterium tuberculosis H37Rv	S-adenosylmethionine-dependent methyltransferase(Rv0146)
RV3039C	888216	Mycobacterium tuberculosis H37Rv	enoyl-CoA hydratase EchA17(echA17)
RV0145	886851	Mycobacterium tuberculosis H37Rv	S-adenosylmethionine-dependent methyltransferase(Rv0145)
RV0386	886030	Mycobacterium tuberculosis H37Rv	transcriptional regulator(Rv0386)
RV3257C	888699	Mycobacterium tuberculosis H37Rv	phosphomannomutase PmmA(pmmA)
RV0142	886858	Mycobacterium tuberculosis H37Rv	hypothetical protein(Rv0142)
RV2561	887164	Mycobacterium tuberculosis H37Rv	pseudo(Rv2561)
RV1473	886549	Mycobacterium tuberculosis H37Rv	macrolide ABC transporter ATP-binding protein(Rv1473)
RV3582C	887787	Mycobacterium tuberculosis H37Rv	2-C-methyl-D-erythritol 4-phosphate cytidylyltransferase(ispD)
RV3653	886259	Mycobacterium tuberculosis H37Rv	PE-PGRS family-related protein PE_PGRS61(PE_PGRS61)
RV3255C	888698	Mycobacterium tuberculosis H37Rv	mannose-6-phosphate isomerase(manA)
RV3652	886260	Mycobacterium tuberculosis H37Rv	PE-PGRS family-related protein PE_PGRS60(PE_PGRS60)
RV2565	887288	Mycobacterium tuberculosis H37Rv	NTE family protein(Rv2565)
RV1234	887137	Mycobacterium tuberculosis H37Rv	transmembrane protein(Rv1234)
RV2566	887737	Mycobacterium tuberculosis H37Rv	hypothetical protein(Rv2566)
RV1235	887145	Mycobacterium tuberculosis H37Rv	trehalose ABC transporter substrate-binding lipoprotein LpqY(lpqY)
RV1236	887124	Mycobacterium tuberculosis H37Rv	sugar ABC transporter permease SugA(sugA)
RV1479	886537	Mycobacterium tuberculosis H37Rv	transcriptional regulator MoxR1(moxR1)
RV1237	887121	Mycobacterium tuberculosis H37Rv	sugar ABC transporter permease SugB(sugB)
RV0824C	885444	Mycobacterium tuberculosis H37Rv	acyl-ACP desaturase DesA(desA1)
RV1270C	887017	Mycobacterium tuberculosis H37Rv	lipoprotein LprA(lprA)
RV2914C	887642	Mycobacterium tuberculosis H37Rv	serine/threonine-protein kinase PknI(pknI)
RV1910C	885897	Mycobacterium tuberculosis H37Rv	hypothetical protein(Rv1910c)
RV2165C	888462	Mycobacterium tuberculosis H37Rv	rRNA small subunit methyltransferase H(Rv2165c)
RV1958C	885960	Mycobacterium tuberculosis H37Rv	hypothetical protein(Rv1958c)
RV3919C	886243	Mycobacterium tuberculosis H37Rv	16S rRNA (guanine(527)-N(7))-methyltransferase RsmG(gid)
RV3256C	888696	Mycobacterium tuberculosis H37Rv	hypothetical protein(Rv3256c)
RV2383C	885838	Mycobacterium tuberculosis H37Rv	phenyloxazoline synthase(mbtB)
RV0176	886799	Mycobacterium tuberculosis H37Rv	Mce associated transmembrane protein(Rv0176)
RV0175	886801	Mycobacterium tuberculosis H37Rv	Mce associated membrane protein(Rv0175)
RV0174	886820	Mycobacterium tuberculosis H37Rv	Mce family protein Mce1F(mce1F)
RV0173	886804	Mycobacterium tuberculosis H37Rv	Mce family lipoprotein LprK(lprK)
RV1480	886531	Mycobacterium tuberculosis H37Rv	hypothetical protein(Rv1480)
RV0172	886807	Mycobacterium tuberculosis H37Rv	Mce family protein Mce1D(mce1D)
RV1481	886533	Mycobacterium tuberculosis H37Rv	membrane protein(Rv1481)
RV0171	886808	Mycobacterium tuberculosis H37Rv	Mce family protein Mce1C(mce1C)
RV0170	886810	Mycobacterium tuberculosis H37Rv	Mce family protein Mce1B(mce1B)
RV3581C	888221	Mycobacterium tuberculosis H37Rv	2C-methyl-D-erythritol 2,4-cyclodiphosphate synthase(ispF)
RV2331	888099	Mycobacterium tuberculosis H37Rv	hypothetical protein(Rv2331)
RV2332	887962	Mycobacterium tuberculosis H37Rv	malate oxidoreductase(mez)
RV1244	887093	Mycobacterium tuberculosis H37Rv	lipoprotein LpqZ(lpqZ)
RV1489	3205064	Mycobacterium tuberculosis H37Rv	hypothetical protein(Rv1489)
RV0823C	885380	Mycobacterium tuberculosis H37Rv	tRNA-dihydrouridine synthase(Rv0823c)
RV1006	888234	Mycobacterium tuberculosis H37Rv	hypothetical protein(Rv1006)
RV3669	885626	Mycobacterium tuberculosis H37Rv	transmembrane protein(Rv3669)
RV2339	888966	Mycobacterium tuberculosis H37Rv	transmembrane transport protein MmpL9(mmpL9)
RV3429	887630	Mycobacterium tuberculosis H37Rv	PPE family protein PPE59(PPE59)
RV0629C	887999	Mycobacterium tuberculosis H37Rv	exonuclease V subunit alpha RecD(recD)
RV2166C	888261	Mycobacterium tuberculosis H37Rv	transcriptional regulator MraZ(Rv2166c)
RV0169	886823	Mycobacterium tuberculosis H37Rv	Mce family protein Mce1A(mce1A)
RV0168	886812	Mycobacterium tuberculosis H37Rv	membrane protein(yrbE1B)
RV0167	886816	Mycobacterium tuberculosis H37Rv	membrane protein(yrbE1A)
RV1911C	885646	Mycobacterium tuberculosis H37Rv	lipoprotein LppC(lppC)
RV3918C	886224	Mycobacterium tuberculosis H37Rv	chromosome partitioning protein ParA(parA)
RV2360C	888952	Mycobacterium tuberculosis H37Rv	hypothetical protein(Rv2360c)
RV1490	886511	Mycobacterium tuberculosis H37Rv	membrane protein(Rv1490)
RV1959C	885958	Mycobacterium tuberculosis H37Rv	toxin ParE1(parE1)
RV3630	885802	Mycobacterium tuberculosis H37Rv	integral membrane protein(Rv3630)
RV3875	886209	Mycobacterium tuberculosis H37Rv	ESAT-6 protein EsxA(esxA)
RV0078A	3205053	Mycobacterium tuberculosis H37Rv	hypothetical protein(Rv0078A)
RV3874	886194	Mycobacterium tuberculosis H37Rv	ESAT-6-like protein EsxB(esxB)
RV0078B	14515845	Mycobacterium tuberculosis H37Rv	hypothetical protein(Rv0078B)
RV3877	886207	Mycobacterium tuberculosis H37Rv	ESX-1 secretion system protein EccD1(eccD1)
RV2787	888288	Mycobacterium tuberculosis H37Rv	hypothetical protein(Rv2787)
RV3876	886206	Mycobacterium tuberculosis H37Rv	ESX-1 secretion-associated protein EspI(espI)
RV3891C	886218	Mycobacterium tuberculosis H37Rv	ESAT-6 like protein EsxD(esxD)
RV3878	886198	Mycobacterium tuberculosis H37Rv	ESX-1 secretion-associated protein EspJ(espJ)
RV3636	885274	Mycobacterium tuberculosis H37Rv	pseudo(Rv3636)
RV3638	885803	Mycobacterium tuberculosis H37Rv	transposase(Rv3638)
RV2039C	887729	Mycobacterium tuberculosis H37Rv	sugar ABC transporter permease(Rv2039c)
RV0380C	886446	Mycobacterium tuberculosis H37Rv	RNA methyltransferase(Rv0380c)
RV2450C	885760	Mycobacterium tuberculosis H37Rv	resuscitation-promoting factor RpfE(rpfE)
RV0111	886909	Mycobacterium tuberculosis H37Rv	acyltransferase(Rv0111)
RV0594	887797	Mycobacterium tuberculosis H37Rv	Mce family protein Mce2F(mce2F)
RV3456C	887523	Mycobacterium tuberculosis H37Rv	50S ribosomal protein L17(rplQ)
RV0593	887829	Mycobacterium tuberculosis H37Rv	Mce family lipoprotein LprL(lprL)
RV0592	887786	Mycobacterium tuberculosis H37Rv	Mce family protein Mce2D(mce2D)
RV0591	887770	Mycobacterium tuberculosis H37Rv	Mce family protein Mce2C(mce2C)
RV3400	887918	Mycobacterium tuberculosis H37Rv	hydrolase(Rv3400)
RV2585C	887701	Mycobacterium tuberculosis H37Rv	lipoprotein(Rv2585c)
RV3401	887928	Mycobacterium tuberculosis H37Rv	glycosyl hydrolase(Rv3401)
RV2799	887759	Mycobacterium tuberculosis H37Rv	membrane protein(Rv2799)
RV3890C	886222	Mycobacterium tuberculosis H37Rv	ESAT-6 like protein EsxC(esxC)
RV0109	886912	Mycobacterium tuberculosis H37Rv	PE-PGRS family protein PE_PGRS1(PE_PGRS1)
RV0589	887745	Mycobacterium tuberculosis H37Rv	Mce family protein Mce2A(mce2A)
RV0588	887761	Mycobacterium tuberculosis H37Rv	hypothetical protein(Rv0588)
RV3455C	887590	Mycobacterium tuberculosis H37Rv	tRNA pseudouridine synthase A(truA)
RV2693C	887917	Mycobacterium tuberculosis H37Rv	integral membrane protein(Rv2693c)
RV3346C	888010	Mycobacterium tuberculosis H37Rv	transmembrane protein(Rv3346c)
RV1917C	885362	Mycobacterium tuberculosis H37Rv	PPE family protein PPE34(PPE34)
RV3019C	888926	Mycobacterium tuberculosis H37Rv	ESAT-6 like protein EsxR(esxR)
RV3851	886186	Mycobacterium tuberculosis H37Rv	membrane protein(Rv3851)
RV1430	886652	Mycobacterium tuberculosis H37Rv	PE family protein PE16(PE16)
RV3850	886173	Mycobacterium tuberculosis H37Rv	hypothetical protein(Rv3850)
RV1431	886662	Mycobacterium tuberculosis H37Rv	hypothetical protein(Rv1431)
RV3853	886181	Mycobacterium tuberculosis H37Rv	RNase E regulator RraA(rraA)
RV1432	886643	Mycobacterium tuberculosis H37Rv	dehydrogenase(Rv1432)
RV3852	886187	Mycobacterium tuberculosis H37Rv	histone-like protein Hns(hns)
RV1676	885694	Mycobacterium tuberculosis H37Rv	hypothetical protein(Rv1676)
RV1677	885690	Mycobacterium tuberculosis H37Rv	lipoprotein DsbF(dsbF)
RV1032C	887790	Mycobacterium tuberculosis H37Rv	two component sensor histidine kinase TrcS(trcS)
RV1678	885691	Mycobacterium tuberculosis H37Rv	integral membrane protein(Rv1678)
RV0913C	885042	Mycobacterium tuberculosis H37Rv	dioxygenase(Rv0913c)
RV1679	885688	Mycobacterium tuberculosis H37Rv	acyl-CoA dehydrogenase FadE16(fadE16)
RV2918C	888621	Mycobacterium tuberculosis H37Rv	bifunctional uridylyltransferase/uridylyl-removing enzyme(glnD)
RV2037C	888021	Mycobacterium tuberculosis H37Rv	transmembrane protein(Rv2037c)
RV3617	885769	Mycobacterium tuberculosis H37Rv	epoxide hydrolase EphA(ephA)
RV3618	885276	Mycobacterium tuberculosis H37Rv	monooxygenase(Rv3618)
RV3345C	888114	Mycobacterium tuberculosis H37Rv	PE-PGRS family protein PE_PGRS50(PE_PGRS50)
RV0382C	886443	Mycobacterium tuberculosis H37Rv	orotate phosphoribosyltransferase(pyrE)
RV3018C	888940	Mycobacterium tuberculosis H37Rv	PPE family protein PPE46(PPE46)
RV1680	885689	Mycobacterium tuberculosis H37Rv	hypothetical protein(Rv1680)
RV3860	886188	Mycobacterium tuberculosis H37Rv	hypothetical protein(Rv3860)
RV1681	885683	Mycobacterium tuberculosis H37Rv	molybdopterin biosynthesis protein MoeX(moeX)
RV3861	886183	Mycobacterium tuberculosis H37Rv	hypothetical protein(Rv3861)
RV1200	886087	Mycobacterium tuberculosis H37Rv	integral membrane transport protein(Rv1200)
RV1033C	887957	Mycobacterium tuberculosis H37Rv	two component transcriptional regulator TrcR(trcR)
RV2919C	887756	Mycobacterium tuberculosis H37Rv	nitrogen regulatory protein P-II(glnB)
RV1205	886075	Mycobacterium tuberculosis H37Rv	hypothetical protein(Rv1205)
RV2038C	887998	Mycobacterium tuberculosis H37Rv	sugar ABC transporter ATP-binding protein(Rv2038c)
RV1206	887549	Mycobacterium tuberculosis H37Rv	fatty-acid--CoA ligase FadD6(fadD6)
RV3017C	888508	Mycobacterium tuberculosis H37Rv	ESAT-6 like protein EsxQ(esxQ)
RV0124	886883	Mycobacterium tuberculosis H37Rv	PE-PGRS family protein PE_PGRS2(PE_PGRS2)
RV0123	886887	Mycobacterium tuberculosis H37Rv	hypothetical protein(Rv0123)
RV0122	886888	Mycobacterium tuberculosis H37Rv	hypothetical protein(Rv0122)
RV0296C	886600	Mycobacterium tuberculosis H37Rv	sulfatase(Rv0296c)
RV0362	886476	Mycobacterium tuberculosis H37Rv	Mg2+ transport transmembrane protein MgtE(mgtE)
RV0361	886478	Mycobacterium tuberculosis H37Rv	membrane protein(Rv0361)
RV0381C	886444	Mycobacterium tuberculosis H37Rv	hypothetical protein(Rv0381c)
RV1096	885949	Mycobacterium tuberculosis H37Rv	glycosyl hydrolase(Rv1096)
RV3035	887842	Mycobacterium tuberculosis H37Rv	hypothetical protein(Rv3035)
RV2823C	887735	Mycobacterium tuberculosis H37Rv	CRISPR-associated protein Cas10/Csm1(Rv2823c)
RV3382C	887953	Mycobacterium tuberculosis H37Rv	4-hydroxy-3-methylbut-2-enyl diphosphate reductase(Rv3382c)
RV3079C	888660	Mycobacterium tuberculosis H37Rv	hypothetical protein(Rv3079c)
RV0426C	886387	Mycobacterium tuberculosis H37Rv	transmembrane protein(Rv0426c)
RV2847C	887481	Mycobacterium tuberculosis H37Rv	multifunctional uroporphyrin-III C-methyltransferase/precorrin-2 oxidase/ferrochelatase(cysG)
RV1070C	887117	Mycobacterium tuberculosis H37Rv	enoyl-CoA hydratase EchA8(echA8)
RV1843C	885714	Mycobacterium tuberculosis H37Rv	inosine-5'-monophosphate dehydrogenase(guaB1)
RV3044	888745	Mycobacterium tuberculosis H37Rv	FeIII-dicitrate-binding periplasmic lipoprotein(fecB)
RV3045	888888	Mycobacterium tuberculosis H37Rv	NADP-dependent alcohol dehydrogenase(adhC)
RV0425C	886373	Mycobacterium tuberculosis H37Rv	metal cation transporting ATPase H(ctpH)
RV0449C	886326	Mycobacterium tuberculosis H37Rv	hypothetical protein(Rv0449c)
RV2824C	888945	Mycobacterium tuberculosis H37Rv	CRISPR-associated endoribonuclease Cas6(Rv2824c)
RV1071C	887116	Mycobacterium tuberculosis H37Rv	enoyl-CoA hydratase EchA9(echA9)
RV2051C	887402	Mycobacterium tuberculosis H37Rv	polyprenol-monophosphomannose synthase(ppm1)
RV1844C	885755	Mycobacterium tuberculosis H37Rv	6-phosphogluconate dehydrogenase(gnd1)
RV3295	887180	Mycobacterium tuberculosis H37Rv	TetR family transcriptional regulator(Rv3295)
RV2821C	887741	Mycobacterium tuberculosis H37Rv	CRISPR type III-associated RAMP protein Csm3(Rv2821c)
RV3053C	888884	Mycobacterium tuberculosis H37Rv	glutaredoxin electron transport protein NrdH(nrdH)
RV1076	887112	Mycobacterium tuberculosis H37Rv	lipase LipU(lipU)
RV2712C	888586	Mycobacterium tuberculosis H37Rv	hypothetical protein(Rv2712c)
RV3254	887237	Mycobacterium tuberculosis H37Rv	hypothetical protein(Rv3254)
RV0755C	888708	Mycobacterium tuberculosis H37Rv	PPE family protein PPE12(PPE12)
RV1950C	885973	Mycobacterium tuberculosis H37Rv	hypothetical protein(Rv1950c)
RV1841C	885656	Mycobacterium tuberculosis H37Rv	hypothetical protein(Rv1841c)
RV1082	887101	Mycobacterium tuberculosis H37Rv	mycothiol S-conjugate amidase(mca)
RV3262	888693	Mycobacterium tuberculosis H37Rv	coenzyme F420:L-glutamate ligase(fbiB)
RV1083	887100	Mycobacterium tuberculosis H37Rv	hypothetical protein(Rv1083)
RV3261	888701	Mycobacterium tuberculosis H37Rv	2-phospho-L-lactate transferase(fbiA)
RV1084	887098	Mycobacterium tuberculosis H37Rv	hypothetical protein(Rv1084)
RV3052C	888885	Mycobacterium tuberculosis H37Rv	NrdI protein(nrdI)
RV3263	888691	Mycobacterium tuberculosis H37Rv	DNA methylase(Rv3263)
RV2176	888340	Mycobacterium tuberculosis H37Rv	serine/threonine-protein kinase PknL(pknL)
RV1087	887094	Mycobacterium tuberculosis H37Rv	PE-PGRS family protein PE_PGRS21(PE_PGRS21)
RV2822C	887778	Mycobacterium tuberculosis H37Rv	CRISPR type III-associated protein Csm2(Rv2822c)
RV1088	887096	Mycobacterium tuberculosis H37Rv	PE family protein PE9(PE9)
RV0669C	888181	Mycobacterium tuberculosis H37Rv	neutral ceramidase(Rv0669c)
RV1842C	885739	Mycobacterium tuberculosis H37Rv	hypothetical protein(Rv1842c)
RV1951C	885972	Mycobacterium tuberculosis H37Rv	hypothetical protein(Rv1951c)
RV1091	885258	Mycobacterium tuberculosis H37Rv	PE-PGRS family protein PE_PGRS22(PE_PGRS22)
RV3716C	885595	Mycobacterium tuberculosis H37Rv	hypothetical protein(Rv3716c)
RV3825C	886148	Mycobacterium tuberculosis H37Rv	phthioceranic/hydroxyphthioceranic acid synthase(pks2)
RV3580C	888628	Mycobacterium tuberculosis H37Rv	cysteine--tRNA ligase(cysS1)
RV3477	888474	Mycobacterium tuberculosis H37Rv	PE family protein PE31(PE31)
RV2387	885302	Mycobacterium tuberculosis H37Rv	hypothetical protein(Rv2387)
RV1298	886955	Mycobacterium tuberculosis H37Rv	50S ribosomal protein L31(rpmE)
RV3235	888862	Mycobacterium tuberculosis H37Rv	hypothetical protein(Rv3235)
RV1299	886948	Mycobacterium tuberculosis H37Rv	peptide chain release factor PrfA(prfA)
RV1057	887135	Mycobacterium tuberculosis H37Rv	hypothetical protein(Rv1057)
RV3479	888478	Mycobacterium tuberculosis H37Rv	transmembrane protein(Rv3479)
RV3478	888047	Mycobacterium tuberculosis H37Rv	PE family protein PPE60(PPE60)
RV2718C	887985	Mycobacterium tuberculosis H37Rv	transcriptional regulator NrdR(nrdR)
RV2912C	888017	Mycobacterium tuberculosis H37Rv	TetR family HTH-type transcriptional regulator(Rv2912c)
RV2030C	887536	Mycobacterium tuberculosis H37Rv	hypothetical protein(Rv2030c)
RV2163C	887949	Mycobacterium tuberculosis H37Rv	penicillin-binding membrane protein PbpB(pbpB)
RV3917C	886244	Mycobacterium tuberculosis H37Rv	chromosome partitioning protein ParB(parB)
RV2391	885472	Mycobacterium tuberculosis H37Rv	sulfite reductase(sirA)
RV2381C	885850	Mycobacterium tuberculosis H37Rv	polyketide synthetase(mbtD)
RV2392	885250	Mycobacterium tuberculosis H37Rv	phosphoadenosine phosphosulfate reductase(cysH)
RV2393	885508	Mycobacterium tuberculosis H37Rv	ferrochelatase(che1)
RV3484	888445	Mycobacterium tuberculosis H37Rv	hypothetical protein(Rv3484)
RV2394	885867	Mycobacterium tuberculosis H37Rv	gamma-glutamyltranspeptidase precursor GgtB(ggtB)
RV2395	885303	Mycobacterium tuberculosis H37Rv	integral membrane protein(Rv2395)
RV2396	885517	Mycobacterium tuberculosis H37Rv	acid and phagosome regulated protein AprC(PE_PGRS41)
RV0191	886770	Mycobacterium tuberculosis H37Rv	MFS-type transporter(Rv0191)
RV1065	887125	Mycobacterium tuberculosis H37Rv	hypothetical protein(Rv1065)
RV0190	886772	Mycobacterium tuberculosis H37Rv	hypothetical protein(Rv0190)
RV1066	887127	Mycobacterium tuberculosis H37Rv	hypothetical protein(Rv1066)
RV3034C	887470	Mycobacterium tuberculosis H37Rv	acetyltransferase(Rv3034c)
RV3385C	887429	Mycobacterium tuberculosis H37Rv	antitoxin VapB46(vapB46)
RV3489	888410	Mycobacterium tuberculosis H37Rv	hypothetical protein(Rv3489)
RV2189C	887575	Mycobacterium tuberculosis H37Rv	hypothetical protein(Rv2189c)
RV1184C	886063	Mycobacterium tuberculosis H37Rv	hypothetical protein(Rv1184c)
RV1075C	887110	Mycobacterium tuberculosis H37Rv	hypothetical protein(Rv1075c)
RV2164C	887217	Mycobacterium tuberculosis H37Rv	hypothetical protein(Rv2164c)
RV2031C	887579	Mycobacterium tuberculosis H37Rv	alpha-crystallin(hspX)
RV2188C	887278	Mycobacterium tuberculosis H37Rv	alpha-(1-6)-phosphatidylinositol monomannoside mannosyltransferase(pimB)
RV2382C	885908	Mycobacterium tuberculosis H37Rv	polyketide synthetase(mbtC)
RV3490	888404	Mycobacterium tuberculosis H37Rv	trehalose-phosphate synthase(otsA)
RV3453	887596	Mycobacterium tuberculosis H37Rv	pseudo(Rv3453)
RV1277	887001	Mycobacterium tuberculosis H37Rv	hypothetical protein(Rv1277)
RV3384C	887432	Mycobacterium tuberculosis H37Rv	ribonuclease VapC46(vapC46)
RV1278	887005	Mycobacterium tuberculosis H37Rv	hypothetical protein(Rv1278)
RV3215	888824	Mycobacterium tuberculosis H37Rv	isochorismate synthase(entC)
RV1279	887002	Mycobacterium tuberculosis H37Rv	GMC-type oxidoreductase(Rv1279)
RV3214	888830	Mycobacterium tuberculosis H37Rv	phosphoglycerate mutase(gpm2)
RV2127	887715	Mycobacterium tuberculosis H37Rv	L-asparagine permease(ansP1)
RV3216	888845	Mycobacterium tuberculosis H37Rv	pseudo(Rv3216)
RV2128	887764	Mycobacterium tuberculosis H37Rv	transmembrane protein(Rv2128)
RV0868C	885763	Mycobacterium tuberculosis H37Rv	cyclic pyranopterin monophosphate synthase(moaD2)
RV2825C	887769	Mycobacterium tuberculosis H37Rv	hypothetical protein(Rv2825c)
RV2958C	887816	Mycobacterium tuberculosis H37Rv	PGL/p-HBAD biosynthesis glycosyltransferase(Rv2958c)
RV2052C	888608	Mycobacterium tuberculosis H37Rv	hypothetical protein(Rv2052c)
RV1845C	885370	Mycobacterium tuberculosis H37Rv	sensor-transducer protein BlaR(blaR)
RV3464	887332	Mycobacterium tuberculosis H37Rv	dTDP-glucose 4,6-dehydratase(rmlB)
RV3383C	887680	Mycobacterium tuberculosis H37Rv	polyprenyl synthetase IdsB(idsB)
RV3466	887830	Mycobacterium tuberculosis H37Rv	hypothetical protein(Rv3466)
RV1287	886998	Mycobacterium tuberculosis H37Rv	HTH-type transcriptional regulator(Rv1287)
RV3465	887352	Mycobacterium tuberculosis H37Rv	dTDP-4-dehydrorhamnose 3,5-epimerase(rmlC)
RV1288	886974	Mycobacterium tuberculosis H37Rv	hypothetical protein(Rv1288)
RV3467	888022	Mycobacterium tuberculosis H37Rv	hypothetical protein(Rv3467)
RV3228	888785	Mycobacterium tuberculosis H37Rv	hypothetical protein(Rv3228)
RV2138	887303	Mycobacterium tuberculosis H37Rv	lipoprotein LppL(lppL)
RV0867C	885749	Mycobacterium tuberculosis H37Rv	resuscitation-promoting factor RpfA(rpfA)
RV3227	888753	Mycobacterium tuberculosis H37Rv	3-phosphoshikimate 1-carboxyvinyltransferase(aroA)
RV2139	887326	Mycobacterium tuberculosis H37Rv	dihydroorotate dehydrogenase(pyrD)
RV0625C	887967	Mycobacterium tuberculosis H37Rv	transmembrane protein(Rv0625c)
RV2802C	888931	Mycobacterium tuberculosis H37Rv	arginine/hypothetical protein(Rv2802c)
RV2717C	887284	Mycobacterium tuberculosis H37Rv	hypothetical protein(Rv2717c)
RV2959C	887862	Mycobacterium tuberculosis H37Rv	rhamnosyl O-methyltransferase(Rv2959c)
RV2162C	887300	Mycobacterium tuberculosis H37Rv	PE-PGRS family protein PE_PGRS38(PE_PGRS38)
RV2053C	888768	Mycobacterium tuberculosis H37Rv	transmembrane protein FxsA(fxsA)
RV1979C	885819	Mycobacterium tuberculosis H37Rv	permease(Rv1979c)
RV1846C	885747	Mycobacterium tuberculosis H37Rv	transcriptional repressor BlaI(blaI)
RV0070C	886983	Mycobacterium tuberculosis H37Rv	serine hydroxymethyltransferase(glyA2)
RV2380C	885822	Mycobacterium tuberculosis H37Rv	peptide synthetase(mbtE)
RV2427C	885536	Mycobacterium tuberculosis H37Rv	gamma-glutamyl phosphate reductase(proA)
RV0224C	886715	Mycobacterium tuberculosis H37Rv	methyltransferase(Rv0224c)
RV0660C	888141	Mycobacterium tuberculosis H37Rv	antitoxin MazE2(mazE2)
RV0357C	886484	Mycobacterium tuberculosis H37Rv	adenylosuccinate synthetase(purA)
RV2972C	887191	Mycobacterium tuberculosis H37Rv	hypothetical protein(Rv2972c)
RV3180C	887946	Mycobacterium tuberculosis H37Rv	ribonuclease VapC45(Rv3180c)
RV0833	885391	Mycobacterium tuberculosis H37Rv	PE-PGRS family protein PE_PGRS13(PE_PGRS13)
RV0832	885236	Mycobacterium tuberculosis H37Rv	PE-PGRS family protein PE_PGRS12(PE_PGRS12)
RV0574C	887721	Mycobacterium tuberculosis H37Rv	hypothetical protein(Rv0574c)
RV2888C	887401	Mycobacterium tuberculosis H37Rv	amidase AmiC(amiC)
RV0223C	886718	Mycobacterium tuberculosis H37Rv	aldehyde dehydrogenase(Rv0223c)
RV2840C	888189	Mycobacterium tuberculosis H37Rv	hypothetical protein(Rv2840c)
RV0356C	886490	Mycobacterium tuberculosis H37Rv	hypothetical protein(Rv0356c)
RV2973C	887439	Mycobacterium tuberculosis H37Rv	ATP-dependent DNA helicase RecG(recG)
RV1941	885622	Mycobacterium tuberculosis H37Rv	short-chain type dehydrogenase/reductase(Rv1941)
RV0826	885360	Mycobacterium tuberculosis H37Rv	hypothetical protein(Rv0826)
RV1707	885073	Mycobacterium tuberculosis H37Rv	transmembrane protein(Rv1707)
RV0820	885136	Mycobacterium tuberculosis H37Rv	phosphate ABC transporter ATP-binding protein PhoT(phoT)
RV0202C	886750	Mycobacterium tuberculosis H37Rv	transmembrane transport protein MmpL11(mmpL11)
RV2449C	885894	Mycobacterium tuberculosis H37Rv	trans-acting enoyl reductase(Rv2449c)
RV2425C	885673	Mycobacterium tuberculosis H37Rv	hypothetical protein(Rv2425c)
RV0226C	886711	Mycobacterium tuberculosis H37Rv	transmembrane protein(Rv0226c)
RV2510C	888613	Mycobacterium tuberculosis H37Rv	hypothetical protein(Rv2510c)
RV2752C	887802	Mycobacterium tuberculosis H37Rv	ribonuclease J(Rv2752c)
RV0618	887932	Mycobacterium tuberculosis H37Rv	pseudo(galT)
RV0617	887926	Mycobacterium tuberculosis H37Rv	ribonuclease VapC29(vapC29)
RV1915	885639	Mycobacterium tuberculosis H37Rv	isocitrate lyase AceAa(aceAa)
RV1916	885383	Mycobacterium tuberculosis H37Rv	isocitrate lyase AceAb(aceAb)
RV3648C	885837	Mycobacterium tuberculosis H37Rv	cold shock protein A(cspA)
RV2426C	885909	Mycobacterium tuberculosis H37Rv	hypothetical protein(Rv2426c)
RV2753C	888289	Mycobacterium tuberculosis H37Rv	4-hydroxy-tetrahydrodipicolinate synthase(dapA)
RV0201C	886756	Mycobacterium tuberculosis H37Rv	hypothetical protein(Rv0201c)
RV0849	885111	Mycobacterium tuberculosis H37Rv	MFS-type transporter(Rv0849)
RV0848	885545	Mycobacterium tuberculosis H37Rv	cysteine synthase CysK(cysK2)
RV0847	885051	Mycobacterium tuberculosis H37Rv	lipoprotein LpqS(lpqS)
RV1313C	886922	Mycobacterium tuberculosis H37Rv	insertion sequence element IS1557 transposase(Rv1313c)
RV3889C	886223	Mycobacterium tuberculosis H37Rv	ESX-2 secretion-associated protein EspG2(espG2)
RV1204C	887552	Mycobacterium tuberculosis H37Rv	hypothetical protein(Rv1204c)
RV3647C	885217	Mycobacterium tuberculosis H37Rv	hypothetical protein(Rv3647c)
RV0991C	885350	Mycobacterium tuberculosis H37Rv	hypothetical protein(Rv0991c)
RV3051C	888869	Mycobacterium tuberculosis H37Rv	ribonucleoside-diphosphate reductase subunit alpha(nrdE)
RV0446C	886332	Mycobacterium tuberculosis H37Rv	transmembrane protein(Rv0446c)
RV2516C	887186	Mycobacterium tuberculosis H37Rv	hypothetical protein(Rv2516c)
RV3824C	886156	Mycobacterium tuberculosis H37Rv	acyltransferase(papA1)
RV2094C	888086	Mycobacterium tuberculosis H37Rv	Sec-independent protein translocase membrane-bound protein TatA(tatA)
RV3739C	886257	Mycobacterium tuberculosis H37Rv	PPE family protein PPE67(PPE67)
RV1427C	886679	Mycobacterium tuberculosis H37Rv	acyl-CoA synthetase(fadD12)
RV3086	888654	Mycobacterium tuberculosis H37Rv	alcohol dehydrogenase D(adhD)
RV3715C	885307	Mycobacterium tuberculosis H37Rv	recombination protein RecR(recR)
RV3088	888669	Mycobacterium tuberculosis H37Rv	diacyglycerol O-acyltransferase(tgs4)
RV3087	888653	Mycobacterium tuberculosis H37Rv	diacyglycerol O-acyltransferase(Rv3087)
RV2820C	888908	Mycobacterium tuberculosis H37Rv	CRISPR type III-associated RAMP protein Csm4(Rv2820c)
RV0990C	885343	Mycobacterium tuberculosis H37Rv	hypothetical protein(Rv0990c)
RV3050C	888866	Mycobacterium tuberculosis H37Rv	AsnC family transcriptional regulator(Rv3050c)
RV3089	888666	Mycobacterium tuberculosis H37Rv	long chain-fatty-acid--CoA ligase FadD13(fadD13)
RV0227C	886710	Mycobacterium tuberculosis H37Rv	membrane protein(Rv0227c)
RV0578C	887725	Mycobacterium tuberculosis H37Rv	PE-PGRS family protein PE_PGRS7(PE_PGRS7)
RV2759C	888293	Mycobacterium tuberculosis H37Rv	ribonuclease VapC42(vapC42)
RV2517C	887673	Mycobacterium tuberculosis H37Rv	hypothetical protein(Rv2517c)
RV3714C	885456	Mycobacterium tuberculosis H37Rv	hypothetical protein(Rv3714c)
RV1840C	885753	Mycobacterium tuberculosis H37Rv	PE-PGRS family protein PE_PGRS34(PE_PGRS34)
RV3823C	886145	Mycobacterium tuberculosis H37Rv	integral membrane transport protein MmpL8(mmpL8)
RV1428C	886656	Mycobacterium tuberculosis H37Rv	hypothetical protein(Rv1428c)
RV3738C	886262	Mycobacterium tuberculosis H37Rv	PPE family protein PPE66(PPE66)
RV2514C	887878	Mycobacterium tuberculosis H37Rv	hypothetical protein(Rv2514c)
RV2974C	887383	Mycobacterium tuberculosis H37Rv	hypothetical protein(Rv2974c)
RV3297	887937	Mycobacterium tuberculosis H37Rv	endonuclease VIII(nei)
RV3296	887503	Mycobacterium tuberculosis H37Rv	ATP-dependent helicase(lhr)
RV2889C	888187	Mycobacterium tuberculosis H37Rv	elongation factor EF-Ts(tsf)
RV2950C	887202	Mycobacterium tuberculosis H37Rv	long-chain-fatty-acid--AMP ligase FadD29(fadD29)
RV2841C	888213	Mycobacterium tuberculosis H37Rv	transcription termination/antitermination protein NusA(nusA)
RV0339C	886516	Mycobacterium tuberculosis H37Rv	transcriptional regulator(Rv0339c)
RV0819	885251	Mycobacterium tuberculosis H37Rv	mycothiol acetyltransferase(mshD)
RV0448C	886328	Mycobacterium tuberculosis H37Rv	hypothetical protein(Rv0448c)
RV0818	885144	Mycobacterium tuberculosis H37Rv	transcriptional regulator(Rv0818)
RV1316C	886913	Mycobacterium tuberculosis H37Rv	methylated-DNA--protein-cysteine methyltransferase(ogt)
RV2092C	887736	Mycobacterium tuberculosis H37Rv	ATP-dependent DNA helicase HelY(helY)
RV3604C	885232	Mycobacterium tuberculosis H37Rv	transmembrane protein(Rv3604c)
RV2842C	888159	Mycobacterium tuberculosis H37Rv	ribosome maturation factor RimP(Rv2842c)
RV2515C	887812	Mycobacterium tuberculosis H37Rv	hypothetical protein(Rv2515c)
RV2975C	887512	Mycobacterium tuberculosis H37Rv	hypothetical protein(Rv2975c)
RV0447C	886330	Mycobacterium tuberculosis H37Rv	cyclopropane-fatty-acyl-phospholipid synthase UfaA(ufaA1)
RV3069	888859	Mycobacterium tuberculosis H37Rv	fluoride ion transporter CrcB(Rv3069)
RV0689C	888283	Mycobacterium tuberculosis H37Rv	hypothetical protein(Rv0689c)
RV0808	885085	Mycobacterium tuberculosis H37Rv	amidophosphoribosyltransferase(purF)
RV2093C	888068	Mycobacterium tuberculosis H37Rv	Sec-independent protein translocase transmembrane protein TatC(tatC)
RV1426C	886660	Mycobacterium tuberculosis H37Rv	esterase LipO(lipO)
RV1753C	885544	Mycobacterium tuberculosis H37Rv	PPE family protein PPE24(PPE24)
RV3071	888649	Mycobacterium tuberculosis H37Rv	hypothetical protein(Rv3071)
RV3070	888651	Mycobacterium tuberculosis H37Rv	fluoride ion transporter CrcB(Rv3070)
RV1317C	886916	Mycobacterium tuberculosis H37Rv	bifunctional regulatory protein/DNA repair enzyme AlkA(alkA)
RV1770	885415	Mycobacterium tuberculosis H37Rv	hypothetical protein(Rv1770)
RV1771	885441	Mycobacterium tuberculosis H37Rv	L-gulono-1,4-lactone dehydrogenase(Rv1771)
RV0046C	887028	Mycobacterium tuberculosis H37Rv	inositol-3-phosphate synthase(ino1)
RV3750C	885807	Mycobacterium tuberculosis H37Rv	excisionase(Rv3750c)
RV1533	886424	Mycobacterium tuberculosis H37Rv	monooxygenase(Rv1533)
RV1534	886420	Mycobacterium tuberculosis H37Rv	transcriptional regulator(Rv1534)
RV1536	886412	Mycobacterium tuberculosis H37Rv	isoleucine--tRNA ligase(ileS)
RV1537	886414	Mycobacterium tuberculosis H37Rv	DNA polymerase IV(dinX)
RV1269C	887039	Mycobacterium tuberculosis H37Rv	hypothetical protein(Rv1269c)
RV3642C	885220	Mycobacterium tuberculosis H37Rv	hypothetical protein(Rv3642c)
RV0431	886362	Mycobacterium tuberculosis H37Rv	tuberculin-like peptide(Rv0431)
RV2793C	888587	Mycobacterium tuberculosis H37Rv	tRNA pseudouridine synthase B(truB)
RV0430	886364	Mycobacterium tuberculosis H37Rv	hypothetical protein(Rv0430)
RV2686C	888360	Mycobacterium tuberculosis H37Rv	antibiotic ABC transporter permease(Rv2686c)
RV1782	885347	Mycobacterium tuberculosis H37Rv	ESX-5 type VII secretion system protein EccB5(eccB5)
RV0154C	886836	Mycobacterium tuberculosis H37Rv	acyl-CoA dehydrogenase FadE2(fadE2)
RV0045C	887029	Mycobacterium tuberculosis H37Rv	hydrolase(Rv0045c)
RV1783	885898	Mycobacterium tuberculosis H37Rv	ESX-5 type VII secretion system protein EccC5(eccC5)
RV2444C	885911	Mycobacterium tuberculosis H37Rv	ribonuclease E(rne)
RV1300	886950	Mycobacterium tuberculosis H37Rv	release factor glutamine methyltransferase(hemK)
RV0069C	886986	Mycobacterium tuberculosis H37Rv	L-serine dehydratase(sdaA)
RV3640C	885324	Mycobacterium tuberculosis H37Rv	transposase(Rv3640c)
RV1302	886947	Mycobacterium tuberculosis H37Rv	decaprenyl-phosphate N-acetylglucosaminephosphotransferase(rfe)
RV3727	885766	Mycobacterium tuberculosis H37Rv	oxidoreductase(Rv3727)
RV2637	888616	Mycobacterium tuberculosis H37Rv	transmembrane protein DedA(dedA)
RV3726	885801	Mycobacterium tuberculosis H37Rv	dehydrogenase(Rv3726)
RV1004C	886039	Mycobacterium tuberculosis H37Rv	membrane protein(Rv1004c)
RV3641C	885540	Mycobacterium tuberculosis H37Rv	cell filamentation protein Fic(fic)
RV0262C	886648	Mycobacterium tuberculosis H37Rv	aminoglycoside 2'-N-acetyltransferase(aac)
RV0153C	886842	Mycobacterium tuberculosis H37Rv	phosphotyrosine protein phosphatase(ptbB)
RV2770C	888456	Mycobacterium tuberculosis H37Rv	PPE family protein PPE44(PPE44)
RV0266C	886642	Mycobacterium tuberculosis H37Rv	5-oxoprolinase OplA(oplA)
RV2600	887869	Mycobacterium tuberculosis H37Rv	integral membrane protein(Rv2600)
RV1996	888863	Mycobacterium tuberculosis H37Rv	universal stress protein(Rv1996)
RV2601	887676	Mycobacterium tuberculosis H37Rv	spermidine synthase(speE)
RV1997	888867	Mycobacterium tuberculosis H37Rv	cation transporter ATPase F(ctpF)
RV2029C	887491	Mycobacterium tuberculosis H37Rv	6-phosphofructokinase PfkB(pfkB)
RV2608	888204	Mycobacterium tuberculosis H37Rv	PPE family protein PPE42(PPE42)
RV0219	886725	Mycobacterium tuberculosis H37Rv	transmembrane protein(Rv0219)
RV0216	886729	Mycobacterium tuberculosis H37Rv	hydratase(Rv0216)
RV0699	888335	Mycobacterium tuberculosis H37Rv	hypothetical protein(Rv0699)
RV0698	888327	Mycobacterium tuberculosis H37Rv	hypothetical protein(Rv0698)
RV0697	888316	Mycobacterium tuberculosis H37Rv	dehydrogenase(Rv0697)
RV0696	888307	Mycobacterium tuberculosis H37Rv	mycofactocin biosynthesis glycosyltransferase MftF(Rv0696)
RV0695	888314	Mycobacterium tuberculosis H37Rv	mycofactocin system creatinine amidohydrolase family protein MftE(Rv0695)
RV2440C	885900	Mycobacterium tuberculosis H37Rv	GTPase Obg(obg)
RV0453	886317	Mycobacterium tuberculosis H37Rv	PPE family protein PPE11(PPE11)
RV0694	888310	Mycobacterium tuberculosis H37Rv	mycofactocin system heme/flavin oxidoreductase MftD(Rv0694)
RV0452	886319	Mycobacterium tuberculosis H37Rv	transcriptional regulator(Rv0452)
RV3313C	887994	Mycobacterium tuberculosis H37Rv	adenosine deaminase(add)
RV0693	888302	Mycobacterium tuberculosis H37Rv	mycofactocin radical SAM maturase MftC(Rv0693)
RV0692	888285	Mycobacterium tuberculosis H37Rv	mycofactocin system protein MftB(Rv0692)
RV3579C	888317	Mycobacterium tuberculosis H37Rv	23S rRNA (guanosine(2251)-2'-O)-methyltransferase RlmB(Rv3579c)
RV1760	885556	Mycobacterium tuberculosis H37Rv	diacylglycerol acyltransferase(Rv1760)
RV0047C	887031	Mycobacterium tuberculosis H37Rv	hypothetical protein(Rv0047c)
RV2442C	885715	Mycobacterium tuberculosis H37Rv	50S ribosomal protein L21(rplU)
RV2856	888643	Mycobacterium tuberculosis H37Rv	nickel-transport integral membrane protein NicT(nicT)
RV1768	885429	Mycobacterium tuberculosis H37Rv	PE-PGRS family protein PE_PGRS31(PE_PGRS31)
RV1529	886432	Mycobacterium tuberculosis H37Rv	fatty-acid--CoA ligase FadD24(fadD24)
RV1268C	887033	Mycobacterium tuberculosis H37Rv	hypothetical protein(Rv1268c)
RV3312C	887939	Mycobacterium tuberculosis H37Rv	hypothetical protein(Rv3312c)
RV2441C	885919	Mycobacterium tuberculosis H37Rv	50S ribosomal protein L27(rpmA)
RV2798C	888431	Mycobacterium tuberculosis H37Rv	hypothetical protein(Rv2798c)
RV3910	886247	Mycobacterium tuberculosis H37Rv	peptidoglycan biosynthesis protein(Rv3910)
RV3911	886246	Mycobacterium tuberculosis H37Rv	ECF RNA polymerase sigma factor SigM(sigM)
RV1467C	886562	Mycobacterium tuberculosis H37Rv	acyl-CoA dehydrogenase(fadE15)
RV3646C	885608	Mycobacterium tuberculosis H37Rv	DNA topoisomerase I(topA)
RV2424C	885699	Mycobacterium tuberculosis H37Rv	transposase(Rv2424c)
RV1740	885226	Mycobacterium tuberculosis H37Rv	antitoxin VapB34(vapB34)
RV1983	885921	Mycobacterium tuberculosis H37Rv	PE-PGRS family protein PE_PGRS35(PE_PGRS35)
RV1741	887165	Mycobacterium tuberculosis H37Rv	ribonuclease VapC34(vapC34)
RV1742	885234	Mycobacterium tuberculosis H37Rv	hypothetical protein(Rv1742)
RV1502	886486	Mycobacterium tuberculosis H37Rv	hypothetical protein(Rv1502)
RV1746	885275	Mycobacterium tuberculosis H37Rv	serine/threonine-protein kinase PknF(pknF)
RV1468C	886556	Mycobacterium tuberculosis H37Rv	PE-PGRS family protein PE_PGRS29(PE_PGRS29)
RV3778C	886116	Mycobacterium tuberculosis H37Rv	aminotransferase(Rv3778c)
RV0866	885431	Mycobacterium tuberculosis H37Rv	molybdopterin synthase catalytic subunit 2(moaE2)
RV0865	885348	Mycobacterium tuberculosis H37Rv	molybdopterin biosynthesis protein(mog)
RV0864	885826	Mycobacterium tuberculosis H37Rv	cyclic pyranopterin monophosphate synthase accessory protein(moaC2)
RV0622	887942	Mycobacterium tuberculosis H37Rv	membrane protein(Rv0622)
RV0863	885423	Mycobacterium tuberculosis H37Rv	hypothetical protein(Rv0863)
RV0621	887901	Mycobacterium tuberculosis H37Rv	membrane protein(Rv0621)
RV0620	887936	Mycobacterium tuberculosis H37Rv	galactokinase(galK)
RV3403C	887907	Mycobacterium tuberculosis H37Rv	hypothetical protein(Rv3403c)
RV0355C	886491	Mycobacterium tuberculosis H37Rv	PPE family protein PPE8(PPE8)
RV0573C	887716	Mycobacterium tuberculosis H37Rv	nicotinic acid phosphoribosyltransferase PncB2(pncB2)
RV2687C	888446	Mycobacterium tuberculosis H37Rv	antibiotic ABC transporter permease(Rv2687c)
RV2796C	888915	Mycobacterium tuberculosis H37Rv	lipoprotein LppV(lppV)
RV2800	888932	Mycobacterium tuberculosis H37Rv	hydrolase(Rv2800)
RV1955	885966	Mycobacterium tuberculosis H37Rv	toxin HigB(higB)
RV1956	885964	Mycobacterium tuberculosis H37Rv	antitoxin HigA(higA)
RV1957	885961	Mycobacterium tuberculosis H37Rv	SecB-like chaperone(Rv1957)
RV2805	888916	Mycobacterium tuberculosis H37Rv	hypothetical protein(Rv2805)
RV2806	888905	Mycobacterium tuberculosis H37Rv	membrane protein(Rv2806)
RV0418	886381	Mycobacterium tuberculosis H37Rv	lipoprotein aminopeptidase LpqL(lpqL)
RV2807	888907	Mycobacterium tuberculosis H37Rv	hypothetical protein(Rv2807)
RV0417	886396	Mycobacterium tuberculosis H37Rv	thiazole synthase(thiG)
RV0416	886395	Mycobacterium tuberculosis H37Rv	sulfur carrier protein ThiS(thiS)
RV1138C	885119	Mycobacterium tuberculosis H37Rv	oxidoreductase(Rv1138c)
RV1005C	888205	Mycobacterium tuberculosis H37Rv	para-aminobenzoate synthase component I(Rv1005c)
RV1489A	3205065	Mycobacterium tuberculosis H37Rv	hypothetical protein(Rv1489A)
RV0415	886390	Mycobacterium tuberculosis H37Rv	thiamine biosynthesis oxidoreductase ThiO(thiO)
RV3402C	887910	Mycobacterium tuberculosis H37Rv	hypothetical protein(Rv3402c)
RV0354C	886498	Mycobacterium tuberculosis H37Rv	PPE family protein PPE7(PPE7)
RV2688C	888463	Mycobacterium tuberculosis H37Rv	antibiotic ABC transporter ATP-binding protein(Rv2688c)
RV2797C	887713	Mycobacterium tuberculosis H37Rv	hypothetical protein(Rv2797c)
RV1139C	885110	Mycobacterium tuberculosis H37Rv	hypothetical protein(Rv1139c)
RV3909	886245	Mycobacterium tuberculosis H37Rv	hypothetical protein(Rv3909)
RV0888	885210	Mycobacterium tuberculosis H37Rv	hypothetical protein(Rv0888)
RV3908	886242	Mycobacterium tuberculosis H37Rv	mutator protein MutT(mutT4)
RV0886	885195	Mycobacterium tuberculosis H37Rv	ferredoxin/ferredoxin--NADP reductase(fprB)
RV0885	885285	Mycobacterium tuberculosis H37Rv	hypothetical protein(Rv0885)
RV0882	885248	Mycobacterium tuberculosis H37Rv	transmembrane protein(Rv0882)
RV0881	885121	Mycobacterium tuberculosis H37Rv	tRNA/rRNA methyltransferase(Rv0881)
RV2990C	887176	Mycobacterium tuberculosis H37Rv	hypothetical protein(Rv2990c)
RV0880	885205	Mycobacterium tuberculosis H37Rv	HTH-type transcriptional regulator(Rv0880)
RV0280	886619	Mycobacterium tuberculosis H37Rv	PPE family protein PPE3(PPE3)
RV1130	885843	Mycobacterium tuberculosis H37Rv	2-methylcitrate dehydratase(prpD)
RV1131	888949	Mycobacterium tuberculosis H37Rv	methylcitrate synthase PrpC(prpC)
RV1132	885824	Mycobacterium tuberculosis H37Rv	hypothetical protein(Rv1132)
RV1376	886777	Mycobacterium tuberculosis H37Rv	hypothetical protein(Rv1376)
RV3596C	885104	Mycobacterium tuberculosis H37Rv	ATP-dependent protease ATP-binding subunit ClpC(clpC1)
RV1379	886769	Mycobacterium tuberculosis H37Rv	bifunctional pyrimidine operon regulatory protein/uracil phosphoribosyltransferase(pyrR)
RV3316	887969	Mycobacterium tuberculosis H37Rv	succinate dehydrogenase cytochrome B-556 subunit(sdhC)
RV0834C	885369	Mycobacterium tuberculosis H37Rv	PE-PGRS family protein PE_PGRS14(PE_PGRS14)
RV3318	887639	Mycobacterium tuberculosis H37Rv	succinate dehydrogenase flavoprotein subunit(sdhA)
RV3317	887845	Mycobacterium tuberculosis H37Rv	succinate dehydrogenase hydrophobic membrane anchor subunit(sdhD)
RV2819C	888514	Mycobacterium tuberculosis H37Rv	CRISPR type III-associated RAMP protein Csm5(Rv2819c)
RV3319	887562	Mycobacterium tuberculosis H37Rv	succinate dehydrogenase iron-sulphur protein subunit(sdhB)
RV0616A	14515850	Mycobacterium tuberculosis H37Rv	antitoxin VapB29(vapB29)
RV1067C	887122	Mycobacterium tuberculosis H37Rv	PE-PGRS family protein PE_PGRS19(PE_PGRS19)
RV0035	887048	Mycobacterium tuberculosis H37Rv	fatty-acid--CoA ligase FadD34(fadD34)
RV3028C	888549	Mycobacterium tuberculosis H37Rv	electron transfer flavoprotein subunit alpha(fixB)
RV0276	886627	Mycobacterium tuberculosis H37Rv	hypothetical protein(Rv0276)
RV0034	887046	Mycobacterium tuberculosis H37Rv	hypothetical protein(Rv0034)
RV2482C	887848	Mycobacterium tuberculosis H37Rv	glycerol-3-phosphate acyltransferase(plsB2)
RV0033	887052	Mycobacterium tuberculosis H37Rv	acyl carrier protein AcpA(acpA)
RV3379C	888080	Mycobacterium tuberculosis H37Rv	1-deoxy-D-xylulose-5-phosphate synthase(dxs2)
RV1380	886771	Mycobacterium tuberculosis H37Rv	aspartate carbamoyltransferase(pyrB)
RV1948C	885975	Mycobacterium tuberculosis H37Rv	hypothetical protein(Rv1948c)
RV2470	887743	Mycobacterium tuberculosis H37Rv	hemoglobin GlbO(glbO)
RV1381	886765	Mycobacterium tuberculosis H37Rv	dihydroorotase(pyrC)
RV2471	887393	Mycobacterium tuberculosis H37Rv	alpha-glucosidase AglA(aglA)
RV1382	886767	Mycobacterium tuberculosis H37Rv	hypothetical protein(Rv1382)
RV1383	886761	Mycobacterium tuberculosis H37Rv	carbamoyl-phosphate synthase small subunit(carA)
RV1384	886253	Mycobacterium tuberculosis H37Rv	carbamoyl-phosphate synthase large subunit(carB)
RV1385	886763	Mycobacterium tuberculosis H37Rv	orotidine 5'-phosphate decarboxylase(pyrF)
RV3462C	887325	Mycobacterium tuberculosis H37Rv	translation initiation factor IF-1(infA)
RV1386	886757	Mycobacterium tuberculosis H37Rv	PE family protein PE15(PE15)
RV1387	886784	Mycobacterium tuberculosis H37Rv	PPE family protein PPE20(PPE20)
RV3595C	885464	Mycobacterium tuberculosis H37Rv	PE-PGRS family protein PE_PGRS59(PE_PGRS59)
RV1388	886751	Mycobacterium tuberculosis H37Rv	integration host factor MihF(mihF)
RV1147	885471	Mycobacterium tuberculosis H37Rv	hypothetical protein(Rv1147)
RV3353C	888095	Mycobacterium tuberculosis H37Rv	hypothetical protein(Rv3353c)
RV0966C	885043	Mycobacterium tuberculosis H37Rv	hypothetical protein(Rv0966c)
RV1043C	888634	Mycobacterium tuberculosis H37Rv	hypothetical protein(Rv1043c)
RV0029	887053	Mycobacterium tuberculosis H37Rv	hypothetical protein(Rv0029)
RV1068C	887123	Mycobacterium tuberculosis H37Rv	PE-PGRS family protein PE_PGRS20(PE_PGRS20)
RV0026	887057	Mycobacterium tuberculosis H37Rv	hypothetical protein(Rv0026)
RV0025	887060	Mycobacterium tuberculosis H37Rv	hypothetical protein(Rv0025)
RV3378C	888075	Mycobacterium tuberculosis H37Rv	diterpene synthase(Rv3378c)
RV3027C	887851	Mycobacterium tuberculosis H37Rv	GCN5-like N-acetyltransferase(Rv3027c)
RV2592C	888173	Mycobacterium tuberculosis H37Rv	Holliday junction ATP-dependent DNA helicase RuvB(ruvB)
RV2483C	887744	Mycobacterium tuberculosis H37Rv	bifunctional L-3-phosphoserine phosphatase/1-acyl-sn-glycerol-3-phosphate acyltransferase(plsC)
RV1390	886754	Mycobacterium tuberculosis H37Rv	DNA-directed RNA polymerase subunit omega(rpoZ)
RV1391	886749	Mycobacterium tuberculosis H37Rv	bifunctional phosphopantothenoylcysteine decarboxylase/phosphopantothenate--cysteine ligase(dfp)
RV1392	886741	Mycobacterium tuberculosis H37Rv	S-adenosylmethionine synthetase(metK)
RV3774	886106	Mycobacterium tuberculosis H37Rv	enoyl-CoA hydratase EchA21(echA21)
RV3352C	888104	Mycobacterium tuberculosis H37Rv	oxidoreductase(Rv3352c)
RV0064A	14515844	Mycobacterium tuberculosis H37Rv	antitoxin VapB1(vapB1)
RV3461C	887272	Mycobacterium tuberculosis H37Rv	50S ribosomal protein L36(rpmJ)
RV1113	885450	Mycobacterium tuberculosis H37Rv	antitoxin VapB32(vapB32)
RV1114	885490	Mycobacterium tuberculosis H37Rv	ribonuclease VapC32(vapC32)
RV3775	886269	Mycobacterium tuberculosis H37Rv	lipase LipE(lipE)
RV1115	885951	Mycobacterium tuberculosis H37Rv	hypothetical protein(Rv1115)
RV1116	885969	Mycobacterium tuberculosis H37Rv	hypothetical protein(Rv1116)
RV2206	888107	Mycobacterium tuberculosis H37Rv	transmembrane protein(Rv2206)
RV2207	887781	Mycobacterium tuberculosis H37Rv	nicotinate-nucleotide-dimethylbenzimidazol phosphoribosyltransferase(cobT)
RV2208	887572	Mycobacterium tuberculosis H37Rv	adenosylcobinamide-GDP ribazoletransferase(cobS)
RV3539	888438	Mycobacterium tuberculosis H37Rv	PPE family protein PPE63(PPE63)
RV2209	887230	Mycobacterium tuberculosis H37Rv	integral membrane protein(Rv2209)
RV1282C	886980	Mycobacterium tuberculosis H37Rv	oligopeptide ABC transporter permease OppC(oppC)
RV0059	887006	Mycobacterium tuberculosis H37Rv	hypothetical protein(Rv0059)
RV0058	887009	Mycobacterium tuberculosis H37Rv	replicative DNA helicase(dnaB)
RV2395A	14515893	Mycobacterium tuberculosis H37Rv	acid and phagosome regulated protein AprA(aprA)
RV3377C	888073	Mycobacterium tuberculosis H37Rv	type B diterpene cyclase(Rv3377c)
RV2395B	14515879	Mycobacterium tuberculosis H37Rv	acid and phagosome regulated protein AprB(aprB)
RV0299	886598	Mycobacterium tuberculosis H37Rv	toxin(Rv0299)
RV0298	886590	Mycobacterium tuberculosis H37Rv	antitoxin(Rv0298)
RV3026C	888489	Mycobacterium tuberculosis H37Rv	hypothetical protein(Rv3026c)
RV0297	885981	Mycobacterium tuberculosis H37Rv	PE-PGRS family protein PE_PGRS5(PE_PGRS5)
RV0052	887015	Mycobacterium tuberculosis H37Rv	hypothetical protein(Rv0052)
RV0051	887018	Mycobacterium tuberculosis H37Rv	transmembrane protein(Rv0051)
RV0292	886601	Mycobacterium tuberculosis H37Rv	ESX-3 secretion system protein EccE(eccE3)
RV0050	887065	Mycobacterium tuberculosis H37Rv	bifunctional penicillin-insensitive transglycosylase/penicillin-sensitive transpeptidase(ponA1)
RV0291	886615	Mycobacterium tuberculosis H37Rv	membrane-anchored mycosin MycP(mycP3)
RV0290	886599	Mycobacterium tuberculosis H37Rv	ESX-3 secretion system protein EccD(eccD3)
RV3783	886111	Mycobacterium tuberculosis H37Rv	O-antigen/lipopolysaccharide ABC transporter permease RfbD(rfbD)
RV3460C	887514	Mycobacterium tuberculosis H37Rv	30S ribosomal protein S13(rpsM)
RV1121	885817	Mycobacterium tuberculosis H37Rv	glucose-6-phosphate 1-dehydrogenase(zwf1)
RV1122	885820	Mycobacterium tuberculosis H37Rv	6-phosphogluconate dehydrogenase (decarboxylating)(gnd2)
RV3785	886119	Mycobacterium tuberculosis H37Rv	hypothetical protein(Rv3785)
RV2212	887979	Mycobacterium tuberculosis H37Rv	adenylyl cyclase(Rv2212)
RV3266C	888704	Mycobacterium tuberculosis H37Rv	dTDP-4-dehydrorhamnose reductase(rmlD)
RV3784	886117	Mycobacterium tuberculosis H37Rv	dTDP-glucose 4,6-dehydratase(Rv3784)
RV3351C	888109	Mycobacterium tuberculosis H37Rv	hypothetical protein(Rv3351c)
RV3024C	888524	Mycobacterium tuberculosis H37Rv	tRNA-specific 2-thiouridylase(trmU)
RV0920C	885549	Mycobacterium tuberculosis H37Rv	transposase(Rv0920c)
RV1124	886022	Mycobacterium tuberculosis H37Rv	epoxide hydrolase EphC(ephC)
RV1125	886021	Mycobacterium tuberculosis H37Rv	hypothetical protein(Rv1125)
RV2459	888191	Mycobacterium tuberculosis H37Rv	MFS-type transporter(Rv2459)
RV3307	887542	Mycobacterium tuberculosis H37Rv	purine nucleoside phosphorylase(deoD)
RV1283C	886981	Mycobacterium tuberculosis H37Rv	oligopeptide ABC transporter permease OppB(oppB)
RV3308	887541	Mycobacterium tuberculosis H37Rv	phosphomannomutase PmmB(pmmB)
RV1199C	886092	Mycobacterium tuberculosis H37Rv	insertion sequence element IS1081 transposase(Rv1199c)
RV0049	887024	Mycobacterium tuberculosis H37Rv	hypothetical protein(Rv0049)
RV0289	886602	Mycobacterium tuberculosis H37Rv	ESX-3 secretion-associated protein EspG3(espG3)
RV0288	886603	Mycobacterium tuberculosis H37Rv	ESAT-6-like protein EsxH(esxH)
RV0287	886604	Mycobacterium tuberculosis H37Rv	ESAT-6 like protein EsxG(esxG)
RV3906C	886221	Mycobacterium tuberculosis H37Rv	hypothetical protein(Rv3906c)
RV3025C	887677	Mycobacterium tuberculosis H37Rv	cysteine desulfurase(iscS)
RV0286	886607	Mycobacterium tuberculosis H37Rv	PPE family protein PPE4(PPE4)
RV0285	886608	Mycobacterium tuberculosis H37Rv	PE family protein PE5(PE5)
RV2481C	887462	Mycobacterium tuberculosis H37Rv	hypothetical protein(Rv2481c)
RV0284	886611	Mycobacterium tuberculosis H37Rv	ESX-3 secretion system protein EccC3(eccC3)
RV0283	886645	Mycobacterium tuberculosis H37Rv	ESX-3 secretion system protein EccB3(eccB3)
RV0282	886613	Mycobacterium tuberculosis H37Rv	ESX-3 secretion system protein EccA(eccA3)
RV1705C	885068	Mycobacterium tuberculosis H37Rv	PPE family protein PPE22(PPE22)
RV1570	886338	Mycobacterium tuberculosis H37Rv	ATP-dependent dethiobiotin synthetase BioD(bioD)
RV1571	886341	Mycobacterium tuberculosis H37Rv	hypothetical protein(Rv1571)
RV1331	886891	Mycobacterium tuberculosis H37Rv	ATP-dependent Clp protease adapter protein ClpS(Rv1331)
RV2378C	885648	Mycobacterium tuberculosis H37Rv	L-lysine N6-monooxygenase(mbtG)
RV1332	886901	Mycobacterium tuberculosis H37Rv	transcriptional regulator(Rv1332)
RV1333	886882	Mycobacterium tuberculosis H37Rv	hydrolase(Rv1333)
RV3511	888273	Mycobacterium tuberculosis H37Rv	PE-PGRS family protein PE_PGRS55(PE_PGRS55)
RV1334	886875	Mycobacterium tuberculosis H37Rv	[CysO]-cysteine peptidase(mec)
RV2665	887748	Mycobacterium tuberculosis H37Rv	hypothetical protein(Rv2665)
RV1335	886879	Mycobacterium tuberculosis H37Rv	sulfur carrier protein CysO(cysO)
RV1336	886867	Mycobacterium tuberculosis H37Rv	O-phosphoserine sulfhydrylase(cysM)
RV2667	887415	Mycobacterium tuberculosis H37Rv	ATP-dependent protease ATP-binding subunit ClpC(clpC2)
RV1337	886870	Mycobacterium tuberculosis H37Rv	integral membrane protein(Rv1337)
RV2136C	887612	Mycobacterium tuberculosis H37Rv	undecaprenyl-diphosphatase(Rv2136c)
RV2027C	888471	Mycobacterium tuberculosis H37Rv	two component sensor histidine kinase DosT(dosT)
RV1398C	886759	Mycobacterium tuberculosis H37Rv	antitoxin VapB10(vapB10)
RV0478	888425	Mycobacterium tuberculosis H37Rv	2-deoxyribose-5-phosphate aldolase(deoC)
RV0477	886273	Mycobacterium tuberculosis H37Rv	hypothetical protein(Rv0477)
RV0150C	886840	Mycobacterium tuberculosis H37Rv	hypothetical protein(Rv0150c)
RV0476	886282	Mycobacterium tuberculosis H37Rv	transmembrane protein(Rv0476)
RV3686C	885306	Mycobacterium tuberculosis H37Rv	hypothetical protein(Rv3686c)
RV1928C	885331	Mycobacterium tuberculosis H37Rv	short-chain type dehydrogenase/reductase(Rv1928c)
RV2379C	885874	Mycobacterium tuberculosis H37Rv	peptide synthetase(mbtF)
RV3660C	885319	Mycobacterium tuberculosis H37Rv	hypothetical protein(Rv3660c)
RV3442C	887488	Mycobacterium tuberculosis H37Rv	30S ribosomal protein S9(rpsI)
RV3523	888247	Mycobacterium tuberculosis H37Rv	lipid carrier protein(ltp3)
RV2331A	3205048	Mycobacterium tuberculosis H37Rv	hypothetical protein(Rv2331A)
RV3522	887885	Mycobacterium tuberculosis H37Rv	lipid transfer protein(ltp4)
RV1345	886855	Mycobacterium tuberculosis H37Rv	long-chain-fatty-acid--ACP ligase MbtM(mbtM)
RV1346	886844	Mycobacterium tuberculosis H37Rv	acyl-[acyl-carrier-protein] dehydrogenase MbtN(mbtN)
RV3524	888250	Mycobacterium tuberculosis H37Rv	membrane protein(Rv3524)
RV1348	886853	Mycobacterium tuberculosis H37Rv	iron ABC transporter ATP-binding protein/permease IrtA(irtA)
RV1349	886834	Mycobacterium tuberculosis H37Rv	iron ABC transporter ATP-binding protein/permease IrtB(irtB)
RV2137C	888009	Mycobacterium tuberculosis H37Rv	hypothetical protein(Rv2137c)
RV2028C	888494	Mycobacterium tuberculosis H37Rv	universal stress protein(Rv2028c)
RV1133C	888947	Mycobacterium tuberculosis H37Rv	5-methyltetrahydropteroyltriglutamate--homocysteine methyltransferase(metE)
RV2221C	887995	Mycobacterium tuberculosis H37Rv	[glutamate--ammonia-ligase] adenylyltransferase(glnE)
RV1266C	887023	Mycobacterium tuberculosis H37Rv	serine/threonine-protein kinase PknH(pknH)
RV3225C	888804	Mycobacterium tuberculosis H37Rv	GCN5-like N-acetyltransferase(Rv3225c)
RV2572C	888532	Mycobacterium tuberculosis H37Rv	aspartate--tRNA ligase(aspS)
RV3685C	885625	Mycobacterium tuberculosis H37Rv	cytochrome P450 Cyp137(cyp137)
RV3443C	887584	Mycobacterium tuberculosis H37Rv	50S ribosomal protein L13(rplM)
RV1929C	885630	Mycobacterium tuberculosis H37Rv	hypothetical protein(Rv1929c)
RV1793	885448	Mycobacterium tuberculosis H37Rv	ESAT-6 like protein EsxN(esxN)
RV1794	885881	Mycobacterium tuberculosis H37Rv	hypothetical protein(Rv1794)
RV2641	888629	Mycobacterium tuberculosis H37Rv	cadmium inducible protein CadI(cadI)
RV1795	885628	Mycobacterium tuberculosis H37Rv	ESX-5 type VII secretion system protein EccD(eccD5)
RV2642	887703	Mycobacterium tuberculosis H37Rv	ArsR family transcriptional regulator(Rv2642)
RV3441C	887589	Mycobacterium tuberculosis H37Rv	phosphoglucosamine mutase(mrsA)
RV1796	885879	Mycobacterium tuberculosis H37Rv	membrane-anchored mycosin MycP(mycP5)
RV2643	887674	Mycobacterium tuberculosis H37Rv	arsenic-transport integral membrane protein ArsC(arsC)
RV1797	885452	Mycobacterium tuberculosis H37Rv	ESX-5 type VII secretion system protein EccE(eccE5)
RV2134C	887844	Mycobacterium tuberculosis H37Rv	hypothetical protein(Rv2134c)
RV2025C	888782	Mycobacterium tuberculosis H37Rv	cation efflux system protein(Rv2025c)
RV1798	885543	Mycobacterium tuberculosis H37Rv	ESX-5 type VII secretion system protein EccA(eccA5)
RV1799	885901	Mycobacterium tuberculosis H37Rv	lipoprotein LppT(lppT)
RV3736	885389	Mycobacterium tuberculosis H37Rv	AraC/XylS family transcriptional regulator(Rv3736)
RV3735	885318	Mycobacterium tuberculosis H37Rv	hypothetical protein(Rv3735)
RV1559	886365	Mycobacterium tuberculosis H37Rv	threonine dehydratase IlvA(ilvA)
RV1069C	887120	Mycobacterium tuberculosis H37Rv	hypothetical protein(Rv1069c)
RV2133C	887616	Mycobacterium tuberculosis H37Rv	hypothetical protein(Rv2133c)
RV0499	887243	Mycobacterium tuberculosis H37Rv	hypothetical protein(Rv0499)
RV0498	887238	Mycobacterium tuberculosis H37Rv	hypothetical protein(Rv0498)
RV2484C	888623	Mycobacterium tuberculosis H37Rv	diacyglycerol O-acyltransferase(Rv2484c)
RV0261C	886663	Mycobacterium tuberculosis H37Rv	nitrate/nitrite transporter(narK3)
RV0497	887240	Mycobacterium tuberculosis H37Rv	transmembrane protein(Rv0497)
RV0152C	886838	Mycobacterium tuberculosis H37Rv	PE family protein PE2(PE2)
RV2593C	887688	Mycobacterium tuberculosis H37Rv	Holliday junction ATP-dependent DNA helicase RuvA(ruvA)
RV3440C	887592	Mycobacterium tuberculosis H37Rv	hypothetical protein(Rv3440c)
RV2377C	885968	Mycobacterium tuberculosis H37Rv	hypothetical protein(Rv2377c)
RV2135C	887273	Mycobacterium tuberculosis H37Rv	hypothetical protein(Rv2135c)
RV1396C	886745	Mycobacterium tuberculosis H37Rv	PE-PGRS family protein PE_PGRS25(PE_PGRS25)
RV3747	885778	Mycobacterium tuberculosis H37Rv	hypothetical protein(Rv3747)
RV1568	886343	Mycobacterium tuberculosis H37Rv	adenosylmethionine--8-amino-7-oxononanoate aminotransferase BioA(bioA)
RV2026C	887460	Mycobacterium tuberculosis H37Rv	universal stress protein(Rv2026c)
RV1569	886345	Mycobacterium tuberculosis H37Rv	8-amino-7-oxononanoate synthase(bioF1)
RV3507	888256	Mycobacterium tuberculosis H37Rv	PE-PGRS family protein PE_PGRS53(PE_PGRS53)
RV3748	885776	Mycobacterium tuberculosis H37Rv	hypothetical protein(Rv3748)
RV3508	888270	Mycobacterium tuberculosis H37Rv	PE-PGRS family protein PE_PGRS54(PE_PGRS54)
RV1397C	886736	Mycobacterium tuberculosis H37Rv	ribonuclease VapC10(vapC10)
RV0246	886678	Mycobacterium tuberculosis H37Rv	integral membrane protein(Rv0246)
RV0488	887171	Mycobacterium tuberculosis H37Rv	amino acid transporter(Rv0488)
RV0245	886680	Mycobacterium tuberculosis H37Rv	oxidoreductase(Rv0245)
RV2594C	887418	Mycobacterium tuberculosis H37Rv	crossover junction endodeoxyribonuclease RuvC(ruvC)
RV0260C	886651	Mycobacterium tuberculosis H37Rv	transcriptional regulator(Rv0260c)
RV0487	887162	Mycobacterium tuberculosis H37Rv	hypothetical protein(Rv0487)
RV0151C	886857	Mycobacterium tuberculosis H37Rv	PE family protein PE1(PE1)
RV0486	887160	Mycobacterium tuberculosis H37Rv	D-inositol 3-phosphate glycosyltransferase(mshA)
RV1818C	885551	Mycobacterium tuberculosis H37Rv	PE-PGRS family protein PE_PGRS33(PE_PGRS33)
RV3029C	887670	Mycobacterium tuberculosis H37Rv	electron transfer flavoprotein subunit beta(fixA)
RV3394C	887945	Mycobacterium tuberculosis H37Rv	hypothetical protein(Rv3394c)
RV0632C	888015	Mycobacterium tuberculosis H37Rv	enoyl-CoA hydratase EchA3(echA3)
RV0305C	885978	Mycobacterium tuberculosis H37Rv	PPE family protein PPE6(PPE6)
RV2968C	888476	Mycobacterium tuberculosis H37Rv	integral membrane protein(Rv2968c)
RV2835C	888569	Mycobacterium tuberculosis H37Rv	sn-glycerol-3-phosphate ABC transporter permease UgpA(ugpA)
RV2062C	888252	Mycobacterium tuberculosis H37Rv	cobalamin biosynthesis protein CobN(cobN)
RV0631C	888008	Mycobacterium tuberculosis H37Rv	exonuclease V subunit gamma RecC(recC)
RV2945C	887956	Mycobacterium tuberculosis H37Rv	lipoprotein LppX(lppX)
RV2836C	888547	Mycobacterium tuberculosis H37Rv	DNA-damage-inducible protein DinF(dinF)
RV2969C	888481	Mycobacterium tuberculosis H37Rv	hypothetical protein(Rv2969c)
RV3924C	886258	Mycobacterium tuberculosis H37Rv	50S ribosomal protein L34(rpmH)
RV3374	888100	Mycobacterium tuberculosis H37Rv	pseudo(Rv3374)
RV3041C	887197	Mycobacterium tuberculosis H37Rv	ABC transporter ATP-binding protein(Rv3041c)
RV3373	888123	Mycobacterium tuberculosis H37Rv	enoyl-CoA hydratase(echA18)
RV3375	888064	Mycobacterium tuberculosis H37Rv	amidase(amiD)
RV2966C	888469	Mycobacterium tuberculosis H37Rv	methyltransferase(Rv2966c)
RV2833C	888199	Mycobacterium tuberculosis H37Rv	sn-glycerol-3-phosphate ABC transporter substrate-binding lipoprotein UgpB(ugpB)
RV3138	887973	Mycobacterium tuberculosis H37Rv	pyruvate formate lyase activating protein PflA(pflA)
RV0610C	887890	Mycobacterium tuberculosis H37Rv	hypothetical protein(Rv0610c)
RV3137	888827	Mycobacterium tuberculosis H37Rv	histidinol-phosphatase(Rv3137)
RV0658C	888102	Mycobacterium tuberculosis H37Rv	integral membrane protein(Rv0658c)
RV3923C	886248	Mycobacterium tuberculosis H37Rv	ribonuclease P protein component(rnpA)
RV3145	887397	Mycobacterium tuberculosis H37Rv	NADH-quinone oxidoreductase subunit A(nuoA)
RV2834C	888534	Mycobacterium tuberculosis H37Rv	sn-glycerol-3-phosphate ABC transporter permease UgpE(ugpE)
RV3040C	887672	Mycobacterium tuberculosis H37Rv	hypothetical protein(Rv3040c)
RV3147	888816	Mycobacterium tuberculosis H37Rv	NADH-quinone oxidoreductase subunit C(nuoC)
RV3146	888791	Mycobacterium tuberculosis H37Rv	NADH-quinone oxidoreductase subunit B(nuoB)
RV0851C	885550	Mycobacterium tuberculosis H37Rv	short-chain type dehydrogenase/reductase(Rv0851c)
RV3149	887903	Mycobacterium tuberculosis H37Rv	NADH-quinone oxidoreductase subunit E(nuoE)
RV3148	888851	Mycobacterium tuberculosis H37Rv	NADH-quinone oxidoreductase subunit D(nuoD)
RV2967C	887299	Mycobacterium tuberculosis H37Rv	pyruvate carboxylase(pca)
RV3922C	886256	Mycobacterium tuberculosis H37Rv	membrane protein insertion efficiency factor(Rv3922c)
RV3150	888854	Mycobacterium tuberculosis H37Rv	NADH-quinone oxidoreductase subunit F(nuoF)
RV1173	886061	Mycobacterium tuberculosis H37Rv	FO synthase(fbiC)
RV0083	886965	Mycobacterium tuberculosis H37Rv	oxidoreductase(Rv0083)
RV3594	885659	Mycobacterium tuberculosis H37Rv	hypothetical protein(Rv3594)
RV0082	886968	Mycobacterium tuberculosis H37Rv	oxidoreductase(Rv0082)
RV3593	886290	Mycobacterium tuberculosis H37Rv	lipoprotein LpqF(lpqF)
RV2900C	887987	Mycobacterium tuberculosis H37Rv	formate dehydrogenase subunit alpha FdhF(fdhF)
RV0081	887012	Mycobacterium tuberculosis H37Rv	HTH-type transcriptional regulator(Rv0081)
RV3350C	888113	Mycobacterium tuberculosis H37Rv	PPE family protein PPE56(PPE56)
RV0080	886966	Mycobacterium tuberculosis H37Rv	hypothetical protein(Rv0080)
RV2266	887763	Mycobacterium tuberculosis H37Rv	cytochrome P450 Cyp124(cyp124)
RV3023C	888525	Mycobacterium tuberculosis H37Rv	transposase(Rv3023c)
RV0963C	885184	Mycobacterium tuberculosis H37Rv	hypothetical protein(Rv0963c)
RV0878C	885617	Mycobacterium tuberculosis H37Rv	PPE family protein PPE13(PPE13)
RV2839C	888157	Mycobacterium tuberculosis H37Rv	translation initiation factor IF-2(infB)
RV2948C	887295	Mycobacterium tuberculosis H37Rv	p-hydroxybenzoyl--AMP ligase(fadD22)
RV2042C	887497	Mycobacterium tuberculosis H37Rv	hypothetical protein(Rv2042c)
RV0079	886995	Mycobacterium tuberculosis H37Rv	hypothetical protein(Rv0079)
RV1702C	885061	Mycobacterium tuberculosis H37Rv	hypothetical protein(Rv1702c)
RV1181	886081	Mycobacterium tuberculosis H37Rv	polyketide beta-ketoacyl synthase(pks4)
RV3905C	886239	Mycobacterium tuberculosis H37Rv	ESAT-6 like protein EsxF(esxF)
RV2271	887223	Mycobacterium tuberculosis H37Rv	hypothetical protein(Rv2271)
RV1182	886072	Mycobacterium tuberculosis H37Rv	acyltransferase papA3(papA3)
RV2272	887459	Mycobacterium tuberculosis H37Rv	transmembrane protein(Rv2272)
RV2273	888440	Mycobacterium tuberculosis H37Rv	transmembrane protein(Rv2273)
RV2275	888355	Mycobacterium tuberculosis H37Rv	cyclo(L-tyrosyl-L-tyrosyl) synthase(Rv2275)
RV3123	888823	Mycobacterium tuberculosis H37Rv	hypothetical protein(Rv3123)
RV2276	888373	Mycobacterium tuberculosis H37Rv	cytochrome P450 Cyp121(cyp121)
RV3122	888890	Mycobacterium tuberculosis H37Rv	hypothetical protein(Rv3122)
RV0611C	887906	Mycobacterium tuberculosis H37Rv	hypothetical protein(Rv0611c)
RV3367	887404	Mycobacterium tuberculosis H37Rv	PE-PGRS family protein PE_PGRS51(PE_PGRS51)
RV1188	886054	Mycobacterium tuberculosis H37Rv	proline dehydrogenase(Rv1188)
RV0962C	885177	Mycobacterium tuberculosis H37Rv	lipoprotein LprP(lprP)
RV1189	886079	Mycobacterium tuberculosis H37Rv	ECF RNA polymerase sigma factor SigI(sigI)
RV3124	888825	Mycobacterium tuberculosis H37Rv	transcriptional regulator MoaR(moaR1)
RV3022A	3205088	Mycobacterium tuberculosis H37Rv	PE family protein PE29(PE29)
RV0659C	888134	Mycobacterium tuberculosis H37Rv	toxin MazF2(mazF2)
RV2949C	887206	Mycobacterium tuberculosis H37Rv	chorismate pyruvate-lyase(Rv2949c)
RV1281C	886997	Mycobacterium tuberculosis H37Rv	oligopeptide ABC transporter ATP-binding protein OppD(oppD)
RV2901C	888605	Mycobacterium tuberculosis H37Rv	hypothetical protein(Rv2901c)
RV1172C	885988	Mycobacterium tuberculosis H37Rv	PE family protein PE12(PE12)
RV2043C	888260	Mycobacterium tuberculosis H37Rv	pyrazinamidase/nicotinamidase PncA(pncA)
RV1190	886049	Mycobacterium tuberculosis H37Rv	hypothetical protein(Rv1190)
RV2280	887601	Mycobacterium tuberculosis H37Rv	Rv2280
RV0065	886993	Mycobacterium tuberculosis H37Rv	ribonuclease VapC1(vapC1)
RV3904C	886237	Mycobacterium tuberculosis H37Rv	ESAT-6 like protein EsxE(esxE)
RV2281	887257	Mycobacterium tuberculosis H37Rv	phosphate permease(pitB)
RV1192	886007	Mycobacterium tuberculosis H37Rv	hypothetical protein(Rv1192)
RV0064	886996	Mycobacterium tuberculosis H37Rv	transmembrane protein(Rv0064)
RV1703C	885066	Mycobacterium tuberculosis H37Rv	methyltransferase(Rv1703c)
RV1193	886074	Mycobacterium tuberculosis H37Rv	fatty-acid--CoA ligase FadD36(fadD36)
RV0063	886999	Mycobacterium tuberculosis H37Rv	oxidoreductase(Rv0063)
RV3371	888053	Mycobacterium tuberculosis H37Rv	diacyglycerol O-acyltransferase(Rv3371)
RV0062	887007	Mycobacterium tuberculosis H37Rv	cellulase CelA(celA1)
RV3332	887518	Mycobacterium tuberculosis H37Rv	N-acetylglucosamine-6-phosphate deacetylase NagA(nagA)
RV3331	887504	Mycobacterium tuberculosis H37Rv	sugar-transport integral membrane protein SugI(sugI)
RV3576	888444	Mycobacterium tuberculosis H37Rv	lipoprotein LppH(lppH)
RV3578	888329	Mycobacterium tuberculosis H37Rv	arsenic transport integral membrane protein ArsB(arsB2)
RV3021C	888924	Mycobacterium tuberculosis H37Rv	pseudo(PPE47)
RV3577	888442	Mycobacterium tuberculosis H37Rv	hypothetical protein(Rv3577)
RV0941C	885914	Mycobacterium tuberculosis H37Rv	hypothetical protein(Rv0941c)
RV0965C	885230	Mycobacterium tuberculosis H37Rv	hypothetical protein(Rv0965c)
RV2946C	888122	Mycobacterium tuberculosis H37Rv	polyketide synthase(pks1)
RV2837C	888920	Mycobacterium tuberculosis H37Rv	bifunctional oligoribonuclease/PAP phosphatase NrnA(Rv2837c)
RV2040C	887893	Mycobacterium tuberculosis H37Rv	sugar ABC transporter permease(Rv2040c)
RV1724C	885189	Mycobacterium tuberculosis H37Rv	hypothetical protein(Rv1724c)
RV1161	885573	Mycobacterium tuberculosis H37Rv	nitrate reductase subunit alpha(narG)
RV3903C	886229	Mycobacterium tuberculosis H37Rv	hypothetical protein(Rv3903c)
RV3341	888030	Mycobacterium tuberculosis H37Rv	homoserine O-acetyltransferase(metA)
RV1162	888265	Mycobacterium tuberculosis H37Rv	nitrate reductase subunit beta(narH)
RV3480C	888473	Mycobacterium tuberculosis H37Rv	diacyglycerol O-acyltransferase(Rv3480c)
RV3340	888037	Mycobacterium tuberculosis H37Rv	O-acetylhomoserine sulfhydrylase(metC)
RV1163	885890	Mycobacterium tuberculosis H37Rv	nitrate reductase subunit delta(narJ)
RV3020C	888946	Mycobacterium tuberculosis H37Rv	ESAT-6 like protein EsxS(esxS)
RV1164	888935	Mycobacterium tuberculosis H37Rv	nitrate reductase subunit gamma(narI)
RV3585	887287	Mycobacterium tuberculosis H37Rv	DNA repair protein RadA(radA)
RV3342	888046	Mycobacterium tuberculosis H37Rv	methyltransferase(Rv3342)
RV1165	886038	Mycobacterium tuberculosis H37Rv	GTP-binding translation elongation factor(typA)
RV2012	888927	Mycobacterium tuberculosis H37Rv	hypothetical protein(Rv2012)
RV3584	887254	Mycobacterium tuberculosis H37Rv	lipoprotein LpqE(lpqE)
RV0090	886961	Mycobacterium tuberculosis H37Rv	membrane protein(Rv0090)
RV3395C	887960	Mycobacterium tuberculosis H37Rv	hypothetical protein(Rv3395c)
RV3586	887485	Mycobacterium tuberculosis H37Rv	DNA integrity scanning protein DisA(Rv3586)
RV0964C	885186	Mycobacterium tuberculosis H37Rv	hypothetical protein(Rv0964c)
RV3348	888110	Mycobacterium tuberculosis H37Rv	transposase(Rv3348)
RV0613C	887913	Mycobacterium tuberculosis H37Rv	hypothetical protein(Rv0613c)
RV0879C	885095	Mycobacterium tuberculosis H37Rv	transmembrane protein(Rv0879c)
RV1194C	886040	Mycobacterium tuberculosis H37Rv	hypothetical protein(Rv1194c)
RV2947C	887291	Mycobacterium tuberculosis H37Rv	polyketide synthase(pks15)
RV2838C	888923	Mycobacterium tuberculosis H37Rv	ribosome-binding factor RbfA(rbfA)
RV2041C	887474	Mycobacterium tuberculosis H37Rv	sugar ABC transporter substrate-binding lipoprotein(Rv2041c)
RV0089	886949	Mycobacterium tuberculosis H37Rv	methyltransferase(Rv0089)
RV1725C	885191	Mycobacterium tuberculosis H37Rv	hypothetical protein(Rv1725c)
RV0088	886954	Mycobacterium tuberculosis H37Rv	polyketide cyclase/dehydrase(Rv0088)
RV0087	886956	Mycobacterium tuberculosis H37Rv	formate hydrogenase HycE(hycE)
RV0086	886963	Mycobacterium tuberculosis H37Rv	hydrogenase HycQ(hycQ)
RV0085	886973	Mycobacterium tuberculosis H37Rv	hydrogenase HycP(hycP)
RV3592	886278	Mycobacterium tuberculosis H37Rv	heme-degrading monooxygenase(Rv3592)
RV0084	886959	Mycobacterium tuberculosis H37Rv	formate hydrogenlyase HycD(hycD)
RV2657C	887399	Mycobacterium tuberculosis H37Rv	prophage protein(Rv2657c)
RV0236C	886707	Mycobacterium tuberculosis H37Rv	alpha-(1->3)-arabinofuranosyltransferase(aftD)
RV0018C	887070	Mycobacterium tuberculosis H37Rv	phosphoserine/threonine phosphatase PstP(pstP)
RV0236A	3205106	Mycobacterium tuberculosis H37Rv	hypothetical protein(Rv0236A)
RV2524C	887704	Mycobacterium tuberculosis H37Rv	fatty acid synthase(fas)
RV2899C	888201	Mycobacterium tuberculosis H37Rv	formate dehydrogenase accessory protein FdhD(fdhD)
RV0212C	886734	Mycobacterium tuberculosis H37Rv	transcriptional regulator NadR(nadR)
RV1810	885591	Mycobacterium tuberculosis H37Rv	hypothetical protein(Rv1810)
RV1811	885439	Mycobacterium tuberculosis H37Rv	Mg2+ transport P-type ATPase MgtC(mgtC)
RV2439C	885266	Mycobacterium tuberculosis H37Rv	glutamate 5-kinase protein(proB)
RV1815	885430	Mycobacterium tuberculosis H37Rv	hypothetical protein(Rv1815)
RV2905	887421	Mycobacterium tuberculosis H37Rv	lipoprotein LppW(lppW)
RV1816	885340	Mycobacterium tuberculosis H37Rv	HTH-type transcriptional regulator(Rv1816)
RV1817	885548	Mycobacterium tuberculosis H37Rv	flavoprotein(Rv1817)
RV1980C	885925	Mycobacterium tuberculosis H37Rv	immunogenic protein Mpt64(mpt64)
RV1326C	886893	Mycobacterium tuberculosis H37Rv	1,4-alpha-glucan branching protein(glgB)
RV0710	888391	Mycobacterium tuberculosis H37Rv	30S ribosomal protein S17(rpsQ)
RV0952	885426	Mycobacterium tuberculosis H37Rv	succinyl-CoA ligase subunit alpha(sucD)
RV0951	885434	Mycobacterium tuberculosis H37Rv	succinyl-CoA ligase subunit beta(sucC)
RV1108C	885984	Mycobacterium tuberculosis H37Rv	exodeoxyribonuclease VII large subunit(xseA)
RV0235C	886695	Mycobacterium tuberculosis H37Rv	transmembrane protein(Rv0235c)
RV2307D	3205075	Mycobacterium tuberculosis H37Rv	hypothetical protein(Rv2307D)
RV0259C	886657	Mycobacterium tuberculosis H37Rv	hypothetical protein(Rv0259c)
RV0017C	887075	Mycobacterium tuberculosis H37Rv	cell division protein RodA(rodA)
RV2634C	888573	Mycobacterium tuberculosis H37Rv	PE-PGRS family protein PE_PGRS46(PE_PGRS46)
RV0709	888374	Mycobacterium tuberculosis H37Rv	50S ribosomal protein L29(rpmC)
RV0708	888377	Mycobacterium tuberculosis H37Rv	50S ribosomal protein L16(rplP)
RV0707	888357	Mycobacterium tuberculosis H37Rv	30S ribosomal protein S3(rpsC)
RV2307A	3205073	Mycobacterium tuberculosis H37Rv	hypothetical protein(Rv2307A)
RV0706	888359	Mycobacterium tuberculosis H37Rv	50S ribosomal protein L22(rplV)
RV2307B	3205074	Mycobacterium tuberculosis H37Rv	hypothetical protein(Rv2307B)
RV0705	888356	Mycobacterium tuberculosis H37Rv	30S ribosomal protein S19(rpsS)
RV2307C	885277	Mycobacterium tuberculosis H37Rv	hypothetical protein(Rv2307c)
RV0704	888341	Mycobacterium tuberculosis H37Rv	50S ribosomal protein L2(rplB)
RV1827	885735	Mycobacterium tuberculosis H37Rv	glycogen accumulation regulator GarA(garA)
RV0703	888353	Mycobacterium tuberculosis H37Rv	50S ribosomal protein L23(rplW)
RV1828	885336	Mycobacterium tuberculosis H37Rv	HTH-type transcriptional regulator(Rv1828)
RV0702	888345	Mycobacterium tuberculosis H37Rv	50S ribosomal protein L4(rplD)
RV1327C	886895	Mycobacterium tuberculosis H37Rv	alpha-1,4-glucan:maltose-1-phosphate maltosyltransferase(glgE)
RV0701	888343	Mycobacterium tuberculosis H37Rv	50S ribosomal protein L3(rplC)
RV0700	888331	Mycobacterium tuberculosis H37Rv	30S ribosomal protein S10(rpsJ)
RV1109C	885828	Mycobacterium tuberculosis H37Rv	hypothetical protein(Rv1109c)
RV0541C	887416	Mycobacterium tuberculosis H37Rv	integral membrane protein(Rv0541c)
RV2897C	888212	Mycobacterium tuberculosis H37Rv	hypothetical protein(Rv2897c)
RV2655C	887388	Mycobacterium tuberculosis H37Rv	prophage protein(Rv2655c)
RV2304C	885102	Mycobacterium tuberculosis H37Rv	hypothetical protein(Rv2304c)
RV0783C	885836	Mycobacterium tuberculosis H37Rv	multidrug resistance protein EmrB(emrB)
RV0456A	3205039	Mycobacterium tuberculosis H37Rv	toxin MazF1(mazF1)
RV0456B	14515889	Mycobacterium tuberculosis H37Rv	antitoxin MazE1(mazE1)
RV2522C	887375	Mycobacterium tuberculosis H37Rv	hypothetical protein(Rv2522c)
RV0565C	887662	Mycobacterium tuberculosis H37Rv	monooxygenase(Rv0565c)
RV0456C	886312	Mycobacterium tuberculosis H37Rv	enoyl-CoA hydratase EchA2(echA2)
RV1106C	886004	Mycobacterium tuberculosis H37Rv	3 beta-hydroxysteroid dehydrogenase/delta 5-->4-isomerase(Rv1106c)
RV0737	888619	Mycobacterium tuberculosis H37Rv	transcriptional regulator(Rv0737)
RV3418C	887583	Mycobacterium tuberculosis H37Rv	chaperonin GroES(groES)
RV0736	888611	Mycobacterium tuberculosis H37Rv	anti-sigma-L factor RslA(rslA)
RV0977	885264	Mycobacterium tuberculosis H37Rv	PE-PGRS family protein PE_PGRS16(PE_PGRS16)
RV0735	888609	Mycobacterium tuberculosis H37Rv	ECF RNA polymerase sigma factor SigL(sigL)
RV0734	888564	Mycobacterium tuberculosis H37Rv	methionine aminopeptidase(mapA)
RV0733	888567	Mycobacterium tuberculosis H37Rv	adenylate kinase(adk)
RV0732	888559	Mycobacterium tuberculosis H37Rv	preprotein translocase SecY(secY)
RV2898C	888507	Mycobacterium tuberculosis H37Rv	hypothetical protein(Rv2898c)
RV2523C	888626	Mycobacterium tuberculosis H37Rv	holo-ACP synthase(acpS)
RV2414C	885667	Mycobacterium tuberculosis H37Rv	hypothetical protein(Rv2414c)
RV2656C	888179	Mycobacterium tuberculosis H37Rv	prophage protein(Rv2656c)
RV1800	885465	Mycobacterium tuberculosis H37Rv	PPE family protein PPE28(PPE28)
RV3080C	888659	Mycobacterium tuberculosis H37Rv	serine/threonine-protein kinase PknK(pknK)
RV1107C	886005	Mycobacterium tuberculosis H37Rv	exodeoxyribonuclease VII small subunit(xseB)
RV3417C	887877	Mycobacterium tuberculosis H37Rv	chaperonin GroEL(groEL1)
RV3659C	885627	Mycobacterium tuberculosis H37Rv	conjugal transfer protein(Rv3659c)
RV0870C	885709	Mycobacterium tuberculosis H37Rv	integral membrane protein(Rv0870c)
RV0543C	887494	Mycobacterium tuberculosis H37Rv	hypothetical protein(Rv0543c)
RV0918	885198	Mycobacterium tuberculosis H37Rv	hypothetical protein(Rv0918)
RV0107C	886915	Mycobacterium tuberculosis H37Rv	cation-transporter ATPase I(ctpI)
RV1960C	885957	Mycobacterium tuberculosis H37Rv	antitoxin ParD1(parD1)
RV0912	885103	Mycobacterium tuberculosis H37Rv	transmembrane protein(Rv0912)
RV0911	885093	Mycobacterium tuberculosis H37Rv	hypothetical protein(Rv0911)
RV3921C	886238	Mycobacterium tuberculosis H37Rv	membrane protein insertase YidC(Rv3921c)
RV0910	885137	Mycobacterium tuberculosis H37Rv	toxin(Rv0910)
RV1439C	886630	Mycobacterium tuberculosis H37Rv	hypothetical protein(Rv1439c)
RV2832C	888554	Mycobacterium tuberculosis H37Rv	sn-glycerol-3-phosphate ABC transporter ATP-binding protein UgpC(ugpC)
RV0542C	887507	Mycobacterium tuberculosis H37Rv	2-succinylbenzoic acid--CoA ligase(menE)
RV3171C	887293	Mycobacterium tuberculosis H37Rv	non-heme haloperoxidase Hpx(hpx)
RV0566C	887633	Mycobacterium tuberculosis H37Rv	hypothetical protein(Rv0566c)
RV0909	885197	Mycobacterium tuberculosis H37Rv	antitoxin(Rv0909)
RV0908	885657	Mycobacterium tuberculosis H37Rv	metal cation transporter ATPase E(ctpE)
RV0907	885146	Mycobacterium tuberculosis H37Rv	hypothetical protein(Rv0907)
RV0906	885150	Mycobacterium tuberculosis H37Rv	hypothetical protein(Rv0906)
RV0905	885825	Mycobacterium tuberculosis H37Rv	enoyl-CoA hydratase EchA6(echA6)
RV3702C	885224	Mycobacterium tuberculosis H37Rv	amidohydrolase EgtC(egtC)
RV3920C	886255	Mycobacterium tuberculosis H37Rv	hypothetical protein(Rv3920c)
RV0630C	888004	Mycobacterium tuberculosis H37Rv	exonuclease V subunit beta RecB(recB)
RV2088	888322	Mycobacterium tuberculosis H37Rv	transmembrane serine/threonine-protein kinase PknJ(pknJ)
RV2877C	887196	Mycobacterium tuberculosis H37Rv	integral membrane protein(Rv2877c)
RV0545C	887517	Mycobacterium tuberculosis H37Rv	low-affinity inorganic phosphate transporter(pitA)
RV3701C	885521	Mycobacterium tuberculosis H37Rv	histidine-specific methyltransferase EtgD(egtD)
RV3749C	885384	Mycobacterium tuberculosis H37Rv	hypothetical protein(Rv3749c)
RV2878C	887184	Mycobacterium tuberculosis H37Rv	soluble secreted antigen Mpt53(mpt53)
RV0544C	887511	Mycobacterium tuberculosis H37Rv	transmembrane protein(Rv0544c)
RV0108C	886918	Mycobacterium tuberculosis H37Rv	hypothetical protein(Rv0108c)
RV3639C	885244	Mycobacterium tuberculosis H37Rv	hypothetical protein(Rv3639c)
RV3700C	885161	Mycobacterium tuberculosis H37Rv	pyridoxal-phosphate-dependent protein EgtE(egtE)
RV3196	888903	Mycobacterium tuberculosis H37Rv	hypothetical protein(Rv3196)
RV2190C	888670	Mycobacterium tuberculosis H37Rv	endopeptidase(Rv2190c)
RV3195	888900	Mycobacterium tuberculosis H37Rv	hypothetical protein(Rv3195)
RV2980	887506	Mycobacterium tuberculosis H37Rv	hypothetical protein(Rv2980)
RV1891	885094	Mycobacterium tuberculosis H37Rv	hypothetical protein(Rv1891)
RV1892	885090	Mycobacterium tuberculosis H37Rv	membrane protein(Rv1892)
RV2740	888365	Mycobacterium tuberculosis H37Rv	epoxide hydrolase(ephG)
RV1893	885269	Mycobacterium tuberculosis H37Rv	hypothetical protein(Rv1893)
RV2455C	887370	Mycobacterium tuberculosis H37Rv	2-oxoglutarate oxidoreductase subunit KorA(Rv2455c)
RV2741	888339	Mycobacterium tuberculosis H37Rv	PE-PGRS family protein PE_PGRS47(PE_PGRS47)
RV3839	886171	Mycobacterium tuberculosis H37Rv	hypothetical protein(Rv3839)
RV1419	886683	Mycobacterium tuberculosis H37Rv	hypothetical protein(Rv1419)
RV0557	887609	Mycobacterium tuberculosis H37Rv	GDP-mannose-dependent alpha-mannosyltransferase(mgtA)
RV1015C	885992	Mycobacterium tuberculosis H37Rv	50S ribosomal protein L25/general stress protein Ctc(rplY)
RV3896C	886216	Mycobacterium tuberculosis H37Rv	hypothetical protein(Rv3896c)
RV0556	887551	Mycobacterium tuberculosis H37Rv	transmembrane protein(Rv0556)
RV0555	887554	Mycobacterium tuberculosis H37Rv	bifunctional 2-succinyl-6-hydroxy-2,4-cyclohexadiene-1-carboxylate synthase/2-oxoglutarate decarboxylase(menD)
RV1233C	887131	Mycobacterium tuberculosis H37Rv	hypothetical protein(Rv1233c)
RV2890C	887187	Mycobacterium tuberculosis H37Rv	30S ribosomal protein S2(rpsB)
RV3840	886167	Mycobacterium tuberculosis H37Rv	transcriptional regulator(Rv3840)
RV2456C	887340	Mycobacterium tuberculosis H37Rv	MFS-type transporter(Rv2456c)
RV1420	886672	Mycobacterium tuberculosis H37Rv	excinuclease ABC subunit UvrC(uvrC)
RV1421	886676	Mycobacterium tuberculosis H37Rv	hypothetical protein(Rv1421)
RV1422	886670	Mycobacterium tuberculosis H37Rv	hypothetical protein(Rv1422)
RV3844	886180	Mycobacterium tuberculosis H37Rv	transposase(Rv3844)
RV3761C	886098	Mycobacterium tuberculosis H37Rv	acyl-CoA dehydrogenase FadE36(fadE36)
RV3845	886179	Mycobacterium tuberculosis H37Rv	hypothetical protein(Rv3845)
RV2214C	887472	Mycobacterium tuberculosis H37Rv	oxidoreductase EphD(ephD)
RV3848	886159	Mycobacterium tuberculosis H37Rv	transmembrane protein(Rv3848)
RV0914C	885046	Mycobacterium tuberculosis H37Rv	lipid carrier protein or keto acyl-CoA thiolase(Rv0914c)
RV3849	886184	Mycobacterium tuberculosis H37Rv	ESX-1 transcriptional regulator EspR(espR)
RV0303	886581	Mycobacterium tuberculosis H37Rv	dehydrogenase/reductase(Rv0303)
RV3895C	886231	Mycobacterium tuberculosis H37Rv	ESX-2 secretion system protein EccB(eccB2)
RV1367C	886793	Mycobacterium tuberculosis H37Rv	hypothetical protein(Rv1367c)
RV0302	886584	Mycobacterium tuberculosis H37Rv	transcriptional regulator(Rv0302)
RV1101C	885482	Mycobacterium tuberculosis H37Rv	hypothetical protein(Rv1101c)
RV0301	886586	Mycobacterium tuberculosis H37Rv	ribonuclease VapC2(vapC2)
RV0785	885864	Mycobacterium tuberculosis H37Rv	KsdD-like steroid dehydrogenase(Rv0785)
RV0300	886588	Mycobacterium tuberculosis H37Rv	antitoxin VapB2(vapB2)
RV3435C	887564	Mycobacterium tuberculosis H37Rv	transmembrane protein(Rv3435c)
RV3459C	887524	Mycobacterium tuberculosis H37Rv	30S ribosomal protein S11(rpsK)
RV0383C	886458	Mycobacterium tuberculosis H37Rv	hypothetical protein(Rv0383c)
RV2453C	885904	Mycobacterium tuberculosis H37Rv	molybdenum cofactor guanylyltransferase(mobA)
RV2586C	887229	Mycobacterium tuberculosis H37Rv	protein translocase subunit SecF(secF)
RV3893C	886213	Mycobacterium tuberculosis H37Rv	PE family protein PE36(PE36)
RV1230C	887134	Mycobacterium tuberculosis H37Rv	membrane protein(Rv1230c)
RV2963	887263	Mycobacterium tuberculosis H37Rv	integral membrane protein(Rv2963)
RV2964	887338	Mycobacterium tuberculosis H37Rv	formyltetrahydrofolate deformylase(purU)
RV2723	887768	Mycobacterium tuberculosis H37Rv	integral membrane protein(Rv2723)
RV1473A	3205054	Mycobacterium tuberculosis H37Rv	transcriptional regulator(Rv1473A)
RV1364C	886802	Mycobacterium tuberculosis H37Rv	sigma factor regulatory protein(Rv1364c)
RV3894C	886230	Mycobacterium tuberculosis H37Rv	ESX-2 type VII secretion system protein EccC(eccC2)
RV0334	886568	Mycobacterium tuberculosis H37Rv	glucose-1-phosphate thymidylyltransferase(rmlA)
RV2452C	885858	Mycobacterium tuberculosis H37Rv	hypothetical protein(Rv2452c)
RV0333	886528	Mycobacterium tuberculosis H37Rv	hypothetical protein(Rv0333)
RV2694C	888911	Mycobacterium tuberculosis H37Rv	hypothetical protein(Rv2694c)
RV1918C	885506	Mycobacterium tuberculosis H37Rv	PPE family protein PPE35(PPE35)
RV3349C	888126	Mycobacterium tuberculosis H37Rv	transposase(Rv3349c)
RV0471C	886280	Mycobacterium tuberculosis H37Rv	hypothetical protein(Rv0471c)
RV3458C	887620	Mycobacterium tuberculosis H37Rv	30S ribosomal protein S4(rpsD)
RV3107C	887657	Mycobacterium tuberculosis H37Rv	alkyldihydroxyacetonephosphate synthase(agpS)
RV1919C	885876	Mycobacterium tuberculosis H37Rv	hypothetical protein(Rv1919c)
RV2587C	888192	Mycobacterium tuberculosis H37Rv	protein translocase subunit SecD(secD)
RV2454C	887435	Mycobacterium tuberculosis H37Rv	2-oxoglutarate oxidoreductase subunit KorB(Rv2454c)
RV1401	886733	Mycobacterium tuberculosis H37Rv	membrane protein(Rv1401)
RV3892C	886227	Mycobacterium tuberculosis H37Rv	PPE family protein PPE69(PPE69)
RV1402	886716	Mycobacterium tuberculosis H37Rv	primosomal protein N'(priA)
RV1231C	887140	Mycobacterium tuberculosis H37Rv	membrane protein(Rv1231c)
RV1646	885486	Mycobacterium tuberculosis H37Rv	PE family protein PE17(PE17)
RV1014C	886037	Mycobacterium tuberculosis H37Rv	peptidyl-tRNA hydrolase(pth)
RV1232C	886014	Mycobacterium tuberculosis H37Rv	hypothetical protein(Rv1232c)
RV0322	886550	Mycobacterium tuberculosis H37Rv	UDP-glucose 6-dehydrogenase UdgA(udgA)
RV0321	886552	Mycobacterium tuberculosis H37Rv	deoxycytidine triphosphate deaminase(dcd)
RV3457C	887629	Mycobacterium tuberculosis H37Rv	DNA-directed RNA polymerase subunit alpha(rpoA)
RV0470A	3205059	Mycobacterium tuberculosis H37Rv	hypothetical protein(Rv0470A)
RV2762C	887698	Mycobacterium tuberculosis H37Rv	hypothetical protein(Rv2762c)
RV2653C	887367	Mycobacterium tuberculosis H37Rv	toxin(Rv2653c)
RV1850	885359	Mycobacterium tuberculosis H37Rv	urease subunit alpha(ureC)
RV0256C	886684	Mycobacterium tuberculosis H37Rv	PPE family protein PPE2(PPE2)
RV2895C	888180	Mycobacterium tuberculosis H37Rv	mycobactin utilization protein ViuB(viuB)
RV1851	885532	Mycobacterium tuberculosis H37Rv	urease accessory protein UreF(ureF)
RV1852	885729	Mycobacterium tuberculosis H37Rv	urease accessory protein UreG(ureG)
RV1611	885294	Mycobacterium tuberculosis H37Rv	indole-3-glycerol phosphate synthase(trpC)
RV1853	885705	Mycobacterium tuberculosis H37Rv	urease accessory protein UreD(ureD)
RV1612	885297	Mycobacterium tuberculosis H37Rv	tryptophan synthase subunit beta(trpB)
RV1613	885291	Mycobacterium tuberculosis H37Rv	tryptophan synthase subunit alpha(trpA)
RV2703	887477	Mycobacterium tuberculosis H37Rv	RNA polymerase sigma factor SigA(sigA)
RV1614	885292	Mycobacterium tuberculosis H37Rv	prolipoprotein diacylglyceryl transferase(lgt)
RV2704	887675	Mycobacterium tuberculosis H37Rv	hypothetical protein(Rv2704)
RV1857	885655	Mycobacterium tuberculosis H37Rv	molybdate ABC transporter substrate-binding lipoprotein ModA(modA)
RV1858	885723	Mycobacterium tuberculosis H37Rv	molybdenum ABC transporter permease ModB(modB)
RV1617	885501	Mycobacterium tuberculosis H37Rv	pyruvate kinase(pykA)
RV0518	887321	Mycobacterium tuberculosis H37Rv	hypothetical protein(Rv0518)
RV1859	885731	Mycobacterium tuberculosis H37Rv	molybdenum ABC transporter ATP-binding protein ModC(modC)
RV2707	887750	Mycobacterium tuberculosis H37Rv	hypothetical protein(Rv2707)
RV1618	885500	Mycobacterium tuberculosis H37Rv	acyl-CoA thioesterase II(tesB1)
RV0517	887323	Mycobacterium tuberculosis H37Rv	acyltransferase(Rv0517)
RV1588C	886325	Mycobacterium tuberculosis H37Rv	hypothetical protein(Rv1588c)
RV1128C	885849	Mycobacterium tuberculosis H37Rv	hypothetical protein(Rv1128c)
RV1619	885509	Mycobacterium tuberculosis H37Rv	hypothetical protein(Rv1619)
RV0515	887322	Mycobacterium tuberculosis H37Rv	hypothetical protein(Rv0515)
RV0999	886043	Mycobacterium tuberculosis H37Rv	hypothetical protein(Rv0999)
RV0514	887319	Mycobacterium tuberculosis H37Rv	transmembrane protein(Rv0514)
RV0998	885385	Mycobacterium tuberculosis H37Rv	acetyltransferase Pat(Rv0998)
RV0513	887307	Mycobacterium tuberculosis H37Rv	transmembrane protein(Rv0513)
RV0512	887312	Mycobacterium tuberculosis H37Rv	delta-aminolevulinic acid dehydratase(hemB)
RV0511	887280	Mycobacterium tuberculosis H37Rv	uroporphyrin-III C-methyltransferase(hemD)
RV1564C	886353	Mycobacterium tuberculosis H37Rv	maltooligosyl trehalose synthase(treX)
RV3658C	885618	Mycobacterium tuberculosis H37Rv	transmembrane protein(Rv3658c)
RV3549C	887849	Mycobacterium tuberculosis H37Rv	short-chain type dehydrogenase/reductase(Rv3549c)
RV0691A	14515851	Mycobacterium tuberculosis H37Rv	mycofactocin precursor(Rv0691A)
RV2303C	885282	Mycobacterium tuberculosis H37Rv	antibiotic-resistance protein(Rv2303c)
RV2654C	888154	Mycobacterium tuberculosis H37Rv	antitoxin(Rv2654c)
RV1860	885896	Mycobacterium tuberculosis H37Rv	hypothetical protein(apa)
RV0255C	886673	Mycobacterium tuberculosis H37Rv	cobyric acid synthase(cobQ1)
RV2896C	887177	Mycobacterium tuberculosis H37Rv	hypothetical protein(Rv2896c)
RV2763C	887777	Mycobacterium tuberculosis H37Rv	dihydrofolate reductase(dfrA)
RV1862	885652	Mycobacterium tuberculosis H37Rv	alcohol dehydrogenase A(adhA)
RV2715	887974	Mycobacterium tuberculosis H37Rv	hydrolase(Rv2715)
RV1868	885757	Mycobacterium tuberculosis H37Rv	hypothetical protein(Rv1868)
RV2716	887775	Mycobacterium tuberculosis H37Rv	hypothetical protein(Rv2716)
RV0507	887248	Mycobacterium tuberculosis H37Rv	transmembrane transport protein MmpL2(mmpL2)
RV0506	887279	Mycobacterium tuberculosis H37Rv	membrane protein MmpS2(mmpS2)
RV1129C	885963	Mycobacterium tuberculosis H37Rv	transcriptional regulator(Rv1129c)
RV0747	888662	Mycobacterium tuberculosis H37Rv	PE-PGRS family protein PE_PGRS10(PE_PGRS10)
RV3899C	886228	Mycobacterium tuberculosis H37Rv	hypothetical protein(Rv3899c)
RV0501	887228	Mycobacterium tuberculosis H37Rv	UDP-glucose 4-epimerase GalE(galE2)
RV3742C	885263	Mycobacterium tuberculosis H37Rv	oxidoreductase(Rv3742c)
RV0742	888645	Mycobacterium tuberculosis H37Rv	hypothetical protein(Rv0742)
RV1565C	886351	Mycobacterium tuberculosis H37Rv	acyltransferase(Rv1565c)
RV0472C	886308	Mycobacterium tuberculosis H37Rv	HTH-type transcriptional regulator(Rv0472c)
RV3657C	885619	Mycobacterium tuberculosis H37Rv	membrane protein(Rv3657c)
RV3548C	887452	Mycobacterium tuberculosis H37Rv	short-chain type dehydrogenase/reductase(Rv3548c)
RV3439C	887565	Mycobacterium tuberculosis H37Rv	hypothetical protein(Rv3439c)
RV0690C	888292	Mycobacterium tuberculosis H37Rv	hypothetical protein(Rv0690c)
RV0016C	887078	Mycobacterium tuberculosis H37Rv	penicillin-binding protein PbpA(pbpA)
RV2457C	888167	Mycobacterium tuberculosis H37Rv	ATP-dependent CLP protease ATP-binding subunit ClpX(clpX)
RV2784C	888484	Mycobacterium tuberculosis H37Rv	lipoprotein LppU(lppU)
RV0234C	886732	Mycobacterium tuberculosis H37Rv	succinate-semialdehyde dehydrogenase(gabD1)
RV1831	885718	Mycobacterium tuberculosis H37Rv	hypothetical protein(Rv1831)
RV1832	885716	Mycobacterium tuberculosis H37Rv	glycine dehydrogenase(gcvB)
RV0778	888913	Mycobacterium tuberculosis H37Rv	cytochrome P450 Cyp126(cyp126)
RV1102C	886001	Mycobacterium tuberculosis H37Rv	mRNA interferase MazF3(mazF3)
RV3765C	886100	Mycobacterium tuberculosis H37Rv	two component transcriptional regulator TcrX(tcrX)
RV1562C	886355	Mycobacterium tuberculosis H37Rv	malto-oligosyltrehalose trehalohydrolase(treZ)
RV0777	888929	Mycobacterium tuberculosis H37Rv	adenylosuccinate lyase PurB(purB)
RV3741C	885129	Mycobacterium tuberculosis H37Rv	oxidoreductase(Rv3741c)
RV0532	887391	Mycobacterium tuberculosis H37Rv	PE-PGRS family protein PE_PGRS6(PE_PGRS6)
RV0531	887376	Mycobacterium tuberculosis H37Rv	membrane protein(Rv0531)
RV3414C	887594	Mycobacterium tuberculosis H37Rv	ECF RNA polymerase sigma factor SigD(sigD)
RV0015C	885953	Mycobacterium tuberculosis H37Rv	serine/threonine-protein kinase PknA(pknA)
RV2761C	887695	Mycobacterium tuberculosis H37Rv	type I restriction/modification system specificity determinant HsdS(hsdS)
RV2652C	888577	Mycobacterium tuberculosis H37Rv	prophage protein(Rv2652c)
RV2785C	888455	Mycobacterium tuberculosis H37Rv	30S ribosomal protein S15(rpsO)
RV2930	887603	Mycobacterium tuberculosis H37Rv	fatty-acid--CoA ligase FadD26(fadD26)
RV2931	888183	Mycobacterium tuberculosis H37Rv	phthiocerol synthesis polyketide synthase type I PpsA(ppsA)
RV2932	888023	Mycobacterium tuberculosis H37Rv	phthiocerol synthesis polyketide synthase type I PpsB(ppsB)
RV2933	887686	Mycobacterium tuberculosis H37Rv	phthiocerol synthesis polyketide synthase type I PpsC(ppsC)
RV1847	885734	Mycobacterium tuberculosis H37Rv	esterase(Rv1847)
RV1848	885414	Mycobacterium tuberculosis H37Rv	urease subunit gamma(ureA)
RV0528	887372	Mycobacterium tuberculosis H37Rv	transmembrane protein(Rv0528)
RV1849	885710	Mycobacterium tuberculosis H37Rv	urease subunit beta(ureB)
RV0527	887362	Mycobacterium tuberculosis H37Rv	cytochrome C-type biogenesis protein CcdA(ccdA)
RV0526	887339	Mycobacterium tuberculosis H37Rv	thioredoxin(Rv0526)
RV0525	887358	Mycobacterium tuberculosis H37Rv	hypothetical protein(Rv0525)
RV0524	887349	Mycobacterium tuberculosis H37Rv	glutamate-1-semialdehyde 2,1-aminomutase(hemL)
RV1672C	885700	Mycobacterium tuberculosis H37Rv	integral membrane transport protein(Rv1672c)
RV1103C	885941	Mycobacterium tuberculosis H37Rv	antitoxin MazE3(mazE3)
RV3764C	886094	Mycobacterium tuberculosis H37Rv	two component sensor kinase TcrY(tcrY)
RV1563C	886357	Mycobacterium tuberculosis H37Rv	maltooligosyl trehalose synthase(treY)
RV0522	886261	Mycobacterium tuberculosis H37Rv	GABA permease GabP(gabP)
RV1587C	886303	Mycobacterium tuberculosis H37Rv	hypothetical protein(Rv1587c)
RV3740C	885781	Mycobacterium tuberculosis H37Rv	diacyglycerol O-acyltransferase(Rv3740c)
RV2760C	887705	Mycobacterium tuberculosis H37Rv	antitoxin VapB42(vapB42)
RV3413C	887925	Mycobacterium tuberculosis H37Rv	anti-sigma-D factor RsdA(Rv3413c)
