# Supplementary material for: Incomplete transcripts dominate the Mycobacterium tuberculosis transcriptome
Source: Nature. 2024 Feb 28;627(8003):424–30. doi: 10.1038/s41586-024-07105-9 (PMC10937400; doi:10.1038/s41586-024-07105-9)
Supplement: Supplementary file 14 — Source Data Extended Data Fig. 4 [file 41586_2024_7105_MOESM14_ESM.xlsx]

## Sheet: Extended Data Fig.4f
asRNA ratio detected by SEnd-seq (%)		asRNA ratio detected by RNA-seq (%)
33.1		29.1
10.1		4.2
0.7		2.2
27.3		13
4.5		5.2
46.5		27.9
4.3		9.2
23.6		63.8
16.1		10.7
16.2		11.1
5.2		6.2
83.1		83.6
3		3.1
27.2		41.1
37.6		66.3
12		9.9
24.2		17.5
27.2		19.1
65.8		72.5
10.7		4.9
11		3.7
19.1		19.9
13.2		17.6
15.2		3.1
41		46.1
82		68.3
4.5		2.5
0.6		0.5
6.9		4.9
57.2		59.6
1.7		3.2
3.4		2.2
4		8.5
30.2		15.2
25.7		35
10.2		6.9
5.2		4.7
18.5		4.9
46.8		18.7
27.1		47
2.4		3.9
0.8		0.3
0.7		0.1
5.1		3.2
49.8		20.3
14.6		8.7
6.9		3.4
41.4		22.7
0.8		1.6
0		0.7
3.4		4.2
10.2		16.4
8.2		5.9
16.9		82.2
13.6		12.7
42.1		19.5
23.1		29.5
31.5		16.5
7.6		4.9
33.3		36.5
4.5		3.2
11.2		32.5
81.6		50.9
3.2		5.7
7.6		7.9
6.6		13.6
21.1		26.9
52.7		34.9
17.7		12.3
43.5		39.3
5.5		4.3
3.4		3.7
0.8		0.7
0.6		0.4
49.9		33.4
32.6		28
28.4		48.3
67.6		67.4
47.1		68.4
19.2		5.3
15.7		20.1
40.1		15.5
84.5		76.8
17.1		6.1
29.2		19.3
0.3		0.2
11.8		8.6
34		24
3.7		24.3
18		4.5
84.8		48.5
15.5		17.2
15.7		20.9
35.8		13.3
4.1		3.4
7.6		4.8
65.2		60
8.4		10.9
2.8		3.6
2.9		0.6
24.3		57.7
22.9		19.3
22.1		23.8
32.5		13.4
22.4		26.7
3.4		4.9
68.5		70.7
83.2		83.2
2.1		16.4
28.7		24.6
68.8		52.7
6.2		6.4
3.5		2.1
45.2		31.3
1.8		2
1.9		3.2
38.3		29
4.5		16.3
38.5		7.4
8.1		3.1
30		20.9
3.4		1.2
5.4		4.8
9.3		6.5
5.6		3.1
4.5		0.6
5.3		10.5
25.2		16.5
4.5		8.7
11.9		3.4
23.6		24.2
59.9		58.6
69.9		59.9
23.7		52.9
28.5		16.1
6.8		0.2
1.4		2.7
7.7		6.2
7.7		8.6
52.9		60.2
5.7		4.5
27.5		32.7
43.4		34.4
7.3		17.8
33.8		28.2
4.3		6
1.3		9.1
10.7		2.5
6.3		15.4
0.3		15.4
19.5		17.4
44.3		42
1.8		1.2
17.1		15.5
61.4		53.9
2.1		4.5
9.9		9.6
0.2		1.6
1.5		0.3
3.4		6
20.7		7.9
64.9		48.1
3.5		1.9
0.8		1
85.3		93.4
18.6		1.8
5.5		4.8
45.6		43.9
5.7		7.5
8.8		11.9
33.1		15.8
21.7		15.9
13		11.7
37.7		35.2
8.6		7.4
1.4		3
74.6		68.1
24.8		15.6
2.2		2.7
0.6		1.9
16.7		37.3
11.4		14.2
11.3		3.3
17.4		13.7
3.8		0.6
1.3		3.6
42.7		55.4
83.2		77.9
46.5		26.2
0.5		0.8
72		64.1
31.9		28.3
8.3		2.1
20.9		29.3
21.4		39.3
2.6		2.5
6.8		6.1
8.8		20
27.7		12.8
28		17.6
24.2		15.2
3.1		3.6
16		22.2
13.6		10.6
21.8		30.1
3.8		1.3
3.6		3.3
8		6.7
51.7		28.8
55		64.6
22.9		32.2
34		19.7
31.3		18.1
7.1		8.9
2.4		4.5
53		67
3.7		1
6.4		5.5
5.7		11.5
3.7		2.4
12.3		5.1
1.9		0.9
15.6		7.2
14.1		9.5
0.9		1
8.3		5.2
43		43.6
14.5		4.8
73.2		66
48.7		37
15.5		6.2
58.3		45.2
10		13.9
35.4		68.5
31.5		26.3
45.1		25.2
29.7		37.8
23.6		22.3
6.7		3.3
35.2		45
27.5		24.5
2.3		1.8
6.6		8.2
15.4		20.3
1.8		1.3
0.4		0.6
4		1.4
6.3		1.9
1.7		3.6
66		37.1
2.3		1.4
1.2		0.6
0.7		0.3
0.3		0.2
68.7		39.1
79.2		95
1.8		2.7
2.1		2.6
8		17.6
20.1		7.2
1.5		6.1
6.2		11.5
13		39.1
7.4		12.1
4.9		10.5
11.3		10.5
5.6		1.6
7.7		7.5
2.6		2.1
12.1		5
52.1		58.4
6.1		7.5
6.4		26.5
25.1		11.7
3.6		3.1
2.1		0.7
38.4		15.4
4.8		7.2
22.4		15.8
8.5		0.2
40		32.8
6		4.6
71.9		69.6
2.6		1.5
2.4		2.4
9.9		1.8
2.2		1.1
3.1		0.5
27.6		13.1
20.3		10
32		14.1
7.9		4.3
34.7		35.3
8.4		22.2
6		1.9
2.3		2.5
58.2		57.1
28.7		24.1
2.9		0
1.5		0.9
0.9		0.6
5.7		5.3
4.3		10.3
2.8		3.1
43.6		43.4
2.7		5.5
18.6		9
75.2		63.2
50.9		45.2
46.9		38.4
4.7		1.8
17.9		27.5
13.7		4.4
13.8		10.5
71.1		73.2
53.3		53
2.1		1.1
2.4		0.6
10.7		9.2
17.5		25.3
1.6		1.4
4.7		5.2
11.3		13.8
6.1		13
16.3		23.5
9		8.5
4.9		6.8
18.6		7.7
7.7		5.2
3.8		0.6
1.9		0.8
0.6		0.1
20.4		15.1
4.6		3.4
2.6		0.7
21.4		17.3
25.6		21
3.8		1.1
83.7		98.2
14.7		4.9
1.3		0.4
29.3		59.7
1.8		1.1
3.2		5.4
0.5		0.5
66.5		43.9
3.7		1.9
2.5		1.9
7		6.4
8.7		4.2
50.6		23.1
0.3		0.1
0.2		0.6
2.5		1.4
0.2		3.7
3.9		1.1
24.3		25.8
0.7		0.1
9.8		7.3
48.8		28.3
0.4		0.6
8.3		4
8.1		12.4
0.4		0.3
22.2		35.5
85		93.9
30.5		13.9
90.2		69.8
4.8		4.6
11.4		3.5
8.6		14.7
11		2.4
1.3		2.6
0.5		0.4
36		17.8
5.8		4.7
32		50.1
5.4		3.5
9.8		37.6
10.7		2.9
14.5		26
5.6		4.9
3.7		6.8
20.8		20.2
8.1		5
4.5		12.6
18.9		19.7
19.4		13.9
10.2		9.2
0.4		0.6
5.6		3.1
3.9		1
36.7		50.2
26.1		7.5
56.7		42.4
76.3		81.3
8.1		5.2
23.4		20.3
4.4		1.7
1.6		1.9
77.7		78.5
1.1		1.9
61.7		64.8
29.1		66.9
6.6		4.4
3.9		1.1
72.9		48.9
21.4		25.9
2		5
0.4		0.2
45		26.3
26.4		54.2
76.7		40.1
5		7.5
1.4		0
41.6		59.4
0.2		0.6
0		1.4
2.4		1.9
39.8		64.8
1.4		1.6
38.2		16.4
31.5		37.9
1.2		7.1
40.5		20.6
20		21.5
25.2		20.9
6.9		3
71		50.5
1.1		0.7
12		24.7
5.1		13
4.6		2.4
2.9		6.3
3.7		2.5
5.8		4.2
6.2		16.5
0.7		0.7
7		17.2
3.5		1.9
14.7		14.6
14.4		13.8
4.9		3.1
7.1		2.9
3.2		7.8
61.1		43.7
51.5		79.4
4.8		2.6
12.7		13.3
22.6		30
22		21.6
22		33.1
17.4		18.9
5.4		13.7
10.2		18.4
59.3		61.7
3.2		1.1
6.3		2.3
11.9		16.4
22.4		31.9
14.8		1.7
18.1		16.2
54.3		51.8
1.8		4
2.4		2.6
88.1		80.2
3.7		3.3
3.3		2.2
31.5		27.4
2.4		3.6
13.2		27.4
7.3		13.2
12.5		9.9
4		1.3
39.8		44.8
1		2.1
4		4.2
18.9		17.9
0.1		0.5
23.3		23.9
6.8		9.4
4.6		2.3
20		15
2.1		8.3
17.4		6.1
20.7		21
1.2		0.9
3.2		9.8
28.8		11.8
80.8		96.5
7.5		3.9
1.7		2.2
75.4		78.4
5.6		6.4
61.9		53.1
2.8		4
22.3		9.8
1.5		2.6
1		1.6
0.1		0.7
18.5		21
10.4		9.5
3.5		6.9
16.1		15.7
1.8		5.3
21.3		20.7
13.1		31.8
0.9		0.3
8.1		5.1
6.1		11.1
15.4		18.5
28		0.2
8		7.5
14.2		8.1
39.1		15.6
27.6		61.4
38.3		36.3
51.7		51.5
18.7		49
6.2		8
11.9		20.8
47		29.5
4.7		7.1
11.6		9.2
0.6		0
23.9		1.4
1.4		0.3
6		3.1
13.7		15.4
0.1		0.3
21.7		6.9
0.9		3.3
4.1		4.1
7.5		8.4
2.4		3.4
6.8		16.6
13.8		12.3
1.2		0.6
8.6		7.5
24.6		14.9
6.6		0.9
52		50
2.2		0.4
0.1		0.1
6.6		8.6
22.4		20.2
5.2		24.4
19.2		9.8
35.5		35
23.1		18.4
1.6		0.8
14.2		39.1
13.9		3.8
19.7		11
0.9		2.5
25.6		22.2
9.8		3.1
8.1		6.3
5.7		4.9
1.4		5
16.6		41
0.5		0.3
99.2		99.5
56.9		21.4
8.3		20.3
15.6		14.7
21.3		19.5
10.8		5.9
89.4		87.1
14.5		12.8
77.6		98.2
37.8		50
64.8		43.3
1.8		0.1
56.3		72.9
52.8		63.8
3.2		3.5
10.3		9.5
14.8		23
5.1		5.1
23.2		21.3
18.1		8.8
4		12.7
68.2		66.1
0.6		0.1
10.3		28.7
0.3		0.1
69.6		72.1
31.6		20
14.1		16.7
4.4		13.5
36.1		39.5
56.7		41.2
28.6		14.7
41.4		13.5
2.5		1.9
4.2		14.7
0.1		0
98.5		88.9
16.8		17.1
2.3		1.2
29.2		14.8
4		8
4.7		4.7
1.7		0.6
1.5		1
2.9		3.2
95		97.5
11.7		12.1
61.4		58.8
20.8		21.1
71.8		77.3
5		6.7
47.6		41.1
13.5		19.1
12.9		8.1
16.6		17.2
11.2		9.8
1		0.2
7.1		3.4
9.6		19.9
36		19.7
14.3		19.4
5.8		6.1
19.9		16.8
22.3		8.8
33.2		41.1
6.8		8
28.1		14.1
4.9		1.1
5.7		2.1
8.4		10.2
15.4		30.3
16.5		9.3
32.6		75.7
38.5		51.5
20.5		17.7
35.8		12.1
79.1		72.1
66.7		62.3
1.3		1.1
3.5		4.5
11.8		25.2
28.8		65.8
1.8		2.1
11.1		12.8
8.9		4.6
3.5		1.7
30.7		52.4
26.1		0.2
3.6		2
0.1		0.1
0.2		0.5
0.4		0.5
1.6		0.3
0.8		0.6
67.1		97.7
16		91.6
0.3		0.4
31.3		74.7
61		71.4
44.1		49.3
6.9		36.6
4.5		1.9
12.6		42.5
4.2		11.2
2.4		2.1
22		42.1
5.8		3.9
1.2		1.5
4.9		2.1
2.6		3.1
20.3		31.3
5.6		5.8
15.3		4.5
2.8		2
74.6		77.3
37.3		56.1
1.5		0.1
7.7		4
40.2		31.2
3.3		5.8
16.1		32.3
28.4		58.5
3.6		3.4
72.7		55.9
30.4		11.2
98		97.1
3		1.7
39.2		28.3
24.6		6.9
5.8		3.4
0.8		0.9
0.2		0
0.5		0.5
50.6		29
40.8		41.3
0.4		0.4
32.8		26.1
8.1		3.5
9.1		3.9
10.4		9.4
24.6		13.9
5.1		3
8.5		3.3
19.9		7
0.2		0.5
0.1		0.3
8		7
7		3.3
24.7		45.7
10.9		2.1
18.6		21.8
78.9		75.7
38		18.1
41		80.9
2.4		0.7
3.4		1.9
32.9		26.6
68.5		43
10.6		14.5
8.6		8.4
4.9		3.8
10.7		11.1
12.2		10.7
47.5		32.8
5.7		0.7
35		44.6
29.1		48.2
5.7		3.7
5		3.1
0.4		0.7
34		20.2
1		1.7
31		28.2
9		7.7
1.6		3
3.3		4.5
4.7		8
0.9		1.1
86.2		75.8
1.8		11
15.7		17.3
9.3		5.3
2.9		1.2
5.2		3.4
4.4		5
20.4		20.1
2.2		2.9
29.2		17.9
97		94.6
27		13.8
50.6		24.7
2.1		0.8
3.9		2.2
32.6		30.1
54.8		25.6
8.8		16
11.5		8.8
23.6		33.2
50		38.8
36.3		33.3
1.3		5.1
27.5		11.1
7.7		7.9
0.1		0.1
2.2		0.9
4.6		3.9
5.8		17
25.4		26.8
43.6		21.7
51.9		30.7
12.4		3.2
2		2
3.2		2.1
26.5		26
6.3		4.3
0.3		0.1
49.2		69.8
68.2		23.7
28.7		20.5
16.3		20.5
2.8		2.7
6.2		8.4
1.1		1.6
1.5		2
3.4		3.4
4.5		3.3
4.5		1.5
6.6		4.7
1.6		7.9
5.1		1.7
45.2		66.2
5		5
10.8		13.8
73.6		80.4
6.1		3.4
5.9		13
78.2		69.5
72		75.8
1.3		0.1
9.3		10.9
9.5		5.7
23.9		17.9
23.2		15.5
7.7		2.5
3.5		3.2
8.8		3.8
20.7		6.9
8.1		1.9
43.2		45.3
40.3		15.3
9.4		4.8
27.5		20.6
1.7		2.1
23		33.6
5.1		11.3
5.4		1.2
0.2		0.1
1.2		1.9
3.2		2.4
2.3		3.1
23.3		20.5
14.5		8.6
22.8		9.8
3.9		2
9.6		6.5
3.7		1.6
18.2		20.1
55.4		33.2
7.1		24.9
16.4		11.5
43.1		46.5
32.1		66.1
17.8		26.4
22.1		13.9
29.3		94.5
3.8		1.6
4.3		7.6
27.3		26.3
16.3		22.5
0.9		1
13.6		9.1
56.3		42.4
50		53.2
7.7		5
50.6		34.6
21.7		16.6
69.9		41.6
5.6		3.2
93.4		91.2
3.6		1.8
0.3		0.8
0.2		0.1
3.8		2.9
63.7		62.8
8.9		3
0.8		1.6
76.5		78.2
13.7		17.1
21.8		5.3
81.5		75.6
2.2		2.4
66		51
37.6		63.6
2.7		1.3
0.6		1.7
5		3.6
1		2.1
18.1		12.2
48.2		43.2
4.7		2.4
56.7		5.5
11.3		4.9
1.8		3.2
14.6		19.5
1.2		0.3
30		7.1
7.1		5.5
21.7		20
1.4		0.7
2.5		1.8
3.4		1.8
9		5.3
47.2		46.3
17.4		30.7
10.2		5
49		30.2
4.5		3
4.7		1.9
7.6		3.5
3.2		1.5
6.6		4.6
1.5		0.2
31.4		13.5
56.7		39.8
21.4		9
22.5		17.1
48.5		49.2
1.6		0.8
0		0
46.7		42.5
84		62.8
72.2		66.1
2.4		1.5
2.6		6.8
51.3		41
39.1		26.1
5.4		1.6
14		45.9
15		22.5
36.3		10.4
7.7		15.9
6.7		9.7
43.7		21
3.2		0.8
5.5		32.7
15.7		7.8
5.7		1.3
43.8		48.7
5.8		3.4
15.4		9.2
23.4		12.9
3.7		4.3
57.2		29.3
16.1		7
15.6		5.2
40.4		49.1
81.2		79.6
1.1		0.8
12.3		3
15.6		16.8
18.6		28.6
1.1		4.6
39.7		7.4
69		68.3
17.2		20.3
9.7		2.9
29		29.6
3.5		9
4		3.8
36.8		53.5
4.9		12.4
22.6		8.5
20.7		50.9
6		3.6
11		2.3
4		2.6
3.6		8.3
34.2		21.3
10.6		26.4
19.4		37.5
0.9		0.9
85.6		84.1
21.1		61.8
49.5		33.9
1.5		0.6
94.8		91
3.8		1.5
50.9		78.4
71.8		74.8
1.2		1
24.7		17.1
14.6		21.2
10.7		95.7
0.6		0.5
9.2		2.2
43.6		61.1
12		7.8
11.8		24.4
18.1		17.4
12.4		4.5
25.6		7.3
2.8		4.3
8.6		15.7
17.6		10.4
53.6		47.7
82.8		78.6
10		5.9
31		5.9
1.9		0.7
14.9		21.1
5.5		6.2
7.3		5.9
40.1		45.3
20		13
49.1		36.8
40.7		11.9
28.3		25.4
12.9		12.6
0.7		0.9
1.5		0.5
2.9		2.9
0.8		4.2
17.2		16.8
2.5		0.7
86.6		78.7
11.2		49.4
4.4		2.9
8.4		1.8
16.7		19.8
76		78.9
6.6		2.4
24.8		7.8
39.2		67.8
2.7		0.8
1.2		0.7
19.4		29.8
3		1.1
2.1		0.4
20.9		29.2
10.4		8.3
44.5		17
32		16.4
21.4		12.8
2.3		3.1
2.1		0.8
4.3		7.2
8.1		17.3
47.9		63.3
1.3		0.7
1.3		2.1
1.1		1.3
9.8		3.9
0.1		0.1
0		0
5.1		5.7
2		4.4
70.1		72.7
44		62.4
2.5		1.5
37		36.2
45.6		18.1
5.1		2.9
45		47
10.4		25.1
1.6		2.1
2.6		3.3
24.3		12.5
2.7		3.1
35.9		46.5
5.6		4.8
4.6		4.5
23.1		11.8
1.3		2.3
49.5		40.9
82.9		88.4
3.9		3.3
22.9		20.2
72		59.2
13.3		8.2
7.4		10.3
2.2		0.5
3.8		4.5
10.7		9
2.7		2.4
11.3		5.8
0		0.3
6.9		4.9
50.4		33.6
99.9		99.3
40.4		63.3
3.3		1.6
74.8		54.8
32.7		29.3
8.4		2.6
8.1		12.5
0.5		0.6
36.2		31.4
15.5		40.5
1.1		0.6
0.5		0.3
1.5		0.6
4.6		2.3
20.4		30.9
14.2		23.5
13.3		11.1
24.4		9.4
42.9		64.2
4.8		5.1
76.8		80.3
6.8		2.4
61.2		74.9
38.4		67.9
5.5		4.2
7.5		9.4
35.9		39.7
27.6		5.7
26.9		21.5
3.9		8.8
2.6		4.9
59.2		61.5
12		14
19.3		20.7
10.5		2.9
74.3		44.5
73		84.3
1.4		2.1
3.2		3.6
55.8		71.9
4.1		4
0		1.5
9		7.1
44		15.9
41.3		32.3
1.6		0.9
35.4		11.6
73.1		51.1
34.7		26.4
13.9		8.5
59.5		37.8
5		2.6
19.1		16.9
16.5		10
1.7		4.9
20.5		29.9
11.7		8.9
34.1		26.2
2.9		1.2
74.7		73.6
22.3		19.3
57.9		42.2
88.7		85.1
19		24.8
8.5		7.2
15.2		10.5
47.1		8.8
12.6		31.2
2.9		2.7
33		8.5
9.6		3
2.7		1.7
57.9		56.4
0.6		0.4
8.2		6.9
6.7		8.7
34.3		10.4
0.8		0.3
10.9		10.4
0.1		0
39		67.2
23.3		15.7
9.7		12.9
19.4		36.3
83.5		46.1
7.3		7.3
70.4		59.2
2.7		1.5
20.5		6.1
0.5		1.8
3.5		1.3
19.2		6.7
14.9		19.3
11		44.9
8.6		11.6
46.5		35.3
56.4		49.5
53		46.6
1.9		1.7
0.3		0.2
63.3		38.1
5.4		6.3
1		0.8
2.9		1.9
97.1		92.5
1.5		1.6
0.5		0.5
25.6		46.7
4.7		3.6
1.9		33.3
14.6		1.3
25.9		9.2
4		2.1
45		19.4
12.6		15
24.9		28.4
3.3		2.3
1.5		14.9
6.2		8.8
52.8		24.4
2.3		0.2
72.3		18.8
0.5		0.8
0.9		1.2
0.4		0.4
16.6		11.9
22.9		19.8
5.5		3.4
6.3		12.8
6.6		2.6
29.3		50.5
1.9		0.5
7.9		6.6
2.8		1.7
12.7		0.5
0.9		0.7
10.1		5.9
5.9		2.4
68.4		70.3
1.8		2.1
12		9.3
2.6		1.2
1.6		0.4
22.3		16.4
96		82.9
74		46.3
26.1		18
2.2		1.2
2.8		2.9
61.6		56.8
20.7		31.5
41.9		37.4
20.1		22.4
10.5		16
5.3		4.6
16.1		26.9
47.7		58.3
52.9		70.8
21.6		24.1
3.7		1.2
1.9		1
0.5		0.1
15.8		14
18		30.3
5.8		2.4
2.5		1.8
10.5		3
2.3		2.3
45.6		60
34.5		27.3
9.4		3.4
17.9		4.1
43.8		25.3
17.9		41.1
4.4		3
34.1		15
0.3		0.1
16.8		27.6
1.3		0.9
2		1.1
0.8		2.8
5.6		9.5
34.4		47
2.2		2.8
7.4		10
23.6		0.1
37.6		0
0		0.4
70.1		86.8
38.6		33
74.6		97.1
36.2		57.2
22		93.3
17.7		11
35.6		22.2
2.1		21.6
34.7		10.9
7.2		17.5
1.2		0
9.1		24.8
12.1		2.2
12.4		6.9
5.8		6.8
10.7		12.6
2.5		4.1
4.5		9
12.8		17.8
10.2		2.8
2.5		11.9
39		18.1
1		1.6
10.5		45.6
39.2		52
49.5		20.4
5.1		11.8
2.7		7.6
1.9		1.8
2.9		2.4
38		39.4
5.9		3
1.3		0.7
7.8		4.5
14.4		10.5
1.4		1.4
0.3		0.1
1.5		2.9
6.6		8.2
1.8		2
29		33
2.9		5.8
41.1		43.7
0.9		4.3
16.7		15.9
0.6		1.2
2.5		2.4
41.6		71.9
10.2		2.9
35.5		18.1
19.6		7.6
31.6		38.2
2.7		1.8
9.8		4
5.8		4.4
39.1		41
1.1		2.4
0.4		0.1
2		1.2
49.7		56.7
18.3		6.7
1.5		1.9
1.1		0.7
7.5		3.3
6.8		7.9
21.5		22.2
6.2		6.5
60.6		47.7
38.8		45.1
55.5		53.8
58.5		31
92.3		64.9
29.9		21.1
15.5		8.1
7.4		5.4
4.9		2
6.2		7.7
0.2		0.4
3.7		6.1
0.8		0.9
19.8		12.5
5.7		7.1
24.9		30.4
24.4		31.7
0		0.9
10.6		6.4
3.3		5.6
1.3		0.3
47.9		40.6
0.5		1.7
1.8		0.8
7.5		5.5
1.1		2.2
51.3		27.4
12.3		7.2
1.5		4.4
0.4		0.4
33		17.9
4.9		4
2.7		2.9
4		3.2
1.1		1.7
3.4		4.5
0.2		0.1
2		2.3
54.8		37.4
0.9		0.6
24.4		22.5
4.1		23.8
11		3.2
20.4		11.3
3.6		1
32.2		42.4
2		1.3
2.7		1.6
7.1		4.2
24.6		6
2.9		1.2
0.4		0.1
16.5		14.4
1		1.7
16.1		8.6
0.7		0.6
8.4		6.3
9.6		17
8.2		10.4
1.2		2.5
4.8		5.3
3.6		3.3
26.9		50.7
2.6		0.7
22.2		33.1
1.2		5.3
70.5		86.6
2.4		1.4
7.1		25.1
2.2		1.9
8.4		23.7
7.4		2
28.6		30.4
23.1		42.5
3.1		34.9
12.6		2.3
81.4		77.4
0.8		0.3
12.5		4.3
5.8		18.6
38.6		44.2
7.3		1.1
35.1		30.9
2.8		1.6
62.6		52.4
3.3		1.7
3.1		1.7
10.6		5.8
57.8		69
42.7		50.6
7.6		7
2.9		0.7
8		11.6
19		23.2
23.1		42.4
26.3		62.1
2.2		0.8
12.1		16.4
21.6		20.5
11.9		14.1
28.5		26.8
21.6		24.2
13		4.4
3.2		1.6
4.1		2.1
1.3		1.5
4.3		8.5
0.5		0.7
2.7		5.9
21.7		46.3
0.6		0.9
45.7		16.4
34.8		53.7
8.8		1.9
52		40.1
30.6		17.7
72.7		63
20.5		33.4
12.7		5.2
24.9		41.9
7.4		2
24.3		9.4
8.9		4.9
38.4		44.3
28.5		21.1
17.3		1.5
8.1		3
16.3		9.4
17.5		17.7
17.3		12
23.6		9
8		9
74.1		84.7
98.5		89.8
0.4		1.5
1.5		1.2
3.7		1.3
11.1		17.9
21.2		14.9
75.1		55.8
14.1		19.6
0.2		0.1
1.7		1.8
4.6		5.4
19.2		25.2
0.9		0.3
14.9		4.3
8.2		5.5
3.7		2.4
4.4		2.1
4.9		3.8
2.5		0.4
9.4		26.3
19.8		19.2
0.4		2.6
0.1		0.5
15.8		4.7
13.7		24.7
5.2		6.3
42.2		95.8
23		21.9
17.2		22.9
73.6		0.2
3.7		2.9
40.6		43.2
2.9		30.4
9.5		10.1
15.3		32.3
2.9		1.2
6.7		12.5
13.7		39.1
18.9		34.8
35.2		38.3
7.9		33.4
2		3.4
38.9		27.4
54.2		53.7
44		59.6
24.2		11.2
16		32.9
53		17.8
28.7		17.3
1.7		1.3
0.8		0.8
4.6		8.1
4.7		3.2
69.6		92.8
0.8		0.2
23		13.7
3.3		1.6
6.3		5
0.7		0.6
0.7		0.1
69.3		47.3
45.8		40.6
3.9		1.1
13.4		18.9
0.5		0.4
1.8		1.9
9.9		11.3
1.5		2.2
21.2		24.9
5.5		2.3
21.3		25.8
53.7		62.7
3.9		1.1
1.9		2.6
0.4		0.3
1.4		0.5
22.5		22.9
6.5		1.5
12.7		4.4
5.4		6.4
16.4		19.1
7.5		5.1
23		20.6
15.1		7.6
4.4		5.9
33.3		39.4
13		32.7
37.1		27.2
19.9		7.2
1.4		7.2
64.5		41.3
11		14.4
11.5		11.6
20.9		13.1
42.2		34.3
48.6		49.8
77.9		88.9
7.3		1
20		18.9
1		1.5
8.5		5.5
10.8		7.9
6.4		19.2
2		2.5
36.9		26.1
17.9		21.7
9		14.7
59.6		64.8
7.4		7.1
42.8		31.4
5.1		3.6
30.8		18
33.9		28.5
2		4.7
8.1		8.6
42.1		25
62.2		32.3
5.8		3.1
21.2		17.9
6.1		5.4
21.3		28.9
0.6		2.3
9.1		38.8
0.9		1.2
84.1		86.9
0.7		0.4
11		1.9
32		7.7
9.9		14.3
9.8		32.6
6.4		6.1
30.1		12
1.1		1.3
69.7		68.9
5.8		2.9
27.3		51.5
15.4		2.5
2.7		1.7
1.1		0.6
1.4		1.5
87.6		90.4
37.3		33
58.5		54.1
43.4		35.1
53.4		48
14.2		13.1
1.3		0.9
5.9		1.5
28.6		17.2
11.4		16.7
0.3		0.4
37.1		18.5
53.7		75.6
4		1.1
26		15.9
13.7		3.4
14.9		44.2
0.5		1.8
23.3		18.4
17.3		11.6
39.7		11.9
17		6.4
5.1		4
45.9		29.6
1.8		0.8
21.4		3.6
1.6		1.6
6.3		6.3
1.3		1.4
3.3		0.8
9		3.3
11.6		19.4
25.5		27
8.8		6.7
1.4		2.3
29.2		12.2
5.2		32.7
0.8		5.6
3.9		2.2
8.9		21.5
71.1		4.7
4.8		11.2
42.6		33.3
8.6		7.8
12.6		16.4
86.9		95.2
34.9		47.3
3.8		5
21.7		20.1
6.8		3.4
29.4		52.6
32.2		10.2
2		1.8
18		27
39.3		43.3
13.2		13.6
7.1		7.6
38		50.6
1.2		1.7
3.1		6.8
3.7		6.6
60.4		19.8
3		3.1
2.7		2.3
8.8		4
10.7		8.3
10		1
23.1		25.1
14.9		23.6
2.8		6.8
27.4		11.7
0.7		1.3
21.9		11.5
10		6.2
11.9		10.6
3.7		4.5
13.7		2
7.2		2.9
0.3		0.2
1.9		1.3
2.6		7.5
3.2		0.7
1.7		1.2
7.7		6.3
78.7		98
0.3		0.3
13.8		3.5
43.4		46.3
5.3		6.2
11.2		8.4
19.2		14.3
11.1		22.5
4.3		1.7
22.1		46.2
9.9		7
5.4		4.3
16		4.2
19.9		21.5
5.2		87.9
18.8		18
4.4		12.8
0.2		0.1
8		6.5
22.4		9.6
2.8		0
4.4		9.4
99.2		99.1
69.5		52.2
27.8		24.5
10.4		9
2.7		1.4
3.6		4.6
4.5		10.1
15.2		7.8
3.1		3.5
22.8		22.8
3.6		2.7
2		2.6
43		38
2.1		8.2
17.1		24.5
36.2		35.3
20.1		30.7
2.4		5.2
9		7.8
4.6		3.9
8.2		3.8
6.2		2.1
4.9		17.2
6.2		5.5
1.8		0.3
6.1		8.1
11.9		13.6
22.7		10.7
4.7		0
0.2		0
6.4		2.2
34.5		25.5
41.3		31.6
39.9		18.8
55.5		50.5
25.9		23.5
39.7		22.1
32.4		34
4.5		3
35.1		23.6
17.5		13.4
60.5		51.2
50.3		37.2
77.3		76.6
70.8		72.8
5.5		9.3
3.2		20.5
42.6		19.9
7.5		17.1
8.7		5.6
25.7		23
12.1		6.6
5.9		1
42.7		64
5.1		3.5
35.7		50.4
1.6		0
52.9		26.6
17.9		8.2
54		27.8
26.4		34.1
0.7		0.5
23.6		39.2
11		4.7
16.2		14
13.1		15.6
1.3		1.5
21.1		12.3
10.3		11.7
53		49
62.3		97.2
0.1		0.1
4.2		5.1
2.3		1.2
3.2		3.7
42.4		35.1
13.9		24.1
32.1		30.7
6.8		4.2
13.9		8.3
9		15.1
55.2		55.3
4.6		6.9
5.6		3
24		22.6
15.1		20.3
30		17
47.7		56.8
14.8		49.9
39		40.5
17.5		30.5
1.9		2.8
15.2		16
52.9		11.6
36.2		28.8
4		5.5
3.8		2.3
2.3		1.9
1.4		1.6
8.4		7.6
8.5		10.1
13.3		12.6
16.3		35.2
1.7		1.4
51.2		66.1
1.4		2.2
14		5
4.7		3.3
1.8		1
2.6		4.3
8.3		1.7
3.1		2
26.1		16.3
1.9		2.9
8.3		8.1
15.4		17.6
41.2		15.1
1.9		0.7
8.3		7.5
2.5		5.2
41		32.8
35.2		16.2
7		5
10.5		10.3
0.8		1.6
22.2		21.8
30.8		28.7
35.3		39.3
16.1		10.5
3.9		3.4
7.6		8.6
0.6		0.8

## Sheet: Extended Data Fig.4h
				Time (min)	P1			P2			P3			P4			P5			P6			P7			P8
				0	1.003	0.997	0.998	0.926	1.074	1.029	1.017	0.983	0.965	0.973	1.027	1.013	1.035	0.965	0.985	1.027	0.973	1.029	0.852	1.148	1.076	0.962	1.038	1.012
				3	33.225	34.421	34.188	31.273	33.895	32.591	5.826	6.642	5.987	6.085	5.588	5.598	2.831	2.714	2.876	2.3	2.264	2.29	1.747	1.76	1.787	2.101	2.091	2.079
				5	48.957	50.096	50.457	54.04	58.491	55.898	10.641	10.958	10.293	10.203	10.191	10.285	3.677	3.725	3.765	2.357	2.357	2.388	1.364	1.438	1.476	1.535	1.75	1.654
				10	78.926	78.727	77.697	103.666	110.101	108.785	21.541	22.799	20.784	23.615	21.81	21.865	9.073	9.186	9.077	4.915	4.903	5.129	3.203	2.93	2.137	2.605	2.842	2.971
				15	109.572	112.294	113.891	160.663	161.745	157.688	32.324	31.206	33.898	34.884	33.846	33.987	13.866	13.801	13.894	7.636	7.728	7.987	5.066	4.91	5.274	4.681	3.347	3.865
				20	126.47	130.742	128.987	193.845	191.944	190.326	34.654	35.591	38.983	33.43	36.917	34.13	15.769	12.924	14.797	7.855	8.671	8.128	6.068	5.997	6.157	5.497	5.02	5.668
				30	250.781	252.898	261.288	285.957	292.321	258.988	52.093	52.847	52.861	46.205	47.217	47.987	18.092	18.207	18.024	9.959	9.78	9.924	6.411	6.787	6.349	5.461	5.532	5.981

## Sheet: Extended Data Fig.4i
			position(nt)	0 min			5 min			30 min
			50	1.003	0.997	0.998	48.957	50.096	50.457	250.781	252.898	261.288
			297	0.926	1.074	1.029	54.04	58.491	55.898	285.957	292.321	258.988
			898	1.017	0.983	0.965	10.641	10.958	10.965	52.093	52.847	52.861
			1237	0.973	1.027	1.013	10.203	10.191	10.285	46.205	47.217	47.987
			1578	1.035	0.965	0.985	3.677	3.725	3.765	18.092	18.207	18.024
			1941	1.027	0.973	1.029	2.357	2.357	2.388	9.959	9.78	9.924
			2403	0.852	1.148	1.076	1.364	1.438	1.476	6.411	6.787	6.349
			3105	0.962	1.038	1.012	1.535	1.75	1.654	5.461	5.532	5.981
