# Supplementary material for: Incomplete transcripts dominate the Mycobacterium tuberculosis transcriptome
Source: Nature. 2024 Feb 28;627(8003):424–30. doi: 10.1038/s41586-024-07105-9 (PMC10937400; doi:10.1038/s41586-024-07105-9)
Supplement: Supplementary file 15 — Source Data Extended Data Fig. 5 [file 41586_2024_7105_MOESM15_ESM.xlsx]

## Sheet: Extended Data Fig.5b
					T1 (TU)			T2 (TU)			T3 (TU)			T4 (TU)			T5 (TU)
				PF value	0.26	0.28	0.3	0.12	0.14	0.14	0.67	0.69	0.63	0.19	0.22	0.16	0.65	0.68	0.62

## Sheet: Extended Data Fig.5c 
		gene name	rne	gpsI	rhIE	rnj	rphA	orn	rnhB	rnc	rnpA
		Knockdown efficiency (control =1)	0.064	0.101	0.069	0.168	0.105	0.129	0.094	0.015	0.068
			0.066	0.112	0.068	0.167	0.103	0.116	0.092	0.015	0.058
			0.159	0.159	0.068	0.189	0.061	0.059	0.045	0.016	0.053

## Sheet: Extended Data Fig.5d
			T1			T2			T3			T4			T5
	rne	Control	1.09883	0.995432	0.905737	0.975782	1.06428	0.959934	1.05431	1.05685	0.888844	1.10733	0.936021	0.956652	1.00585	0.94762	1.04653
		+ATc	0.660957	0.575225	0.627593	0.162049	0.1607	0.173648	1.25848	1.29949	1.26	0.820018	0.771985	0.839154	0.394462	0.332699	0.36308
	P value between control and ATc groups for each transcript unit		0.00344717			1.40428e-05			0.00885091			0.030114			4.6744e-05
	gpsI	Control	1.09559	0.972215	0.932195	0.986604	1.00424	1.00916	0.934488	1.22751	0.837998	1.02747	0.964994	1.00753	1.04754	0.966315	0.986147
		+ATc	1.29801	1.21838	1.20222	1.0335	1.08876	1.01621	0.327481	0.588331	0.268402	2.23568	2.26176	2.22079	1.09241	1.04836	1.12823
	P value between control and ATc groups for each transcript unit		0.0139931			0.114345			0.0166962			5.91572e-07			0.0560324
	RhIE	Control	1.20091	0.905353	0.893732	0.990657	1.01257	0.996768	1.02376	0.984898	0.991339	0.937615	1.00076	1.06163	0.996516	0.965254	1.03823
		+ATc		1.38341	1.17225	0.946173	0.811066	0.896558	0.965787	1.00387	0.787525	0.999682	1.04804	0.983681	1.03257	0.985727	1.01017
	P value between control and ATc groups for each transcript unit		0.164554			0.0447693			0.298245			0.809667			0.724535
	rnj	Control	1.17869	0.923661	0.897654	1.00307	0.990147	1.00679	0.781155	1.39546	0.823389	0.989307	0.988692	1.022	0.965799	1.0178	1.0164
		+ATc	1.54341	1.28996	1.13013	1.02936	1.13456	0.997527	1.1015	1.07148	1.02784	1.1901	1.22269	1.18083	1.14087	1.12741	1.20654
	P value between control and ATc groups for each transcript unit		0.0990419			0.266524			0.753792			0.000297152			0.00606777
	rphA	Control	1.06054	0.999261	0.940198	0.979188	1.01447	1.00634	0.909865	1.1505	0.939632	0.957386	1.06695	0.975667	0.974763	0.979987	1.04525
		+ATc	1.01305	1.0165	0.87242	1.04107	1.03036	1.06075	1.45223	0.866243	0.881256	1.13714	1.02142	1.06581	0.968593	0.912868	1.00787
	P value between control and ATc groups for each transcript unit		0.608134			0.0338018			0.764076			0.192684			0.359727
	orn	Control	1.00958	1.03346	0.956956	1.0217	1.01126	0.967039	1.0044	1.14372	0.85188	0.892869	0.863827	1.2433	1.01804	0.940968	1.041
		+ATc	1.32249	1.20687	1.19916	2.11785	0.951348	0.981407	0.886092	1.22045	0.9493	0.814988	0.923858	0.906256	1.13759	1.18463	1.16518
	P value between control and ATc groups for each transcript unit		0.00609881			0.413689			0.895252			0.402719			0.00806943
	rnhB	Control	1.09315	0.931263	0.975591	0.968597	1.06806	0.963338	0.916709	1.09948	0.983809	1.02607	1.02479	0.949142	0.97141	0.973866	1.05472
		+ATc	0.759696	0.765384	2.08388	1.24642	1.26264	1.23607	1.12173	1.11038	1.11438	0.949176	0.940824	0.967168	1.0775	1.08871	1.07446
	P value between control and ATc groups for each transcript unit		0.670653			0.00206733			0.0969417			0.147892			0.044346
	rnc	Control	1.08436	0.944903	0.970736	0.977415	1.01899	1.0036	0.964081	1.03921	0.996707	0.940456	1.0325	1.02705	1.0621	1.01706	0.920839
		+ATc	1.51853	1.42823	1.52075	0.898838	0.950237	0.885943	1.40481	1.41081	1.36715	0.959516	1.0423	1.09923	1.06743	1.05399	1.0883
	P value between control and ATc groups for each transcript unit		0.000742281			0.0186783			0.000105117			0.540084			0.178061
	rnpA	Control	1.12806	1.00634	0.8656	0.992923	0.998328	1.00875	1.00878	0.971106	1.02011	1.02307	0.975248	1.00168	0.993891	1.0082	0.997913
		+ATc	0.523845	0.466654	0.494926	0.322178	0.305205	0.311859	0.693162	0.758178	0.713946	1.10375	1.14019	1.09579	1.13771	1.0676	1.10757
	P value between control and ATc groups for each transcript unit		0.00288146			5.68583e-08			0.000328109			0.00432965			0.00734935
