# Supplementary material for: Incomplete transcripts dominate the Mycobacterium tuberculosis transcriptome
Source: Nature. 2024 Feb 28;627(8003):424–30. doi: 10.1038/s41586-024-07105-9 (PMC10937400; doi:10.1038/s41586-024-07105-9)
Supplement: Supplementary file 16 — Source Data Extended Data Fig. 6 [file 41586_2024_7105_MOESM16_ESM.xlsx]

## Sheet: Extended Data Fig.6c
Group	Control	RpoC-his overexpression
Ratio	3.96262	61.1412
	1.81977	57.4856
	1.68553	50.5813
P value	7.12121e-05

## Sheet: Extended Data Fig.6e
Group	NET-SEND-seq	Total RNA SEnd-seq
Ratio	0.0601934	5.72219
	0.413274	6.00058
	0.512236	4.04677
	0.541002	4.5411
P value	6.56059e-05

## Sheet: Extended Data Fig.6l 
Primary	Total	Nascent
23.3	65.9	44.6
17.5	3.7	7.7
4.7	0.4	5.7
9	4.8	11.2
56	40.2	54.2
2.5	11.4	3.9
8.4	35.9	27.2
28.8	10.7	15.3
11.6	7	17.3
64.8	79.7	80.9
1.7	1.6	12.7
35.9	32.9	62.6
11	10.8	14.4
8.5	16.9	55.2
22.8	14.2	36.7
2.5	3.2	5.3
16.7	17.5	39.7
4.9	30.1	19
47.9	69.5	84.2
5.1	3.5	11.5
0.7	0.9	3.5
10	3.2	17.5
59.2	33.5	23.2
2.5	2.9	4.9
11	16.2	17.7
24	17.7	40.3
3.5	9.8	2.8
25.4	2.5	38.5
25.7	6.3	13.7
0.6	1	6.3
54.8	14.3	68.9
14.8	6.9	11.6
10.5	17	28.5
9.7	12.5	14.5
2.3	16.2	14.6
0.3	2.1	2.8
6.7	0.5	11.8
53.1	19.3	37.4
15.4	6.2	20.1
6.8	23.6	11.5
7.8	10.3	19
10.8	16.4	14.7
0.5	4.9	7.1
10.8	31.2	26.5
3.9	1.3	23
2.4	1.8	9.8
35.5	12.7	27.6
61.2	52.8	24.2
6	8.1	13
2.5	5.8	28.4
4.6	0.6	10.8
1.8	0.3	3.8
37.7	5.8	54.9
22.4	18.1	50.4
6.4	11.4	9.2
19.2	13.9	16.3
0.8	0.1	1.1
8.7	12.6	20.8
5.4	8.6	21.2
24.8	18.4	36.2
16.2	5.5	7.4
3	6.3	27.8
20.1	24.7	37
2.7	4.7	18
12.8	12.5	18.5
11.8	14.2	53.5
35.4	22.3	59.8
2.6	3.7	5.4
11.2	30.1	38.7
6.9	13.4	42
41.8	20.1	53.3
35.2	17.6	37
11.6	4.6	35.2
29	54	15.6
5.2	7.4	8
2.3	5.3	13.1
5.6	16.3	8.2
3.6	2.2	5.7
47.8	43.9	61.8
1.5	1.2	4.4
1.2	7.9	4.7
12.8	24.3	44.2
1.2	21.8	8.4
21.7	50.9	55.2
0.9	1.6	8.7
2.5	6.1	6.1
3.7	4.6	9.8
17.1	3.9	79.8
24.9	69.2	39.7
12.3	8.2	26
42.1	27	60.1
53.1	78.4	58.3
43.7	47.8	42.7
5.4	2.7	16.3
19.2	11.2	21
21.6	43.3	61.8
3.8	9.9	24.6
8.6	32.5	33.4
75.8	50.1	72.2
0.4	3.4	0.8
5.7	8.1	28.3
37	32.9	31.8
18.3	4.9	23.8
15.3	39.9	38.8
13.8	24.8	32.1
1.3	1.9	0.9
1.2	1.4	10.6
6	5.6	7
20.3	13.2	10
1.6	2.9	18.9
15.8	16.9	16.9
1.1	3.7	4.5
13.3	7.1	39.3
1.9	7.9	10.9
1.3	1	9.4
4.1	3.4	12.7
3.1	3.3	13.4
4.6	11.8	14.3
32	45.6	35.3
4.6	1.3	21.9
78.6	74.5	76.5
24.7	17.6	33.8
1.1	1.5	13.5
30.1	23.3	52.5
7.7	6.5	22.4
6	8.1	23.8
31.4	8.7	25.7
31.7	5.2	11.6
3.2	3.8	16.5
7.4	5.7	4.8
2.8	2.5	6.3
31.4	17.1	14.3
1.1	2.7	9.5
18.8	29.3	42.7
5.7	9.8	21.7
0.7	0.8	9.2
4.2	6.8	31.4
6.9	0	3.3
46	57.9	38.4
35.7	31.7	61.1
7.1	8.9	19.4
49.4	41.9	62.6
12	11.2	11.1
25.2	12	17.6
51.7	31.2	30.3
26.4	39.5	53.2
30	17.6	62
2.6	4.5	19.3
4.9	56.4	34.3
1.2	0.9	2.2
31.5	3.3	46.4
2.8	1.4	19.8
4	52.1	19.6
2.8	2.7	7.4
1.2	0.1	6.8
5	1.6	3.9
1.5	5.2	8.9
4.5	40.8	21.5
3	2	12
9.8	8	19.5
7.3	0.7	3.7
0.9	0.6	4.7
1.1	0.4	3.3
0.6	2.3	10.1
17	8.5	19.2
14.9	5.8	33.8
3.8	2.9	11.8
2.2	7.9	11.2
6.3	12.8	14.2
4.1	3.5	15.3
9.7	3.3	22.1
14.9	9.4	13.6
10.2	3	9.8
47	43.5	69.6
3.2	11	20.5
44.5	17	21.8
8.4	4.7	23.9
0.5	0	2.5
73.4	33.4	41
1	3.9	18
4.8	19.6	18.2
0.1	3.3	2.4
6	8.5	6.5
73.4	54.4	89.1
1	2.5	10.2
2.8	3	4.5
3.3	9.9	28
0.5	0.8	2.5
3.9	2.1	6
43.7	23.3	56.5
57.3	30.3	26.3
10.2	3	7.6
0	1.7	5.8
1	0.2	6.9
1.9	1.5	13.4
8.7	29.8	16.2
9.7	1.5	6.8
2.1	0.8	1.9
30.2	4.7	17.9
15.3	27	21.2
0.5	0.7	0.6
80.2	64.7	76.8
20.6	6	23.1
48.4	28.5	67
8	15.2	46.3
13.4	4.8	23.6
1.3	2.1	7.3
9.5	7	49.8
0.4	0.6	1.8
10.7	7.3	4.3
10.2	6.7	21.7
7.6	10	8.1
0.4	2.7	6
6.3	10.1	23.3
5.2	7	18.4
1.8	2.5	16.3
1.4	0.4	3.5
3	1.4	5.4
3	23.4	20
3.4	2.9	11.8
0.9	2	0.4
30.5	11.8	40.2
1.4	2.7	3.6
0.1	0.3	1.6
14	34.4	61.2
5.3	2.5	6.2
9.3	1.8	7.8
2.2	0.4	2.4
22.3	56.5	28.1
6.4	4.9	5.3
10.3	19.7	32.6
1	0.6	1.2
46.1	88.8	42.7
1	0.2	2
0.4	0.1	3.2
4.4	1.3	19.5
5	0.6	3.3
6.6	3.2	12.6
14.6	25.8	30.7
0.6	0.7	1.5
17.4	18.1	17
60.9	51.7	28.3
2.5	0.6	12.5
11.6	20	32
3.5	3.2	5.8
8.3	0.7	7.5
21.7	48.7	37.1
9.4	3	9.9
11.1	2.4	23.5
2	5.3	5.3
12.3	9.3	26.4
12.7	2.5	27.1
2.8	0.8	3.6
14.5	3.6	5
15	21.1	40.2
11.1	3.4	25.1
1.7	3.8	5.3
23.1	20.4	36.5
6.8	7.4	51.6
9.6	48.6	72.2
16.9	7.8	28.8
12.2	17.5	14.8
4.5	2.1	5.8
1.2	0.3	1.6
52.1	66.2	74.9
19.6	15.7	28.8
7.2	4	10.6
0.8	5	12.2
0.5	4.6	4.8
59.4	38.4	66.2
1	0.8	0
10.9	25.3	22.3
6.7	4.6	11.3
2.7	10.4	9
12.1	24	39.4
2.4	3	13.7
2	4.9	15.8
0.9	0.6	0.1
34.5	35.9	40.3
3.4	0.6	3.8
0.4	0	1.3
0.7	0.5	12.8
24.1	13.6	41.1
46.2	83.1	69.1
6.2	6.3	10.5
6.6	36	27.8
3.8	2.1	8.4
12.8	17.3	33.4
0.3	3.9	2
0.9	1.4	1.3
3.6	5.1	14.7
16	19.5	4.4
1.2	0.8	5.1
4.1	3.3	11.8
6.6	16.4	11.6
6.4	16.5	19.9
5	10.5	27.4
72.8	20	38.6
28.1	69	58.5
4.3	6.5	14
5.7	3.4	10
6	11.4	25.7
6.3	36.5	25.5
4	4.6	8.6
18.4	23.8	43.2
1.3	2.6	7.4
7.1	16.4	26.7
65.9	63.2	72.8
5.1	3.1	12.9
6.8	6.5	16.8
9.1	16.3	15.4
50.8	14.8	78
2.2	2.6	23.9
6.2	9.2	25.3
1.4	2.2	13.7
4.8	22.2	23.7
3.1	5	13.7
21.6	4.8	11.8
6.2	2.5	9.8
2	7	3.6
11.2	21.2	26
1.5	0.5	9.1
6.6	8.6	22.2
3.6	3.3	37.4
8.3	21.5	20.1
5.9	2.6	8
46.9	39.8	25.3
10.4	5.1	9.7
12.5	70.5	46.8
10.3	8.6	19.3
1.6	4	9.8
13.1	1.1	7.3
0.4	1.3	6.3
0.1	0.3	0
27	25.1	67
1.1	6.4	5.7
52.4	60.4	66.1
17.6	17.9	32.4
10.2	1.2	14.5
3.8	3.7	35.6
6.5	13.6	14.7
9.6	7	11.9
5.9	28	48
14.6	34.7	17.6
7.5	7.5	30
2.1	1.2	0.4
11.9	2.6	34.5
50	12.6	59.6
19.9	52.8	39.2
1	2.4	2
38.5	2.4	11.1
11.6	12.4	26.5
9.5	16.8	26
28.3	0.4	4.8
4.9	1.7	9.7
3.4	20.2	5.4
0.3	1.7	0
10.1	9.4	19.6
1	2.6	9
0.9	1.8	1.4
4.7	2.7	6.1
6.5	7.7	32.4
5	7.3	8.4
20.5	22.2	26
1.7	5.5	6.6
3.3	4	22.9
21.4	22.8	35.5
1.5	5	3.9
22.4	35.4	44.9
0.7	3.1	7.7
0.1	0.3	0.3
2.2	19.8	7.6
22.6	39.2	41.6
10.6	24.2	22.2
28	33.2	52.3
30.5	23.4	55
0.3	2.8	14.9
1.2	7.9	4.3
6	20.1	22.3
19.8	13.7	16.1
1.2	1.3	1.1
6.6	25.5	17.7
2.8	12	11.9
6.3	16	12.3
2.4	5.7	11.4
0.5	1.1	6.3
99.4	98.7	92.7
11	9.8	10
3.1	4.3	4.5
12.1	11.4	14.6
88	73.5	50.3
50.4	49.2	76.3
60.5	13.6	23.1
30.3	21.4	21.7
5	23.6	6.2
62.8	22.5	51
1.1	0.3	5.7
10	56.1	36.9
1.1	1.1	2
35.5	21.2	29.5
9.6	6.4	17.6
3.6	38.9	16.6
47.9	56.3	58.5
6.9	13.9	16.2
3.8	4.6	4.7
2.3	12.1	8.8
8.1	0.6	34.2
84.5	77.2	58.5
30.1	44.5	45.5
0.3	0.8	1.9
1.3	4.3	3.7
5	3.7	5.4
6.2	3.7	21.9
10.7	1.2	17.9
4.6	1.5	20.5
96.9	89.4	76.5
12.2	37.4	43.8
53.1	58.5	60.7
6.6	20.4	16
7.3	4.3	7.7
1.5	0.8	4.1
64.3	43.7	82.7
1.3	5.7	2.3
20.1	17.3	33.6
17.1	25.5	63.1
8.7	13	20.2
0.2	0.1	1
4	16.6	17.9
29.1	31.4	67.5
3.9	4.7	8.5
29.2	29.5	54
13.3	32.7	35.8
28.9	42	49.8
9.2	2.4	10.5
16.8	10.7	48.2
9.8	17	8.2
86.3	90.1	70.1
0.8	2	6.9
5.8	8.3	17.1
4	8.4	31.2
7.3	5.8	29.1
58.1	28.2	42.1
12.7	6.1	14.3
4.2	0.3	3.7
1.2	0.4	6.5
0.3	0.2	2.1
3	1.1	6
3.8	0.6	5.2
67.8	80.9	72.4
0.4	0.1	0.7
42.9	76.2	71.9
16.1	6.3	26.7
0.6	0.6	3.1
9	18.1	12.1
13.8	10.9	22.1
4	2.4	14.9
9.2	9.1	15.2
5.2	1.8	9.8
1.8	0.9	5.1
4.9	1.6	11.9
70.9	55.2	59.8
13.2	10.1	13.4
4.4	15.1	24.9
12.1	3.4	8.8
29.7	53.5	44.8
24.1	28.6	18.6
6.1	4	10.2
10.7	11.3	24.8
3.2	2.2	2.3
49.2	30.3	34.6
43.5	48.7	61.4
30.1	10.5	19
5	2.9	15
0.2	0.1	0.1
0.3	1.2	1.9
32.6	50.3	41.2
12	6.7	0
0.2	0.2	0.3
14.1	23.8	42.2
20.9	6.8	19.7
11.7	36.8	42.8
7.8	6.1	18
16.7	11.9	21
0.6	0.6	1.6
0.2	0	1.5
1.1	1	1.8
10.3	7.3	30.9
6.4	1.9	15.4
7.1	21.4	8.4
19.5	23.6	35.1
13.9	8.4	32.3
68.6	83.2	84.4
49.2	50.5	51.7
2.3	15	23.7
2.4	2	8.5
19.7	76.6	50.7
36.4	17.3	16.4
35.4	10.7	28.8
3.6	18	29.8
6.8	8	6.6
7.5	13.4	22.8
2.8	2.7	6.1
5.4	1.2	6.3
2.6	3.1	16.4
3.1	8.5	8.8
4.1	5.7	23.2
2.5	3.3	6.6
3.3	0.8	8.1
2	4.4	9.2
0.6	12.8	6.7
5.4	3.3	27.5
24.8	17.2	38.5
17.6	27.7	42.8
2	5.1	13.5
1.3	6.1	7
6.3	10	10.3
27.9	42.5	39.7
0.6	0.5	1.9
41.6	24.6	32
21.7	22.1	29
61.4	31.3	51
0.8	2.3	4.5
2.4	5.1	2.3
63.9	16.2	10.8
15	12.3	24.4
16.6	38.9	38.9
61.8	40.4	59.5
3.4	2.2	9.8
12.5	11.3	19.3
6.4	2.3	18.4
7.2	9.6	19.8
4.3	9.5	35.9
4.7	14.6	32.4
12.1	23.4	51.6
11.7	10.8	12.9
2.3	4.7	22.3
34.4	33.1	45.6
2.6	8.5	20.9
3.8	2.4	12.2
4.5	1.5	0.8
60.5	51.5	18.3
2.5	14.3	3.1
6.7	16.4	65.2
1.1	1	3.8
24.7	14.5	23.9
5.5	1.6	8
5.6	0.2	11.6
1.9	0.9	12.1
2.2	2.2	15.8
3.4	1.9	9.8
4.1	7.3	13.1
8.4	12.5	11.5
6.1	6.4	20
12.6	8.8	39.2
15.8	19.6	44
10.2	7.6	28.8
3.6	8.6	2.1
0.9	0.3	3.4
8	26.7	4.5
0.4	0.7	0.2
50.9	24.1	39.9
19.1	17.6	27.5
14	6.5	23.2
9.7	9.5	16.8
17.2	4.1	12.1
4	12.9	27.5
68.6	84.3	52.3
4.5	6	30.9
4.7	3.1	15.9
13.9	3.2	4.1
0.2	0.2	6
2.4	0.2	7.3
7.8	3	6.7
4.4	2.9	17.7
7	7.4	5.2
7.8	11.3	12.3
19.6	10.2	24.6
44.6	33	56.6
5.3	4.3	3
11.6	8.1	27.6
13.9	4	14.1
13.3	19	24.6
11.4	24.4	18.9
6.5	16.5	23.4
25	54.1	72.7
5.5	23.7	42.1
5.3	3.4	11.7
8.7	8.2	16.3
15.7	23.7	31.7
31	11.2	26
22.8	14.8	16
2.5	1.4	7.9
71.8	35	42.9
9.2	8.2	46.5
1.3	0	4.3
0.4	0	2.1
12.1	2.6	7.3
1.7	2.3	4.7
61.3	40.2	49.3
9.1	2.3	10.3
46.5	30.7	37.7
13.8	3.6	16.2
17.6	5.1	22.8
1.5	0.4	6
4	4.6	19.2
4.5	0.4	2.5
22.3	19.5	35.8
4.1	2.5	10.1
25.4	12.2	38.1
0.9	2.4	4.6
30.5	38.3	59.1
20.6	18	36.5
4.8	8.2	53.3
2.3	1.6	2
20.5	17	60.9
9.8	7.4	20.4
27.5	18.3	29.1
0.2	0.5	2
15.7	8.7	16.9
9	72.7	47
27.9	12.8	35.2
4.7	0.1	8.2
6	4	6.9
14.3	8.8	49.3
9.5	6.2	15.2
37.4	6.6	37.1
20.2	19.4	12.4
14.1	41.8	40.5
2.5	8.6	29.8
0.8	3.7	2.7
0.2	0	0.2
2.4	2.7	3.8
75.4	78.6	57.2
1.2	3	6.7
2.8	0.9	4.5
0.4	5.8	3.3
8.6	15.9	43.4
10	8.1	7.9
52.1	46.3	51
5.6	2.4	12.3
7.5	4.7	10
2	3.9	13.1
5.2	10.7	14.3
13.7	20.6	21.8
8.9	17.8	25.9
18.7	19.9	35.2
3.9	1.5	6.3
14.1	21.4	9
23.6	55.8	42.3
22.8	35.3	22.7
7.5	13.1	52.4
15.9	60.6	20.7
9.5	38	41.5
5.3	8.2	16.1
6.9	9.5	20.7
7.9	67.8	42.1
5.1	6.5	44.6
0.7	9.8	4.8
41.8	68.3	55.1
8.5	10.4	25.1
43.3	18	39.3
32.8	12.6	49.7
24	18.2	29.4
0.9	0.2	8.3
30.1	27.1	36.1
3.1	0.6	0
0.3	6.2	2.5
28.1	14.3	53.7
11.4	2.1	18.8
10.2	3.7	12.6
7.8	8.5	24.8
8	19.6	12.9
6.5	7	18.2
13.3	10.3	6
29.1	36.7	57.8
0.6	1.2	10.4
7.2	2.5	23.7
15	7.5	22.1
22.3	16.8	44
4.8	4	12.2
11.3	3.9	1.9
10.9	13.9	23.4
10.4	6.3	10.7
12.2	56.5	8.2
0.3	3.5	3.4
19.8	32.9	16.8
3.5	1.3	4.7
0.4	0.9	15.3
6.5	7.9	12.7
20.9	21.4	49.5
20.7	16	20.2
2.4	2.7	12.7
2.7	4.9	2
2.1	7	12.4
10.8	30.9	41.7
40.2	62.3	43.1
2.1	1.3	2.4
0.5	1.6	1.5
3.2	1.6	3.5
10	7.5	11.7
1.5	0.8	1.3
0.2	0	0.4
17.7	7	30.2
2.3	7.6	10.6
48.2	2.6	11.1
23.5	37.1	51.4
8.9	2.9	15.1
5.4	5.6	17.5
2	2.6	10.3
8.9	23.7	61.6
5.4	2.7	8.1
6.7	2.5	13.1
3.5	3.2	12.5
4.8	14.5	32.1
1.8	1.1	4.8
15.2	45.8	31.6
5.9	2.4	10.3
18.2	16.3	38.7
53.4	83.8	78.3
5.5	1.7	18.7
6	1.5	11
4.7	13.9	12.4
2.6	9.4	13.7
1.3	1.2	3.7
11.1	9.4	37.3
0.9	5.1	7.2
8	14.4	33.9
0.6	0.3	0
4.8	3.3	14.7
11.8	66.4	67.1
99.8	99.9	99.7
3.3	1.8	13.5
0.4	0.3	1.6
8.6	8.2	21.8
1.8	1.9	7
1.2	0.9	1.4
3	3.2	8.8
5.1	17.9	3.2
29.8	21.1	23
0.8	21.2	30
7.2	6.5	8.5
5.3	9.5	14.8
3.1	10.1	7.7
2.2	6.5	8.5
3.6	2.4	4.8
43.4	49.4	31.6
19.7	31.5	37.5
6.8	4	10.6
2	26.1	36.5
3.5	6.1	11.9
69	76.9	49.8
3.1	1.7	1.9
9.2	6	7.1
5.2	2.5	4.7
5.4	2.2	30.9
3.7	1.3	4.5
5	1.5	7.4
3.6	0.8	7.4
21.4	13.4	36.2
37.7	50.8	65.7
4.6	6	12.9
33.3	57.9	13.6
25.7	14.4	23.5
0.5	0.5	3.2
14.3	16.7	29.4
23.5	20.3	30.7
42	12.1	16.5
3.1	1.5	9.7
1.1	0.6	3.9
33.7	54.3	67.7
65.9	8.4	37.4
10.5	3.6	27.7
6.9	43.1	11.3
20.2	17.9	34.2
16.7	17.4	24.4
7.9	2.3	10.3
25.4	22.9	46.2
17.2	6.9	15.2
3.2	1.6	1.6
41.2	19.1	45.7
0.2	0.3	2.9
18.2	7.8	20.4
0	0.2	0
83.7	23.8	51.3
0.9	0.3	4
8.2	7	4.5
2	0.4	5.1
8.2	2.5	12.7
23.9	16.6	28.4
3.4	44.4	30.7
22.1	8.5	62.7
44.3	25.7	36.1
30.2	31.4	20.7
0.6	1.1	5.5
12.6	9	10
1.7	1.1	6
11.7	3.9	20.8
3.6	2.6	5.7
1.6	0.3	2
6.2	56.6	33.1
4.3	9.6	18
6.9	3.1	20.3
11.9	9.1	22.6
3.3	2.2	11.9
33.6	15	36.6
5	1.2	2
3.8	1.9	20.6
14.2	1.4	5.8
45.7	26.6	70
31.2	19	36.2
26.2	44.7	32.8
3.7	24.7	49.9
1.6	2.7	4.5
23	30.5	22.7
5.1	4.4	14.1
52.2	16.2	16.2
12.5	3.8	4.3
4	4.3	39.8
6.1	3.5	13
0.9	2.6	8.8
28.5	20.6	28.5
93.7	82.4	69
5.4	1.5	16.3
19.8	32.1	15.8
7	3.1	23.5
40.8	51.7	72.8
10.8	1.3	13.3
12.9	17.3	21.5
1.9	42.3	16.8
1.6	4.1	10.8
7.4	9	16.6
15	20.7	45.3
9.3	39.4	27.9
12	9.8	19
3.1	0.8	21.9
3	9.8	11.8
2.2	2.2	5.1
71	65.3	31.8
8.4	4.8	26.8
42.5	32.5	9.9
3.9	5.5	10.5
46.9	12.2	32.6
2.6	2.3	11
3.3	13	7.4
5.8	4.9	18.1
57.3	28	26.6
6.2	1.7	2.3
40.7	7.9	33.8
8.6	10.8	33
2	7.1	5.5
4.5	3.3	10.7
6.7	8.6	8.4
7.6	5.6	8.2
5.3	5.5	10.8
6.5	8.7	10.7
1.6	5	3.9
22.1	1.4	28
4.9	8.7	15.4
9.4	8	19.6
67.8	38.8	44.5
1.5	0.4	4.4
12.6	36.3	25.4
47.2	40.5	51.2
4.6	7.7	17.5
1.3	7.1	6.7
5.5	16.4	14.7
27.9	54.1	22.6
3.9	1.7	2.6
10.9	4.7	21.1
2	1.1	12.2
3	14.9	10.3
6.5	4.6	7.1
23.3	3.2	16.3
0.6	0.6	0
27.4	6.8	23.3
18.7	4.3	41.8
2.1	1.8	13.9
2.2	2	7.4
37.7	19.7	39.1
50.1	30.5	22.5
15.3	11	39.2
6	3.4	16.5
0.4	10.3	2
5	30.8	24.7
11.8	1.3	3.9
0.6	0.3	2.4
1.2	2.7	7.6
3.1	1	7.5
4.5	1.2	2
23.1	7.9	12.5
5.8	3.4	15.7
5.1	24.2	7.6
0.9	2.9	14.6
34.1	29.9	34
69.8	48.3	55.6
33.9	21	32.6
14.9	19.8	18.4
2.5	6.6	11.5
10.8	5.5	4.6
0.3	0.8	4.7
1.1	3.3	12.4
0.6	4	10.1
15.1	6	13.9
8	5.9	26.4
23.2	24.3	14.9
0	0	0.8
36.9	21.1	21
6.7	2.5	19.9
1.1	0.1	2.8
4.1	0.6	2.1
5.5	2.5	10.3
4.1	1.5	5.2
4.8	9.6	14.3
53.7	9	21.2
1.9	2	5.9
3.5	0.1	2.3
19.4	6.3	36.9
19.7	7.3	21.7
5.8	2.3	9.1
0.3	1.2	10.8
12.1	3.5	19.7
0.2	0.2	1.5
1	1.8	12.7
14.1	30.8	14.5
1.6	0.7	1.6
9.6	3.2	14.2
3.9	6.1	9.3
2.7	3	5.6
35.3	36.2	33.6
4.6	1.7	5.7
6.4	1.4	8.5
10.6	2.9	23.9
11	2.2	11.2
0.6	0.1	0.6
2.6	12.7	20.9
30.7	6.5	28.5
27.8	16.7	34.9
24.4	2.7	32.7
6.8	7.1	19.2
29.1	27.9	16.5
19.6	2.6	16
12.5	1.1	22.4
6.4	4	10.5
2	7.1	8.7
12	33.5	44.2
0.6	15.4	4.2
1	4.6	1.4
21.5	20.4	56.8
2.8	4.1	4.7
3.5	3.1	10.3
26.2	45.6	41.7
6.8	3.1	13.7
40.3	9.9	7.1
7.8	12.4	30.8
18.7	33.6	33.6
42.5	25.9	61.1
10	7.8	6.4
1.4	5.8	40.1
0.7	0.6	28.3
52	60.8	54.7
0	0	0.6
13.9	41.9	12.4
11.5	6.1	19.4
17.9	29	38.7
10.4	8.3	32.2
3.4	2.7	2.6
7.8	7.2	18.3
1.3	1.2	2.6
8.4	11.2	54.5
1.5	0.8	7.3
12.3	20.4	18.4
5.4	27.4	27.4
6.5	7.2	30
2.7	1.6	3.7
3.6	3.3	9.3
11	8	10.2
1.6	6.2	7
41.4	19.6	59.8
0.9	1	4.1
0.6	1.2	2.2
82.9	28	73.6
18.6	12.8	33
17.7	38.5	51.3
10.4	4	3.7
15.1	67.3	30.6
0.2	1.3	1.8
22.5	25.1	18.7
20.4	26	12.8
11.6	12.7	29
24.7	3.1	16.7
13.6	0.5	44.8
3.7	10.8	7.6
0.2	0.2	0.7
2	0.2	7.8
8.4	3.8	4.5
7.5	9.3	19.3
16.3	9.4	15.7
34.6	22.9	18.8
83	34.8	96.4
14.7	11.2	25.4
49.2	50.3	76.1
16.4	10.5	21.3
19.3	5.7	14.4
2.8	3.4	8.1
8.1	2.2	6.7
8.1	2.6	9.1
1.3	0.8	5.6
53.4	24.7	46.4
13.2	11.7	13.9
0.6	0.5	1.6
8.8	12.5	6.9
6.8	22.7	22.4
80	73.2	67.7
4.3	3.4	16.1
82.4	42	34.6
2.1	5.2	12.8
18.9	12.7	29.3
32.4	11.2	9.4
1.1	3.6	7.7
4.9	10.8	22.2
25.9	12.8	53
27.6	9.2	19.1
2	5	2.7
1.2	16.7	29.7
19.8	37.8	44.3
38.7	25.4	28.6
46	43.9	76
8	14.1	22.8
11.4	14.9	24.5
14.1	9.6	51.8
5.3	0.5	24.4
13.1	4.3	11.8
0.6	0.4	2.1
3.5	2.5	13.5
3.9	19.9	16.5
1.3	0.8	5.4
6	2.3	12.8
15.9	71.5	33.8
5.2	2.4	13.5
9.8	23.2	17.8
29.9	12.2	49.6
0	0.2	1.3
2.3	1	16.3
2.1	5.3	18.5
24.7	28.4	37.8
1.9	8	12.5
5	1	7.9
10.5	46.3	47.9
1.2	5.9	6.6
9.1	3.3	3.1
0.8	1.2	1.8
1.2	0.5	2
6.3	38.1	24.6
10.4	2.3	5
18.5	25.6	40.1
7.1	3.3	11.2
23.1	14.5	50.8
34	22.5	36.6
1.7	4	1.8
3.9	26.6	32.5
32.4	36.5	60
2.6	1.1	16.8
32.4	43.7	61
7.6	15	22.8
39.7	14.8	31.8
65.3	53.3	71.5
47.2	7.9	14.5
10.3	28.1	45.5
15	11.3	27.3
8.3	5.3	37.6
1.3	2	5.6
22.2	12	4.5
68.5	56.7	44.1
10.4	5.9	10.7
67	60.6	45.4
16	2.8	14.6
3.5	2.4	8.4
0.9	1.7	2.7
49.3	34	53.7
70.6	67.9	62.9
42.2	64.3	84.6
2.6	4.8	9.9
40.7	30.7	50.8
9	9.2	11.5
0.2	0.7	0
5.8	23.6	21.7
6.2	11.2	22.4
0	1.6	2.1
5.5	9.3	31.9
1.8	1.9	5
37.9	20.1	24.6
51.5	70.3	65.4
4	7.6	17.5
5.7	15.1	19.4
5.1	0.3	9.8
11.1	0.7	10.7
3.8	1.3	14.9
83.2	64.1	90.4
16.3	34.8	8.5
73.7	54.9	76.2
15.9	58.2	11.9
37.3	9.9	18.3
1.8	2.2	1.9
11.5	3.7	13.9
10.3	14.2	33
0.6	0.5	3.6
28.9	34.9	47.3
12.8	56.3	22.8
1.1	0.8	3
9	9.7	7.3
32.9	25.4	34
3.3	2.1	10.8
3.1	5.4	3.6
6.4	16.2	15
20	12.9	7.8
14.5	16.2	36.1
10.1	1.9	3.8
2.2	2.2	17.6
20.2	6.3	10.6
36.2	18.8	42.9
7.1	3.6	8.2
8	4.4	2.7
10.9	16.2	11.6
1	1.5	6.9
14.3	14.8	28.6
8.2	3.3	10.6
11	14.4	29
4.6	3.5	6.5
17.5	46.1	23.3
4.7	6.9	8.7
11.8	5.7	28.3
66	48	65.9
12.8	14.5	6.7
51.5	7.6	45.8
25.4	13.2	34.5
39.3	14	64.6
26.7	10.4	49.2
14.7	4.4	22.1
5.6	10.7	8.3
1	3	3.5
9.4	21.3	13.5
2.2	1.8	9.6
10.8	47	18.7
14.8	11.5	13.5
8	9.8	24.2
0.6	0.3	3.2
12.1	2.6	13.3
3.3	4.7	13.2
0.3	0.3	3.9
36.7	4	30.2
0.4	2.7	2.5
29.9	22.9	13.2
13.5	3.6	26.4
13.6	5.8	37.5
0.5	11.4	11.3
25.9	36.6	53.4
30.7	14	29.4
9.5	13.2	22.2
10.7	1.8	2.5
31.5	30.3	83.3
8.7	4.3	15.9
0.1	0	0.3
7.4	3.9	1.5
14.7	13.6	48.9
3	1.8	2.2
2.3	18.9	15.6
11.7	2.6	6.6
0.4	7.3	6.9
10.4	6.6	22.9
3.5	14.1	10.4
2.8	5.5	16.8
31.6	29.2	43.1
2.5	5.6	27
3.4	3.8	4.5
1.1	4.3	31.1
9.4	19.4	31.2
49.2	38.2	63
15.5	9.2	21.5
9.6	9	23.7
4.9	5.1	3.9
4.5	12.2	24.2
1.3	1.5	3.2
22.3	14.8	37.1
3.9	13.8	17.1
2.2	4.4	6.6
3.6	0.8	5.9
14.7	25.1	40.7
55.6	52.3	48.7
4.8	25.9	5.7
27.6	36.8	43.6
10.7	19.5	38.6
74	42.8	87.4
70.2	48.7	59.3
0.9	4.9	11.3
1.2	14.4	6.6
0.2	0.2	0.1
19.9	62	55.2
12.9	4.5	24.2
16.1	7.1	24.1
45.6	38	42
2	34.5	15.5
18.8	21.3	38.9
2.1	0.4	1.2
8.4	13.6	27.8
61.2	68.5	79
19	47.2	39.4
1.3	1.3	2.4
24.5	30.9	64.2
24.4	8.4	40.7
38.8	16.5	24.2
16.1	25.6	53.3
29.7	24.2	44.6
59.6	31.5	37.8
0.8	0.3	1.7
6.1	12.1	19.6
1.5	3.4	6.5
0.3	0.1	4.1
25.7	2.4	13.9
49.7	31.2	49.6
23.4	61.3	57.3
37.7	39.9	34.9
11.2	8.1	13.8
1.6	20.8	14.4
4.5	11.5	22.9
15.4	13.5	20.9
5.2	9.5	28.1
75.5	7.2	17.4
1.4	5.3	11.8
81.2	32.3	36.3
21.8	22.8	27.9
3.2	9.9	15.9
15	7.2	3.6
1.2	4	24.1
0.5	6.4	4.5
3.7	11	3.8
0.2	4	9.3
6.6	26.8	23
11.1	1.9	8.1
1.8	0.7	5.8
8.4	6.1	7.1
11	6	30.9
7.1	5.1	13.3
12.9	5.5	12.5
13.9	1.9	14.4
11.4	1.6	23.4
9.4	39.9	37.8
1.7	2.5	14.9
11.1	11.4	26.8
35.9	16.2	47.9
11.7	45	80.3
2.5	4.2	17.6
17.9	5.8	16
5.6	5	19.8
56.7	21.2	66.6
29.8	28.9	35.6
6	11.7	12.6
2.7	0.5	1.8
36.7	17.2	41.2
41.2	25.1	28.8
0.5	2.7	3.6
11.5	19.5	26.2
2	0.3	7.3
