# Supplementary material for: Incomplete transcripts dominate the Mycobacterium tuberculosis transcriptome
Source: Nature. 2024 Feb 28;627(8003):424–30. doi: 10.1038/s41586-024-07105-9 (PMC10937400; doi:10.1038/s41586-024-07105-9)
Supplement: Supplementary file 17 — Source Data Extended Data Fig. 8 [file 41586_2024_7105_MOESM17_ESM.xlsx]

## Sheet: Extended Data Fig.8c
		Days post induction		Non targeting (-ATc)			Non targeting (+ATc)			rho sgRNA-1 (-ATc)			rho sgRNA-1 (+ATc)			rho sgRNA-2 (-ATc)			rho sgRNA-2 (+ATc)			rho sgRNA-3 (-ATc)			rho sgRNA-3 (+ATc)
		0		1	1	1	1	1	1	1.1	1.1	1.1	1	1	1	1.1	1.1	1.1	1	1	1	1.1	1.1	1.1	1	1	1
		1		2	1.9	1.9	2.1	2.1	2.1	2	2.2	2	1.6	1.6	1.6	1.8	1.8	1.7	1.4	1.4	1.2	1.8	1.7	1.8	1.3	1.3	1.3
		2		2.7	2.5	2.6	3.2	3	3	2.7	2.9	2.8	1.9	2	1.8	2.6	2.6	2.4	1.4	1.3	1.4	2.7	2.6	2.7	1.3	1.4	1.3
		3		3.5	3.1	3.6	3.5	3.7	3.5	3.4	3.8	3.4	1.7	1.5	1.7	3.2	3.4	3.1	1.3	1.3	1.3	3.4	3.2	3.5	1.1	1.3	1.1

## Sheet: Extended Data Fig.8d
gene_name	gene_name_short	essential_or_not	FC	FC_log2	p_value
RVBD_0001	dnaA	essential	0.780408	-0.3577	0.192892
RVBD_0002	dnaN	essential	0.587237	-0.767984	0.00702658
RVBD_0004	RVBD_0004	essential	0.690225	-0.534862	0.0951596
RVBD_0005	gyrB	essential	0.545509	-0.874325	0.00181534
RVBD_0006	gyrA	essential	0.519406	-0.945066	0.02551
RVBD_6000	tRNA-Ile	essential	0.809202	-0.305427	0.3941
RVBD_0013	trpG	essential	0.936184	-0.0951358	0.693613
RVBD_0014c	pknB	essential	0.665484	-0.587524	0.253979
RVBD_0015c	pknA	essential	0.8683	-0.203734	0.0273341
RVBD_0018c	pstP	essential	1.06291	0.088022	0.000503727
RVBD_0019c	fhaB	essential	0.749578	-0.41585	0.005765
RVBD_0020c	fhaA	essential	0.666737	-0.58481	0.013047
RVBD_0023	RVBD_0023	essential	0.563837	-0.826651	1.19e-06
RVBD_0041	leuS	essential	1.35438	0.437637	0.0134476
RVBD_0046c	ino1	essential	0.218959	-2.19126	0.00281591
RVBD_0047c	RVBD_0047c	essential	0.268013	-1.89962	0.0155251
RVBD_0053	rpsF	essential	1.36828	0.452363	0.00039688
RVBD_0054	ssb	essential	1.243	0.313822	0.397915
RVBD_0055	rpsR1	essential	1.06789	0.0947664	0.727772
RVBD_0057	RVBD_0057	essential	1.41266	0.49841	0.0209107
RVBD_0058	dnaB	essential	0.494319	-1.01649	0.0382536
RVBD_0060	RVBD_0060	essential	0.984795	-0.0221042	0.112528
RVBD_0084	hycD	essential	0.781619	-0.355462	0.00982286
RVBD_0101	nrp	essential	1.05807	0.0814334	0.779015
RVBD_0102	RVBD_0102	essential	0.90567	-0.142942	0.543024
RVBD_0123	RVBD_0123	essential	0.907007	-0.140814	0.162026
RVBD_0126	treS	essential	0.730151	-0.453733	0.0126578
RVBD_0164	TB18.5	essential	0.693817	-0.527372	0.0546345
RVBD_0189c	ilvD	essential	0.503432	-0.990131	0.0619428
RVBD_0206c	mmpL3	essential	0.360965	-1.47007	0.00197766
RVBD_0207c	RVBD_0207c	essential	0.367637	-1.44365	1.75e-06
RVBD_0224c	RVBD_0224c	essential	0.646149	-0.630062	4.43e-05
RVBD_0225	RVBD_0225	essential	0.434749	-1.20174	0.000228704
RVBD_0226c	RVBD_0226c	essential	0.647427	-0.62721	0.187183
RVBD_0227c	RVBD_0227c	essential	0.395661	-1.33766	0.0157517
RVBD_0228	RVBD_0228	essential	0.620363	-0.688815	0.107887
RVBD_0236c	aftD	essential	0.658765	-0.602164	0.0412625
RVBD_0236A	RVBD_0236A	essential	0.704696	-0.504927	0.196695
RVBD_0282	eccA3	essential	0.770497	-0.376138	0.067209
RVBD_0283	eccB3	essential	0.579274	-0.787682	0.000169535
RVBD_0284	eccC3	essential	0.653239	-0.614317	0.0212354
RVBD_0286	PPE4	essential	0.692617	-0.529869	0.0103219
RVBD_0287	esxG	essential	0.92896	-0.106311	0.529908
RVBD_0289	espG3	essential	0.608353	-0.717019	0.00896317
RVBD_0290	eccD3	essential	0.460268	-1.11945	0.0124542
RVBD_0291	mycP3	essential	0.275897	-1.8578	0.000957074
RVBD_0292	eccE3	essential	0.569207	-0.812975	0.00662332
RVBD_6003	tRNA-Gly	essential	0.656831	-0.606406	0.110168
RVBD_0334	rmlA	essential	0.907159	-0.140573	0.667015
RVBD_0337c	aspC	essential	0.767862	-0.381081	0.0244342
RVBD_0338c	RVBD_0338c	essential	0.619274	-0.691351	0.0368746
RVBD_0347	RVBD_0347	essential	1.62887	0.703876	0.124985
RVBD_0350	dnaK	essential	1.50999	0.594541	0.0119121
RVBD_0351	grpE	essential	1.20572	0.26989	0.136851
RVBD_0352	dnaJ1	essential	0.84472	-0.243455	0.0713784
RVBD_0357c	purA	essential	0.50217	-0.993751	0.0257774
RVBD_0364	RVBD_0364	essential	0.38245	-1.38666	0.00233439
RVBD_0382c	pyrE	essential	0.768074	-0.380683	0.105067
RVBD_0383c	RVBD_0383c	essential	0.387924	-1.36615	0.0252646
RVBD_0384c	clpB	essential	0.610096	-0.712893	0.00040927
RVBD_0405	pks6	essential	1.13942	0.188301	0.609815
RVBD_0415	thiO	essential	1.09688	0.133407	0.425781
RVBD_0417	thiG	essential	1.54152	0.624357	0.0128276
RVBD_0423c	thiC	essential	0.633169	-0.659338	0.012406
RVBD_0429c	def	essential	0.677213	-0.562318	0.0117812
RVBD_0430	RVBD_0430	essential	0.781864	-0.35501	0.242939
RVBD_0431	RVBD_0431	essential	0.728747	-0.45651	0.241736
RVBD_0440	groEL2	essential	1.86264	0.897348	0.000182357
RVBD_0455c	RVBD_0455c	essential	0.750513	-0.414051	0.516473
RVBD_0462	lpdC	essential	0.404843	-1.30457	0.0139049
RVBD_0479c	RVBD_0479c	essential	0.602254	-0.731556	0.0043586
RVBD_0482	murB	essential	1.11011	0.150697	0.335334
RVBD_0489	gpm1	essential	0.481283	-1.05504	0.0348662
RVBD_0500	proC	essential	0.732253	-0.449585	0.229158
RVBD_0505c	serB1	essential	0.685341	-0.545106	0.0407292
RVBD_0509	hemA	essential	0.255854	-1.96661	4.66e-05
RVBD_0510	hemC	essential	0.29775	-1.74783	0.000369665
RVBD_0511	hemD	essential	0.229348	-2.12439	0.000272024
RVBD_0512	hemB	essential	0.280394	-1.83448	0.000119335
RVBD_0524	hemL	essential	0.41134	-1.2816	0.0438506
RVBD_0525	RVBD_0525	essential	0.30011	-1.73643	5.31e-05
RVBD_0526	RVBD_0526	essential	0.264297	-1.91977	0.00190742
RVBD_0527	ccdA	essential	0.254257	-1.97564	0.000362314
RVBD_0528	RVBD_0528	essential	0.235809	-2.08431	0.00162593
RVBD_0529	ccsA	essential	0.265483	-1.91331	0.000189132
RVBD_0534c	menA	essential	0.452522	-1.14394	0.0661534
RVBD_0542c	menE	essential	1.06282	0.0879014	0.621918
RVBD_0543c	RVBD_0543c	essential	1.40043	0.48587	0.246591
RVBD_0548c	menB	essential	0.496229	-1.01092	0.0739284
RVBD_0552	RVBD_0552	essential	0.55679	-0.844795	0.0350789
RVBD_0553	menC	essential	2.31103	1.20854	0.0266949
RVBD_0555	menD	essential	0.251636	-1.99059	0.000851865
RVBD_0558	menH	essential	0.673879	-0.569438	0.154243
RVBD_0562	grcC1	essential	0.491213	-1.02558	0.0774753
RVBD_6005	tRNA-Thr	essential	0.617414	-0.695691	0.0203742
RVBD_0634B	rpmG2	essential	0.703808	-0.506747	0.220588
RVBD_0635	hadA	essential	0.602307	-0.731429	0.0263184
RVBD_0636	hadB	essential	0.665752	-0.586942	0.0520407
RVBD_0637	hadC	essential	0.818037	-0.289762	0.212251
RVBD_6007	tRNA-Trp	essential	0.836138	-0.258186	0.0547459
RVBD_0638	secE1	essential	1.05874	0.0823495	0.771205
RVBD_0639	nusG	essential	0.952493	-0.0702201	0.159535
RVBD_0640	rplK	essential	1.06087	0.0852453	0.602794
RVBD_0641	rplA	essential	0.723001	-0.46793	0.0305326
RVBD_0647c	RVBD_0647c	essential	0.382971	-1.38469	0.0149756
RVBD_0651	rplJ	essential	0.229389	-2.12413	0.000189874
RVBD_0652	rplL	essential	0.250315	-1.99818	0.00874751
RVBD_0667	rpoB	essential	0.858006	-0.220941	0.240813
RVBD_0668	rpoC	essential	0.743235	-0.42811	0.0920213
RVBD_0682	rpsL	essential	0.319916	-1.64424	0.00369138
RVBD_0683	rpsG	essential	0.2852	-1.80995	0.00178848
RVBD_0684	fusA1	essential	0.348781	-1.51961	0.005057
RVBD_0685	tuf	essential	0.285018	-1.81088	0.00275174
RVBD_0700	rpsJ	essential	0.382752	-1.38552	0.000986059
RVBD_0701	rplC	essential	0.370368	-1.43297	0.00717154
RVBD_0702	rplD	essential	0.319923	-1.6442	0.000228864
RVBD_0703	rplW	essential	0.409545	-1.28791	0.000390823
RVBD_0704	rplB	essential	0.320698	-1.64071	0.0110244
RVBD_0705	rpsS	essential	0.314111	-1.67065	0.0161028
RVBD_0706	rplV	essential	0.304885	-1.71366	0.0084789
RVBD_0707	rpsC	essential	0.348143	-1.52225	0.00696107
RVBD_0708	rplP	essential	0.33793	-1.5652	0.0072224
RVBD_0709	rpmC	essential	0.34243	-1.54612	0.00409583
RVBD_0710	rpsQ	essential	0.330489	-1.59733	0.000175685
RVBD_0714	rplN	essential	0.695761	-0.523336	0.100722
RVBD_0716	rplE	essential	0.57067	-0.809271	0.0158593
RVBD_0717	rpsN1	essential	0.604845	-0.725362	0.000293686
RVBD_0718	rpsH	essential	0.679477	-0.557502	0.0206247
RVBD_0719	rplF	essential	0.697103	-0.520557	0.0132308
RVBD_0720	rplR	essential	0.68874	-0.537969	0.2245
RVBD_0721	rpsE	essential	0.604136	-0.727055	0.0866629
RVBD_0723	rplO	essential	0.59481	-0.7495	0.078224
RVBD_0732	secY	essential	0.609423	-0.714484	0.0498867
RVBD_0733	adk	essential	0.494876	-1.01486	0.000329617
RVBD_6008	tRNA-Thr	essential	2.33766	1.22506	0.0189258
RVBD_0757	phoP	essential	0.554383	-0.851044	0.0245145
RVBD_0772	purD	essential	2.16721	1.11584	0.0013775
RVBD_0777	purB	essential	0.570929	-0.808616	0.0622054
RVBD_0780	purC	essential	0.58719	-0.768101	0.0293135
RVBD_0787A	RVBD_0787A	essential	0.891117	-0.166312	0.690233
RVBD_0788	purQ	essential	1.1905	0.251566	0.284284
RVBD_0796	RVBD_0796	essential	2.51368	1.3298	0.0904959
RVBD_0803	purL	essential	0.290767	-1.78207	0.000442645
RVBD_0808	purF	essential	0.750705	-0.413682	0.122766
RVBD_0809	purM	essential	0.374917	-1.41536	2.623e-05
RVBD_0810c	RVBD_0810c	essential	1.40965	0.495341	0.362844
RVBD_0811c	RVBD_0811c	essential	0.472894	-1.08041	0.0307052
RVBD_0824c	desA1	essential	0.249548	-2.00261	0.00127019
RVBD_6010	tRNA-Glu	essential	0.612208	-0.707905	0.0219683
RVBD_6012	tRNA-Phe	essential	1.05013	0.0705621	0.901535
RVBD_0876c	RVBD_0876c	essential	0.523401	-0.934012	0.00312099
RVBD_0879c	RVBD_0879c	essential	0.474875	-1.07438	0.000616083
RVBD_0883c	RVBD_0883c	essential	1.22882	0.297278	0.285859
RVBD_0884c	serC	essential	0.774487	-0.368688	0.118912
RVBD_0896	gltA2	essential	0.375723	-1.41226	0.0172342
RVBD_0902c	prrB	essential	0.689182	-0.537042	0.0439506
RVBD_0903c	prrA	essential	0.639739	-0.644445	0.164962
RVBD_6013	tRNA-Arg	essential	0.991246	-0.0126852	0.93652
RVBD_0948c	RVBD_0948c	essential	1.38603	0.470962	0.529148
RVBD_0949	uvrD1	essential	0.467039	-1.09838	0.001535
RVBD_0951	sucC	essential	0.369294	-1.43716	0.00448921
RVBD_0952	sucD	essential	0.462002	-1.11403	0.03347
RVBD_0955	RVBD_0955	essential	0.809528	-0.304848	0.00930179
RVBD_0956	purN	essential	0.708967	-0.496209	0.0581014
RVBD_0957	purH	essential	0.654797	-0.61088	0.109087
RVBD_0979c	RVBD_0979c	essential	2.28845	1.19437	0.0168316
RVBD_0982	mprB	essential	0.871161	-0.198988	0.0828147
RVBD_0993	galU	essential	0.412097	-1.27894	0.000485207
RVBD_1003	RVBD_1003	essential	0.650035	-0.621411	0.133865
RVBD_1005c	pabB	essential	0.875286	-0.192174	0.107857
RVBD_1007c	metS	essential	0.296847	-1.75221	0.000779978
RVBD_1011	ispE	essential	0.54473	-0.876386	0.00597675
RVBD_1014c	pth	essential	1.61698	0.693303	0.103842
RVBD_1015c	rplY	essential	1.37246	0.456766	0.0178509
RVBD_1017c	prsA	essential	0.703208	-0.507977	0.177513
RVBD_1018c	glmU	essential	0.296122	-1.75574	0.0004616
RVBD_1023	eno	essential	0.456939	-1.12993	0.000946264
RVBD_1024	RVBD_1024	essential	0.404993	-1.30403	0.0723587
RVBD_1025	RVBD_1025	essential	0.993873	-0.00886655	0.878281
RVBD_1092c	coaA	essential	0.594687	-0.749799	0.103472
RVBD_1093	glyA1	essential	0.489903	-1.02943	0.0185473
RVBD_1094	desA2	essential	0.218721	-2.19284	0.00581468
RVBD_1098c	fum	essential	0.338504	-1.56276	1.76e-05
RVBD_1099c	glpX	essential	0.652889	-0.615091	0.171338
RVBD_1110	lytB2	essential	0.445616	-1.16613	0.00337327
RVBD_1111c	RVBD_1111c	essential	0.350482	-1.51259	0.00456478
RVBD_1122	gnd2	essential	0.171013	-2.54782	3.7706e-05
RVBD_1133c	metE	essential	0.400254	-1.32101	0.000322719
RVBD_1166	lpqW	essential	0.952143	-0.0707501	0.814107
RVBD_1177	fdxC	essential	0.300202	-1.736	0.0234503
RVBD_1201c	dapD	essential	0.300652	-1.73384	0.00192351
RVBD_1202	dapE	essential	0.625464	-0.677002	0.00822956
RVBD_1208	gpgS	essential	0.706996	-0.500227	0.00676843
RVBD_1211	RVBD_1211	essential	0.73689	-0.440479	0.0979042
RVBD_1222	rseA	essential	0.752183	-0.410844	0.0723375
RVBD_1223	htrA	essential	0.697789	-0.519138	0.0319679
RVBD_1224	tatB	essential	1.00061	0.000883017	0.979277
RVBD_1229c	mrp	essential	0.436128	-1.19718	0.0259471
RVBD_1240	mdh	essential	0.527472	-0.922834	0.079419
RVBD_1254	RVBD_1254	essential	0.731298	-0.451469	0.120772
RVBD_1292	argS	essential	0.766855	-0.382974	0.244297
RVBD_1293	lysA	essential	0.8434	-0.245711	0.0139771
RVBD_1294	thrA	essential	0.722619	-0.468693	0.0408789
RVBD_1295	thrC	essential	0.560137	-0.836148	0.0236979
RVBD_1296	thrB	essential	0.600398	-0.736008	0.107022
RVBD_1297	rho	essential	0.665038	-0.588491	0.00282127
RVBD_1298	rpmE	essential	0.398224	-1.32835	0.00521138
RVBD_1299	prfA	essential	0.693874	-0.527255	0.00907799
RVBD_1300	hemK	essential	0.676427	-0.563993	0.0078989
RVBD_1301	RVBD_1301	essential	0.818759	-0.28849	0.00165885
RVBD_1302	rfe	essential	1.09351	0.12897	0.291782
RVBD_1303	RVBD_1303	essential	1.01269	0.0181925	0.944369
RVBD_1304	atpB	essential	0.883173	-0.179233	0.42816
RVBD_1306	atpF	essential	0.676203	-0.564472	0.000112579
RVBD_1307	atpH	essential	0.523907	-0.932617	0.00140285
RVBD_1308	atpA	essential	0.556792	-0.844789	0.0450973
RVBD_1309	atpG	essential	0.530942	-0.913375	0.0392494
RVBD_1310	atpD	essential	0.534081	-0.904869	0.0444772
RVBD_1311	atpC	essential	0.697107	-0.520548	0.0578699
RVBD_1312	RVBD_1312	essential	0.807126	-0.309133	0.21348
RVBD_1315	murA	essential	0.742394	-0.429743	0.0823918
RVBD_1326c	glgB	essential	0.356209	-1.48921	0.0139027
RVBD_1327c	glgE	essential	0.558506	-0.840356	0.0320789
RVBD_1338	murI	essential	0.92692	-0.109483	0.00426361
RVBD_1339	RVBD_1339	essential	1.06212	0.0869466	0.719484
RVBD_1343c	lprD	essential	0.750567	-0.413948	0.132974
RVBD_1348	irtA	essential	5.00821	2.3243	1.84e-05
RVBD_1379	pyrR	essential	1.48962	0.574949	0.0706943
RVBD_1380	pyrB	essential	1.05323	0.0748175	0.73065
RVBD_1381	pyrC	essential	0.577973	-0.790926	0.0178403
RVBD_1382	RVBD_1382	essential	0.635306	-0.654476	0.0461632
RVBD_1383	carA	essential	0.583404	-0.777434	0.0654259
RVBD_1384	carB	essential	0.366697	-1.44734	0.015918
RVBD_1385	pyrF	essential	0.450151	-1.15152	0.0822817
RVBD_1388	mihF	essential	0.812737	-0.299139	0.270639
RVBD_1389	gmk	essential	0.612888	-0.706305	0.00258293
RVBD_1390	rpoZ	essential	0.971781	-0.0412965	0.912285
RVBD_1391	dfp	essential	0.806047	-0.311065	0.00423232
RVBD_1392	metK	essential	1.19231	0.253764	0.203648
RVBD_1401	RVBD_1401	essential	0.384815	-1.37776	0.0149373
RVBD_1402	priA	essential	0.402888	-1.31155	0.00527704
RVBD_1406	fmt	essential	0.945548	-0.080777	0.178926
RVBD_1408	rpe	essential	0.639017	-0.646074	0.212486
RVBD_1409	ribG	essential	0.550227	-0.8619	0.00311385
RVBD_1412	ribC	essential	1.43191	0.517942	0.138297
RVBD_1415	ribA2	essential	0.396176	-1.33579	0.000455937
RVBD_1416	ribH	essential	0.364095	-1.45761	0.000724185
RVBD_1423	whiA	essential	0.48878	-1.03274	0.0013209
RVBD_1436	gap	essential	0.359058	-1.47771	0.00502029
RVBD_1437	pgk	essential	0.517008	-0.951742	0.000651843
RVBD_1438	tpi	essential	0.405094	-1.30367	0.000658736
RVBD_1440	secG	essential	1.04743	0.0668533	0.857809
RVBD_1449c	tkt	essential	0.504524	-0.987005	0.00605241
RVBD_1451	ctaB	essential	0.811267	-0.301751	0.249645
RVBD_1456c	RVBD_1456c	essential	0.801582	-0.319077	0.0133616
RVBD_1459c	RVBD_1459c	essential	1.0132	0.0189211	0.917119
RVBD_1461	RVBD_1461	essential	0.967781	-0.047248	0.0788988
RVBD_1462	RVBD_1462	essential	1.09512	0.131095	0.444667
RVBD_1463	RVBD_1463	essential	1.05797	0.0813006	0.624545
RVBD_1464	csd	essential	0.929809	-0.104994	0.641988
RVBD_1475c	acn	essential	0.563893	-0.826507	0.00323287
RVBD_1476	RVBD_1476	essential	0.769307	-0.378369	0.399856
RVBD_1477	ripA	essential	0.290854	-1.78163	0.00424281
RVBD_1479	moxR1	essential	0.55196	-0.857365	0.038466
RVBD_1480	RVBD_1480	essential	0.399606	-1.32335	0.00390907
RVBD_1481	RVBD_1481	essential	0.378346	-1.40222	0.0160485
RVBD_1483	fabG1	essential	0.458535	-1.1249	0.0323593
RVBD_1484	inhA	essential	0.431551	-1.2124	3.03e-05
RVBD_1485	hemZ	essential	0.910962	-0.134537	0.225469
RVBD_1536	ileS	essential	4.33004	2.11438	0.000178808
RVBD_1539	lspA	essential	0.510435	-0.970201	0.046536
RVBD_1547	dnaE1	essential	0.398752	-1.32644	8.3e-05
RVBD_1559	ilvA	essential	0.682527	-0.551043	0.113127
RVBD_1565c	RVBD_1565c	essential	0.539914	-0.889199	0.000884602
RVBD_1594	nadA	essential	0.150339	-2.73371	0.000800386
RVBD_1595	nadB	essential	0.152437	-2.71371	9.58e-05
RVBD_1596	nadC	essential	0.218765	-2.19255	0.000225702
RVBD_1599	hisD	essential	0.598749	-0.739978	0.0576698
RVBD_1600	hisC1	essential	0.79478	-0.331373	0.121381
RVBD_1601	hisB	essential	0.590596	-0.759757	0.01535
RVBD_1602	hisH	essential	0.504535	-0.986975	9.69e-06
RVBD_1603	hisA	essential	0.61001	-0.713096	0.00800731
RVBD_1604	impA	essential	0.644555	-0.633625	0.0753124
RVBD_1605	hisF	essential	0.523398	-0.934021	0.00891165
RVBD_1606	hisI	essential	0.815248	-0.294688	0.00437703
RVBD_1609	trpE	essential	0.613815	-0.704124	0.0851523
RVBD_1610	RVBD_1610	essential	0.4176	-1.2598	0.00106032
RVBD_1611	trpC	essential	0.38703	-1.36948	0.0171173
RVBD_1612	trpB	essential	0.343629	-1.54108	2.36e-05
RVBD_1613	trpA	essential	0.259889	-1.94403	0.000211544
RVBD_1614	lgt	essential	0.310554	-1.68709	0.00712308
RVBD_1617	pykA	essential	0.618534	-0.693075	0.100774
RVBD_1622c	cydB	essential	2.06586	1.04674	0.000192623
RVBD_1623c	cydA	essential	1.91862	0.940068	0.0105072
RVBD_6022	tRNA-Leu	essential	1.43517	0.521219	0.367797
RVBD_1629	polA	essential	0.338998	-1.56065	3.21e-05
RVBD_1630	rpsA	essential	0.413087	-1.27548	5.51e-08
RVBD_1631	coaE	essential	0.93085	-0.10338	0.414782
RVBD_1636	TB15.3	essential	1.25332	0.325757	0.392584
RVBD_1641	infC	essential	0.721569	-0.470791	0.0764349
RVBD_1642	rpmI	essential	0.550394	-0.861464	0.00431174
RVBD_1643	rplT	essential	0.823741	-0.279737	0.524627
RVBD_1649	pheS	essential	0.839188	-0.252934	0.240159
RVBD_1650	pheT	essential	0.600064	-0.736812	0.0190988
RVBD_1652	argC	essential	0.56971	-0.811701	0.0938744
RVBD_1653	argJ	essential	0.534347	-0.904152	0.0153337
RVBD_1654	argB	essential	0.76569	-0.385169	0.0962437
RVBD_1655	argD	essential	0.626374	-0.674905	0.0070293
RVBD_1656	argF	essential	0.552663	-0.855527	0.0129851
RVBD_1657	argR	essential	0.520578	-0.941814	0.0279776
RVBD_1658	argG	essential	0.45591	-1.13318	0.0157789
RVBD_1659	argH	essential	0.357381	-1.48446	0.0205165
RVBD_1683	RVBD_1683	essential	0.803934	-0.314851	0.0565541
RVBD_1684	RVBD_1684	essential	1.14429	0.194449	0.0454775
RVBD_1689	tyrS	essential	0.693693	-0.527632	0.0791258
RVBD_1694	tlyA	essential	0.753922	-0.407513	0.0455336
RVBD_1695	ppnK	essential	0.552649	-0.855564	0.000317473
RVBD_1697	RVBD_1697	essential	0.696991	-0.520788	0.125336
RVBD_1699	pyrG	essential	2.53409	1.34147	0.0422559
RVBD_1708	RVBD_1708	essential	1.0637	0.0890949	0.313385
RVBD_1710	scpB	essential	0.960751	-0.0577655	0.569864
RVBD_1712	cmk	essential	0.68607	-0.543572	0.046954
RVBD_1713	engA	essential	0.537559	-0.895505	0.00719906
RVBD_1782	eccB5	essential	1.50158	0.586484	0.0332267
RVBD_1783	eccC5	essential	1.15147	0.203474	0.589621
RVBD_1794	RVBD_1794	essential	0.518123	-0.948634	0.00750068
RVBD_1795	eccD5	essential	0.403958	-1.30772	0.0006132
RVBD_1796	mycP5	essential	1.03725	0.0527692	0.761514
RVBD_1797	eccE5	essential	1.02106	0.0300647	0.729594
RVBD_1822	pgsA2	essential	0.845633	-0.241896	0.285296
RVBD_1826	gcvH	essential	0.859669	-0.218147	0.0370284
RVBD_1827	garA	essential	0.798813	-0.32407	0.240977
RVBD_1828	RVBD_1828	essential	0.782216	-0.354361	0.129477
RVBD_1830	RVBD_1830	essential	1.06461	0.0903222	0.434608
RVBD_1831	RVBD_1831	essential	1.31896	0.3994	0.247221
RVBD_1832	gcvB	essential	1.34174	0.424105	0.0419767
RVBD_1837c	glcB	essential	0.285907	-1.80638	2.34e-05
RVBD_1845c	blaR	essential	0.675926	-0.565062	0.109976
RVBD_1854c	ndh	essential	1.12567	0.170782	0.246886
RVBD_2008c	RVBD_2008c	essential	1.50607	0.590793	0.0106552
RVBD_2017	RVBD_2017	essential	0.679862	-0.556686	0.45993
RVBD_2051c	ppm1	essential	0.529054	-0.918514	4.27e-05
RVBD_2093c	tatC	essential	0.925949	-0.110995	0.780662
RVBD_2094c	tatA	essential	0.847512	-0.238695	0.60719
RVBD_2109c	prcA	essential	0.433066	-1.20734	0.000503784
RVBD_2110c	prcB	essential	0.559874	-0.836826	0.0459103
RVBD_2111c	pup	essential	0.686197	-0.543304	0.200481
RVBD_2121c	hisG	essential	1.02988	0.0424831	0.754944
RVBD_2122c	hisE	essential	1.23881	0.308951	0.212691
RVBD_2130c	mshC	essential	0.547303	-0.869588	0.00662795
RVBD_2138	lppL	essential	1.76499	0.819662	0.128907
RVBD_2139	pyrD	essential	0.690071	-0.535182	0.0212693
RVBD_6024	tRNA-Leu	essential	1.51634	0.60059	0.229051
RVBD_2145c	wag31	essential	0.879885	-0.184613	0.134039
RVBD_2147c	RVBD_2147c	essential	0.710033	-0.494042	0.198659
RVBD_2150c	ftsZ	essential	0.622321	-0.684269	0.0476192
RVBD_2151c	ftsQ	essential	0.342707	-1.54495	0.0120998
RVBD_2152c	murC	essential	0.277739	-1.8482	0.00981855
RVBD_2153c	murG	essential	0.4111	-1.28244	0.00764375
RVBD_2154c	ftsW	essential	0.698837	-0.516972	0.0478151
RVBD_2155c	murD	essential	0.837649	-0.255583	0.148752
RVBD_2156c	murX	essential	0.718115	-0.477713	0.0612168
RVBD_2157c	murF	essential	0.582718	-0.77913	0.00830613
RVBD_2158c	murE	essential	0.822977	-0.281075	0.031563
RVBD_2163c	pbpB	essential	1.40344	0.488963	0.126503
RVBD_2164c	RVBD_2164c	essential	0.619151	-0.691636	0.132493
RVBD_2165c	RVBD_2165c	essential	0.977943	-0.0321783	0.493895
RVBD_2166c	RVBD_2166c	essential	0.836218	-0.25805	0.211865
RVBD_2172c	RVBD_2172c	essential	1.02412	0.0343904	0.650432
RVBD_2174	mptA	essential	0.497458	-1.00735	0.00550507
RVBD_2178c	aroG	essential	0.438912	-1.188	0.00819221
RVBD_2182c	RVBD_2182c	essential	1.08538	0.118198	0.315962
RVBD_2188c	pimB	essential	1.83157	0.873083	0.0101461
RVBD_2192c	trpD	essential	0.479301	-1.061	0.000139413
RVBD_2193	ctaE	essential	0.604793	-0.725487	0.107621
RVBD_2194	qcrC	essential	0.472549	-1.08146	0.000514131
RVBD_2195	qcrA	essential	0.413956	-1.27245	0.00752962
RVBD_2196	qcrB	essential	0.401529	-1.31642	0.0133693
RVBD_2199c	RVBD_2199c	essential	0.632742	-0.660311	0.0292554
RVBD_2200c	ctaC	essential	0.531864	-0.91087	0.019285
RVBD_2201	asnB	essential	1.92344	0.943691	0.0825994
RVBD_2202c	adoK	essential	0.960454	-0.0582123	0.501953
RVBD_2206	RVBD_2206	essential	0.568221	-0.815475	0.206546
RVBD_2207	cobT	essential	0.263061	-1.92653	0.000139768
RVBD_2210c	ilvE	essential	0.778784	-0.360705	0.00435296
RVBD_2211c	gcvT	essential	0.381543	-1.39008	0.0216844
RVBD_2215	dlaT	essential	0.443316	-1.17359	0.0191664
RVBD_2217	lipB	essential	0.783164	-0.352613	0.183578
RVBD_2218	lipA	essential	0.753308	-0.408688	0.338827
RVBD_2219	RVBD_2219	essential	0.486667	-1.03899	0.00663961
RVBD_2220	glnA1	essential	0.437159	-1.19377	0.00550562
RVBD_2221c	glnE	essential	0.224241	-2.15688	0.000118288
RVBD_2228c	RVBD_2228c	essential	0.396974	-1.33288	0.00779332
RVBD_2229c	RVBD_2229c	essential	0.404118	-1.30715	0.0125737
RVBD_2235	RVBD_2235	essential	0.518953	-0.946324	0.00011356
RVBD_2241	aceE	essential	0.363828	-1.45867	0.000591243
RVBD_2242	RVBD_2242	essential	0.682696	-0.550685	0.0042255
RVBD_2243	fabD	essential	0.222138	-2.17047	7.51e-06
RVBD_2244	acpM	essential	0.206268	-2.27741	0.000622656
RVBD_2245	kasA	essential	0.178323	-2.48744	0.000244519
RVBD_2246	kasB	essential	0.174463	-2.51901	0.000783074
RVBD_2247	accD6	essential	0.162783	-2.61898	0.00069004
RVBD_2309c	RVBD_2309c	essential	0.646766	-0.628684	0.149697
RVBD_2343c	dnaG	essential	0.475162	-1.07351	0.00131377
RVBD_2357c	glyS	essential	0.667053	-0.584128	0.00386691
RVBD_2358	smtB	essential	0.828164	-0.272011	0.224863
RVBD_2361c	RVBD_2361c	essential	1.27338	0.348668	0.0174172
RVBD_2362c	recO	essential	0.936757	-0.0942526	0.440694
RVBD_2364c	era	essential	0.439767	-1.18519	0.0156403
RVBD_2367c	RVBD_2367c	essential	0.839697	-0.25206	0.00981486
RVBD_2373c	dnaJ2	essential	0.691525	-0.532146	9.32e-09
RVBD_2374c	hrcA	essential	0.691183	-0.53286	0.0207931
RVBD_2386c	mbtI	essential	1.19034	0.251377	0.384667
RVBD_2400c	subI	essential	2.06023	1.0428	0.00720185
RVBD_2401A	RVBD_2401A	essential	0.942455	-0.0855041	0.0635611
RVBD_2412	rpsT	essential	0.349926	-1.51488	0.000684271
RVBD_2421c	nadD	essential	0.858244	-0.22054	0.180598
RVBD_2438c	nadE	essential	0.482696	-1.05081	6.86e-06
RVBD_2439c	proB	essential	0.287125	-1.80025	0.00424979
RVBD_2440c	obg	essential	0.737347	-0.439584	0.0108591
RVBD_2441c	rpmA	essential	0.862984	-0.212593	0.56584
RVBD_2442c	rplU	essential	0.584762	-0.774079	0.0264691
RVBD_2444c	rne	essential	0.402046	-1.31457	0.00654767
RVBD_2445c	ndkA	essential	0.416462	-1.26374	0.00941345
RVBD_2447c	folC	essential	0.275805	-1.85828	0.00199966
RVBD_2448c	valS	essential	0.655858	-0.608544	0.0053139
RVBD_2457c	clpX	essential	0.451061	-1.14861	0.00295556
RVBD_2460c	clpP2	essential	0.728583	-0.456835	0.09353
RVBD_2461c	clpP1	essential	0.402654	-1.31239	0.00395632
RVBD_2465c	rpiB	essential	0.777715	-0.362686	0.452062
RVBD_2477c	RVBD_2477c	essential	0.48031	-1.05796	0.00071809
RVBD_6030	tRNA-Arg	essential	4.92673	2.30063	0.0908812
RVBD_2509	RVBD_2509	essential	0.512919	-0.963197	0.0101723
RVBD_2511	orn	essential	0.82957	-0.269564	0.498752
RVBD_2516c	RVBD_2516c	essential	1.47622	0.561905	0.0208235
RVBD_2520c	RVBD_2520c	essential	0.44495	-1.16829	0.0400912
RVBD_2523c	acpS	essential	3.28344	1.71521	0.00443542
RVBD_2524c	fas	essential	0.564702	-0.824438	0.0418789
RVBD_2533c	nusB	essential	1.16306	0.217923	0.566599
RVBD_2534c	efp	essential	1.31806	0.398411	0.372431
RVBD_2537c	aroD	essential	0.269492	-1.89168	0.0210065
RVBD_2538c	aroB	essential	0.582429	-0.779846	0.0362819
RVBD_2539c	aroK	essential	0.63186	-0.662323	0.0289981
RVBD_2540c	aroF	essential	0.479823	-1.05942	0.000372141
RVBD_2541	RVBD_2541	essential	0.302494	-1.72502	0.084911
RVBD_2548A	RVBD_2548A	essential	0.995344	-0.0067335	0.669388
RVBD_2552c	aroE	essential	0.539089	-0.891404	0.0271782
RVBD_2553c	RVBD_2553c	essential	0.526407	-0.925749	0.00528342
RVBD_2554c	RVBD_2554c	essential	0.579521	-0.787066	0.0228647
RVBD_2555c	alaS	essential	0.516565	-0.952979	0.00833695
RVBD_2572c	aspS	essential	0.552574	-0.855761	0.00960943
RVBD_2580c	hisS	essential	0.509061	-0.974091	0.016788
RVBD_2581c	RVBD_2581c	essential	0.824431	-0.278529	0.48469
RVBD_2586c	secF	essential	0.379244	-1.3988	2.99e-05
RVBD_2587c	secD	essential	0.479652	-1.05994	0.00467288
RVBD_2592c	ruvB	essential	0.461037	-1.11705	0.00653291
RVBD_2593c	ruvA	essential	0.502653	-0.992364	0.0602394
RVBD_2594c	ruvC	essential	0.755973	-0.403594	0.0663394
RVBD_2603c	RVBD_2603c	essential	0.604558	-0.726047	0.071658
RVBD_2609c	RVBD_2609c	essential	0.332582	-1.58822	0.0135332
RVBD_2610c	pimA	essential	0.277694	-1.84843	0.00229249
RVBD_2611c	RVBD_2611c	essential	0.246372	-2.02109	0.00109475
RVBD_2612c	pgsA1	essential	0.385432	-1.37545	0.00418835
RVBD_2613c	RVBD_2613c	essential	0.395822	-1.33708	0.00252523
RVBD_2614c	thrS	essential	0.396909	-1.33312	0.00262298
RVBD_6035	tRNA-Cys	essential	0.623446	-0.681663	0.0274115
RVBD_6036	tRNA-Val	essential	0.603517	-0.728535	0.0704808
RVBD_2664	RVBD_2664	essential	3.27947	1.71346	0.00840835
RVBD_2673	aftC	essential	0.654556	-0.611411	0.00862545
RVBD_2676c	RVBD_2676c	essential	0.742184	-0.430151	0.353199
RVBD_2677c	hemY	essential	0.453676	-1.14026	0.0159246
RVBD_2678c	hemE	essential	0.369577	-1.43605	0.024013
RVBD_2682c	dxs1	essential	0.543467	-0.879737	0.0131266
RVBD_2697c	dut	essential	0.561274	-0.833222	0.00410329
RVBD_2703	sigA	essential	1.02684	0.0382167	0.749325
RVBD_2711	ideR	essential	0.591676	-0.75712	0.165851
RVBD_2720	lexA	essential	0.253664	-1.97901	0.00730054
RVBD_2726c	dapF	essential	0.480107	-1.05857	0.000265758
RVBD_2727c	miaA	essential	1.06317	0.0883711	0.597962
RVBD_2728c	RVBD_2728c	essential	1.32916	0.41051	0.0824651
RVBD_2746c	pgsA3	essential	0.727335	-0.459308	0.00169819
RVBD_2747	argA	essential	0.962507	-0.0551309	0.846275
RVBD_2748c	ftsK	essential	0.351235	-1.50949	0.00312462
RVBD_2753c	dapA	essential	0.233752	-2.09695	0.000692213
RVBD_2754c	thyX	essential	0.440094	-1.18412	0.0333786
RVBD_2763c	dfrA	essential	1.88045	0.911076	0.0285253
RVBD_2764c	thyA	essential	2.53517	1.34208	1.77e-06
RVBD_2783c	gpsI	essential	0.497622	-1.00688	0.00121202
RVBD_2785c	rpsO	essential	1.18559	0.245604	0.472136
RVBD_2786c	ribF	essential	0.735201	-0.44379	0.102231
RVBD_2794c	pptT	essential	0.743252	-0.428077	0.0109383
RVBD_2837c	RVBD_2837c	essential	1.21836	0.284938	0.254915
RVBD_2839c	infB	essential	0.971652	-0.0414883	0.450562
RVBD_2841c	nusA	essential	0.758472	-0.398832	0.0613253
RVBD_2842c	RVBD_2842c	essential	0.97602	-0.0350167	0.845083
RVBD_2845c	proS	essential	0.610512	-0.71191	0.0317926
RVBD_2846c	efpA	essential	0.148838	-2.74819	0.000300743
RVBD_2868c	gcpE	essential	0.731401	-0.451266	0.0475553
RVBD_2870c	dxr	essential	0.602817	-0.730209	0.000520309
RVBD_2881c	cdsA	essential	0.747608	-0.419646	0.00314817
RVBD_2883c	pyrH	essential	0.516135	-0.95418	0.00542534
RVBD_2889c	tsf	essential	0.76552	-0.385488	0.0274857
RVBD_2890c	rpsB	essential	0.922518	-0.116351	0.267335
RVBD_2903c	lepB	essential	0.316549	-1.6595	8.25e-06
RVBD_2904c	rplS	essential	0.415232	-1.26801	0.0313729
RVBD_2906c	trmD	essential	1.34283	0.425278	0.363545
RVBD_2907c	rimM	essential	1.21326	0.278888	0.18368
RVBD_2909c	rpsP	essential	0.521748	-0.938575	0.0728429
RVBD_2916c	ffh	essential	0.373641	-1.42028	0.00129942
RVBD_2921c	ftsY	essential	0.386049	-1.37314	0.000128287
RVBD_2925c	rnc	essential	0.899752	-0.152401	0.0532213
RVBD_2926c	RVBD_2926c	essential	0.749429	-0.416136	0.206548
RVBD_2927c	RVBD_2927c	essential	0.781602	-0.355493	0.14579
RVBD_2965c	kdtB	essential	0.79798	-0.325575	0.265524
RVBD_2968c	RVBD_2968c	essential	0.991254	-0.0126735	0.891765
RVBD_2969c	RVBD_2969c	essential	0.603404	-0.728803	0.000223072
RVBD_2970A	RVBD_2970A	essential	0.698837	-0.516973	0.0137921
RVBD_2971	RVBD_2971	essential	0.815622	-0.294027	7.19e-05
RVBD_2975A	RVBD_2975A	essential	0.567664	-0.81689	0.0113539
RVBD_2977c	thiL	essential	0.621008	-0.687317	0.0589864
RVBD_2978c	RVBD_2978c	essential	0.368343	-1.44088	0.00875538
RVBD_2979c	RVBD_2979c	essential	0.685687	-0.544377	0.0830476
RVBD_2981c	ddlA	essential	0.527928	-0.921587	0.0682094
RVBD_2984	ppk1	essential	0.404221	-1.30679	0.000955251
RVBD_2987c	leuD	essential	0.214217	-2.22286	0.0119736
RVBD_6038	tRNA-Gln	essential	1.51645	0.600694	0.0284195
RVBD_2992c	gltS	essential	0.26596	-1.91072	0.000582434
RVBD_2993c	RVBD_2993c	essential	0.578763	-0.788955	0.0119199
RVBD_2995c	leuB	essential	0.435703	-1.19858	0.00662965
RVBD_2996c	serA1	essential	0.476814	-1.0685	0.0217629
RVBD_3001c	ilvC	essential	0.430255	-1.21674	0.00591612
RVBD_3002c	ilvN	essential	0.33286	-1.58701	0.00156328
RVBD_3003c	ilvB1	essential	0.320056	-1.6436	0.00898268
RVBD_3009c	gatB	essential	0.490035	-1.02904	0.0068393
RVBD_3011c	gatA	essential	0.256293	-1.96413	0.000402777
RVBD_3012c	gatC	essential	0.649819	-0.621891	0.00760479
RVBD_3014c	ligA	essential	0.393252	-1.34647	0.00227804
RVBD_3025c	iscS	essential	0.455127	-1.13566	0.00547532
RVBD_3028c	fixB	essential	0.202248	-2.3058	0.000327882
RVBD_3029c	fixA	essential	0.265786	-1.91166	0.00409708
RVBD_3030	RVBD_3030	essential	0.31709	-1.65704	7.41e-06
RVBD_3031	RVBD_3031	essential	0.210488	-2.24819	0.000165384
RVBD_3032	RVBD_3032	essential	0.251311	-1.99246	0.00159677
RVBD_3034c	RVBD_3034c	essential	2.37736	1.24936	0.0118207
RVBD_3035	RVBD_3035	essential	0.543228	-0.88037	0.000134239
RVBD_3038c	RVBD_3038c	essential	0.578076	-0.790669	0.0259222
RVBD_3039c	echA17	essential	0.579695	-0.786634	0.05624
RVBD_3040c	RVBD_3040c	essential	0.420077	-1.25127	0.0214425
RVBD_3042c	serB2	essential	0.56893	-0.813678	6.76e-05
RVBD_3043c	ctaD	essential	0.518653	-0.947158	0.000143442
RVBD_3048c	nrdF2	essential	2.04603	1.03283	0.0176924
RVBD_3051c	nrdE	essential	0.566082	-0.820916	0.0242266
RVBD_3052c	nrdI	essential	0.957126	-0.0632195	0.879321
RVBD_3053c	nrdH	essential	0.902638	-0.14778	0.7162
RVBD_3100c	smpB	essential	1.12783	0.173552	0.651764
RVBD_3101c	ftsX	essential	1.02501	0.035638	0.679978
RVBD_3102c	ftsE	essential	0.550727	-0.86059	0.000508082
RVBD_3105c	prfB	essential	0.664347	-0.589991	0.197704
RVBD_3137	RVBD_3137	essential	1.82354	0.866739	0.00711063
RVBD_3193c	RVBD_3193c	essential	0.479721	-1.05973	0.00246689
RVBD_3198c	uvrD2	essential	0.677393	-0.561935	0.0222068
RVBD_3206c	moeB1	essential	0.768532	-0.379822	0.0374185
RVBD_3215	entC	essential	0.615017	-0.701303	0.00204499
RVBD_3219	whiB1	essential	0.890455	-0.167386	0.557015
RVBD_3221c	TB7.3	essential	0.8509	-0.232938	0.215501
RVBD_3221A	rshA	essential	0.76122	-0.393614	0.107621
RVBD_3227	aroA	essential	0.514557	-0.958597	0.0500718
RVBD_3240c	secA1	essential	0.713365	-0.487287	0.0200807
RVBD_3244c	lpqB	essential	0.463142	-1.11047	0.00459928
RVBD_3245c	mtrB	essential	0.655307	-0.609758	0.00553831
RVBD_3246c	mtrA	essential	0.933936	-0.0986044	0.817689
RVBD_3247c	tmk	essential	0.696069	-0.522697	0.0097623
RVBD_3248c	sahH	essential	0.597267	-0.743553	0.00545993
RVBD_3255c	manA	essential	0.422141	-1.2442	0.000876362
RVBD_3256c	RVBD_3256c	essential	0.353898	-1.49859	0.00117956
RVBD_3257c	pmmA	essential	0.520505	-0.942017	0.0115318
RVBD_3258c	RVBD_3258c	essential	0.71007	-0.493967	0.18469
RVBD_3260c	whiB2	essential	0.737169	-0.439933	0.0149623
RVBD_3264c	manB	essential	0.262476	-1.92974	1.87e-07
RVBD_3265c	wbbL1	essential	0.364688	-1.45527	0.00114774
RVBD_3266c	rmlD	essential	0.893061	-0.163169	0.534773
RVBD_3275c	purE	essential	0.407916	-1.29366	2.54e-06
RVBD_3276c	purK	essential	0.466541	-1.09993	0.00457352
RVBD_3277	RVBD_3277	essential	0.473191	-1.0795	0.0289452
RVBD_3279c	birA	essential	0.637114	-0.650377	0.0856016
RVBD_3280	accD5	essential	0.53714	-0.89663	0.0435162
RVBD_3285	accA3	essential	0.256449	-1.96326	1.771e-05
RVBD_3302c	glpD2	essential	0.387371	-1.36821	0.0114287
RVBD_3303c	lpdA	essential	0.342493	-1.54585	0.00831244
RVBD_3336c	trpS	essential	0.475857	-1.0714	0.0374838
RVBD_3340	metC	essential	2.90429	1.53819	0.00120476
RVBD_3341	metA	essential	1.07858	0.109132	0.0139071
RVBD_3355c	RVBD_3355c	essential	0.949079	-0.0754005	0.163419
RVBD_3356c	folD	essential	0.508523	-0.975615	0.057709
RVBD_3372	otsB2	essential	1.43289	0.518929	0.0290922
RVBD_3396c	guaA	essential	0.401119	-1.3179	0.00849508
RVBD_3410c	guaB3	essential	0.615305	-0.700628	0.0059541
RVBD_3411c	guaB2	essential	0.574541	-0.799518	0.000681074
RVBD_3418c	groES	essential	2.43108	1.2816	0.0347012
RVBD_3423c	alr	essential	0.665953	-0.586508	0.00555939
RVBD_3436c	glmS	essential	0.342911	-1.5441	0.0018196
RVBD_3442c	rpsI	essential	0.665709	-0.587037	0.228173
RVBD_3443c	rplM	essential	0.345181	-1.53457	0.00631871
RVBD_3456c	rplQ	essential	1.08597	0.118981	0.107098
RVBD_3457c	rpoA	essential	0.766417	-0.383798	0.0332637
RVBD_3458c	rpsD	essential	0.748142	-0.418616	4.63e-06
RVBD_3459c	rpsK	essential	0.617648	-0.695144	0.0147771
RVBD_3460c	rpsM	essential	0.653826	-0.61302	0.0321523
RVBD_3461c	rpmJ	essential	0.708856	-0.496435	0.0275038
RVBD_3462c	infA	essential	0.754827	-0.405782	0.0966111
RVBD_3464	rmlB	essential	0.517923	-0.949191	0.0415692
RVBD_3489	RVBD_3489	essential	0.816826	-0.291899	0.504446
RVBD_3490	otsA	essential	0.647434	-0.627194	0.110636
RVBD_3579c	RVBD_3579c	essential	0.538161	-0.893892	0.00499666
RVBD_3580c	cysS1	essential	1.77785	0.830134	5.19e-07
RVBD_3581c	ispF	essential	1.21578	0.281879	0.120514
RVBD_3582c	ispD	essential	0.883684	-0.178398	0.522576
RVBD_3583c	RVBD_3583c	essential	0.786023	-0.347356	0.457176
RVBD_3587c	RVBD_3587c	essential	0.495201	-1.01391	0.00110204
RVBD_3596c	clpC1	essential	0.434389	-1.20294	0.000289029
RVBD_3598c	lysS	essential	0.58832	-0.765326	0.000547819
RVBD_3601c	panD	essential	1.0873	0.120747	0.556404
RVBD_3602c	panC	essential	1.06306	0.0882279	0.788765
RVBD_3603c	RVBD_3603c	essential	1.11652	0.159007	0.595668
RVBD_3604c	RVBD_3604c	essential	0.500527	-0.998479	0.000276455
RVBD_3608c	folP1	essential	0.60483	-0.725398	0.00107504
RVBD_3609c	folE	essential	0.643639	-0.635676	0.0466551
RVBD_3610c	ftsH	essential	0.37548	-1.41319	0.000226266
RVBD_3624c	hpt	essential	0.456184	-1.13231	0.0414502
RVBD_3625c	mesJ	essential	1.16683	0.222595	0.417408
RVBD_3626c	RVBD_3626c	essential	0.612254	-0.707798	0.00228914
RVBD_3627c	RVBD_3627c	essential	0.494465	-1.01606	0.0155321
RVBD_3628	ppa	essential	0.528564	-0.919851	0.0255428
RVBD_3634c	galE1	essential	0.300461	-1.73475	0.00166156
RVBD_3635	RVBD_3635	essential	1.42217	0.508097	0.0178405
RVBD_6041	tRNA-Thr	essential	7.58604	2.92335	2.7e-06
RVBD_3644c	RVBD_3644c	essential	6.05297	2.59764	0.000613255
RVBD_3645	RVBD_3645	essential	0.273764	-1.86899	0.000142229
RVBD_3646c	topA	essential	0.460249	-1.11951	0.000180988
RVBD_3669	RVBD_3669	essential	0.52598	-0.926919	0.00268043
RVBD_3673c	RVBD_3673c	essential	1.07496	0.104289	0.439373
RVBD_3676	crp	essential	0.716766	-0.480426	0.0108407
RVBD_3696c	glpK	essential	0.999537	-0.000668207	0.994501
RVBD_3708c	asd	essential	0.479688	-1.05983	0.00161403
RVBD_3709c	ask	essential	0.450928	-1.14903	0.00252614
RVBD_3710	leuA	essential	2.27843	1.18804	0.00246422
RVBD_3712	RVBD_3712	essential	0.400979	-1.3184	0.00186347
RVBD_3713	cobQ2	essential	0.26273	-1.92835	0.000474071
RVBD_3721c	dnaZX	essential	1.20114	0.26441	0.0690849
RVBD_3722c	RVBD_3722c	essential	1.17883	0.237358	0.500066
RVBD_6043	tRNA-Ser	essential	0.664154	-0.59041	0.00889498
RVBD_3752c	RVBD_3752c	essential	1.54106	0.623927	0.0474814
RVBD_3753c	RVBD_3753c	essential	0.767212	-0.382303	0.0544483
RVBD_3754	tyrA	essential	0.606528	-0.721355	0.0101909
RVBD_3764c	tcrY	essential	2.2904	1.1956	0.0133535
RVBD_3778c	RVBD_3778c	essential	0.888769	-0.17012	0.00330394
RVBD_3780	RVBD_3780	essential	0.797235	-0.326923	0.459476
RVBD_3781	rfbE	essential	0.680489	-0.555356	0.00760258
RVBD_3782	glfT1	essential	1.22455	0.292255	0.23244
RVBD_3783	rfbD	essential	1.07187	0.100128	0.068035
RVBD_3790	dprE1	essential	0.530462	-0.91468	0.00165872
RVBD_3791	dprE2	essential	0.240325	-2.05694	0.000543266
RVBD_3792	aftA	essential	0.314893	-1.66707	0.00229347
RVBD_3793	embC	essential	0.321245	-1.63825	0.0059474
RVBD_3794	embA	essential	0.207765	-2.26698	0.000408513
RVBD_3795	embB	essential	0.474363	-1.07594	0.00631575
RVBD_3799c	accD4	essential	0.44607	-1.16466	0.0127655
RVBD_3800c	pks13	essential	0.402903	-1.3115	0.0100175
RVBD_3801c	fadD32	essential	0.515001	-0.957354	6.48e-06
RVBD_3802c	RVBD_3802c	essential	0.824408	-0.27857	0.0199905
RVBD_3805c	aftB	essential	0.51147	-0.967278	0.0127335
RVBD_3806c	ubiA	essential	0.292268	-1.77463	0.000369835
RVBD_3807c	RVBD_3807c	essential	0.362006	-1.46591	1.86e-05
RVBD_3808c	glfT2	essential	0.351759	-1.50734	0.00086284
RVBD_3809c	glf	essential	0.561831	-0.831791	0.119477
RVBD_3834c	serS	essential	0.732907	-0.448297	0.00295026
RVBD_3838c	pheA	essential	0.338378	-1.56329	0.00538762
RVBD_3846	sodA	essential	0.598684	-0.740133	0.0218433
RVBD_3858c	gltD	essential	0.990604	-0.0136191	0.93438
RVBD_3859c	gltB	essential	1.35902	0.442566	0.159185
RVBD_3863	RVBD_3863	essential	1.22752	0.295741	0.0452941
RVBD_3907c	pcnA	essential	0.437845	-1.19151	0.00515329
RVBD_3908	mutT4	essential	2.06159	1.04376	0.0851068
RVBD_3909	RVBD_3909	essential	1.00048	0.000696379	0.991793
RVBD_3910	RVBD_3910	essential	0.515902	-0.954831	0.0262076
RVBD_3913	trxB2	essential	0.764498	-0.387415	0.110058
RVBD_3914	trxC	essential	0.541557	-0.884816	0.0328489
RVBD_3915	RVBD_3915	essential	0.484499	-1.04543	9.07e-06
RVBD_3916c	RVBD_3916c	essential	2.53837	1.3439	0.0248759
RVBD_3917c	parB	essential	1.02137	0.0305054	0.837225
RVBD_3918c	parA	essential	0.591062	-0.758619	0.0683864
RVBD_3919c	gid	essential	0.699682	-0.515229	0.0309959
RVBD_3921c	RVBD_3921c	essential	0.323174	-1.62962	0.00605852
RVBD_3922c	RVBD_3922c	essential	0.330639	-1.59667	0.00153908
RVBD_3923c	rnpA	essential	0.371154	-1.42991	1.59e-05
RVBD_3924c	rpmH	essential	0.352926	-1.50256	8.21e-05

## Sheet: Extended Data Fig.8e
TU_name	PF_Control	PF_rho knockdown
TU_1	1.16	0.64
TU_2	0.41	0.71
TU_3	0.63	0.44
TU_4	0.63	0.58
TU_5	0.43	0.47
TU_7	1.09	1.18
TU_8	0.76	0.85
TU_11	0.17	0.15
TU_12	0.27	0.27
TU_13	0.65	0.77
TU_15	0.58	0.47
TU_17	0.82	0.46
TU_18	0.15	0.39
TU_19	0.72	0.55
TU_20	0.24	0.15
TU_22	0.35	0.25
TU_23	0.26	0.3
TU_24	0.64	0.91
TU_25	0.39	0.29
TU_28	0.48	0.51
TU_29	0.64	0.29
TU_30	1.29	0.53
TU_31	1.68	1.6
TU_32	0.29	0.48
TU_33	0.41	0.21
TU_34	0.33	0.22
TU_35	0.48	0.43
TU_36	0.59	0.61
TU_37	0.99	1.11
TU_39	0.37	0.64
TU_40	0.19	0.22
TU_41	1.31	1.13
TU_42	0.4	0.24
TU_44	0.01	0.03
TU_46	0.69	0.41
TU_47	0.7	0.62
TU_50	0.81	1.09
TU_51	0.15	0.17
TU_52	0.54	0.28
TU_53	0.37	0.29
TU_54	0.16	0.19
TU_55	0.4	0.35
TU_56	0.16	0.14
TU_58	0.34	0.42
TU_59	0.64	0.52
TU_63	0.03	0.05
TU_64	0.17	0.17
TU_65	0.87	0.38
TU_66	0.45	0.29
TU_67	0.97	0.94
TU_68	0.39	0.37
TU_69	0.97	1.81
TU_71	0.59	0.73
TU_72	0.55	0.55
TU_74	0.21	0.3
TU_75	1.14	1.17
TU_76	0.49	0.36
TU_77	0.41	0.3
TU_79	0.26	0.27
TU_81	1.01	1.4
TU_82	0.77	0.55
TU_86	1.02	0.15
TU_89	0.1	0.11
TU_90	0.49	0.25
TU_91	1.05	0.67
TU_92	0.21	0.31
TU_93	0.9	0.66
TU_94	0.2	0.18
TU_95	0.21	0.33
TU_96	1.29	0.95
TU_98	1.45	1.25
TU_99	0.16	0.22
TU_101	0.75	0.58
TU_102	0.89	0.28
TU_105	0.57	0.69
TU_106	0.24	0.25
TU_107	0.2	0.19
TU_108	0.15	0.17
TU_109	1.23	1.25
TU_110	0.76	1.08
TU_111	1.1	0.98
TU_112	0.46	0.33
TU_113	0.58	0.79
TU_114	1.52	1.67
TU_116	1.78	1.51
TU_118	0.45	0.31
TU_119	0.07	0.08
TU_120	0.63	0.76
TU_123	1.5	0.74
TU_125	0.32	0.19
TU_127	0.56	0.58
TU_128	0.45	0.41
TU_129	0.37	0.41
TU_130	1.98	1.43
TU_132	0.64	0.82
TU_133	1.92	1.39
TU_134	0.2	0.1
TU_135	0.34	1.2
TU_136	0.91	0.56
TU_137	0.77	0.76
TU_138	0.29	0.16
TU_141	0.16	0.1
TU_142	0.6	0.44
TU_143	0.25	0.2
TU_144	1.2	1.25
TU_145	0.14	0.3
TU_146	0.41	0.96
TU_148	1.74	1.01
TU_149	0.44	0.34
TU_150	0.5	0.31
TU_151	0.13	0.12
TU_152	1.12	1.11
TU_155	0.43	0.26
TU_156	1.88	1.53
TU_157	0.69	0.84
TU_158	0.28	0.2
TU_159	0.75	1.28
TU_162	0.73	0.48
TU_164	0.14	0.33
TU_167	0.04	0.13
TU_168	0.8	0.61
TU_169	0.01	0.01
TU_170	0.16	0.12
TU_173	0.34	0.21
TU_175	0.43	0.64
TU_176	0.2	0.13
TU_180	0.64	0.44
TU_181	0.04	0.19
TU_182	0.31	0.44
TU_183	0.32	0.35
TU_184	1.11	0.91
TU_185	0.66	0.57
TU_186	0.2	0.2
TU_187	1.38	0.75
TU_189	0.68	0.34
TU_190	0.17	0.32
TU_191	0.04	0.07
TU_192	0.31	0.39
TU_193	0.09	0.06
TU_195	0.04	0.1
TU_198	0.66	0.48
TU_199	0.3	0.52
TU_201	0.44	0.25
TU_202	0.34	0.35
TU_205	1.35	1.68
TU_206	0.42	0.37
TU_208	0.54	1.1
TU_209	0.57	0.3
TU_211	0.1	0.55
TU_212	0.12	0.3
TU_213	0.98	1.51
TU_216	0.18	0.08
TU_217	0.35	0.4
TU_218	0.42	0.57
TU_219	0.22	0.47
TU_222	1.32	1.44
TU_223	0.36	0.38
TU_224	0.38	0.17
TU_225	0.31	0.36
TU_226	0.45	0.39
TU_227	0.47	0.49
TU_229	0.93	0.74
TU_230	0.59	0.28
TU_232	0.42	0.54
TU_233	1.26	1.02
TU_234	0.1	0.13
TU_235	0.26	0.15
TU_237	0.21	0.37
TU_239	0.23	0.59
TU_240	1.06	1.39
TU_242	0.5	0.92
TU_243	0.57	0.68
TU_246	0.08	0.19
TU_247	1.89	1.32
TU_248	0.28	0.12
TU_249	0.08	0.11
TU_250	0.16	0.18
TU_251	1.52	0.45
TU_252	0.67	0.7
TU_253	0.66	0.67
TU_258	0.67	0.49
TU_260	0.47	1.97
TU_261	1.22	0.63
TU_262	0.47	0.44
TU_263	1.13	0.65
TU_264	0.52	0.3
TU_267	0.1	0.27
TU_268	0.29	0.27
TU_269	0.49	0.6
TU_271	0.95	0.9
TU_272	0.32	0.15
TU_273	0.24	0.14
TU_274	0.72	0.72
TU_275	0.5	1.87
TU_276	0.39	0.34
TU_277	0.5	0.65
TU_278	1.77	0.95
TU_279	0.32	0.54
TU_280	0.68	0.58
TU_281	1.27	1.16
TU_283	0.16	0.09
TU_285	0.47	0.32
TU_286	0.33	0.32
TU_287	0.04	0.04
TU_288	0.3	0.3
TU_289	0.05	0.18
TU_291	0.29	0.34
TU_294	0.34	0.34
TU_295	0.46	0.55
TU_296	0.39	0.34
TU_297	0.53	0.26
TU_298	0.32	0.45
TU_299	1.93	0.26
TU_301	0.49	0.45
TU_302	0.25	0.34
TU_303	0.9	0.8
TU_304	0.57	0.58
TU_305	0.1	0.16
TU_306	1.03	1.07
TU_310	0.91	0.89
TU_311	0.54	0.25
TU_312	0.85	0.47
TU_313	0.29	0.4
TU_314	0.36	0.39
TU_315	0.48	0.29
TU_316	0.74	0.37
TU_318	0.67	0.99
TU_319	0.01	0.03
TU_320	0.34	0.32
TU_321	0.36	0.36
TU_323	0.11	0.13
TU_324	0.32	0.24
TU_325	0.5	0.51
TU_328	0.13	0.16
TU_330	0.9	0.57
TU_331	0.3	0.29
TU_333	0.21	0.16
TU_334	0.52	0.33
TU_335	1.23	1.77
TU_337	0.19	0.14
TU_339	0.39	0.25
TU_340	0.81	0.58
TU_341	0.3	0.38
TU_343	0.09	0.09
TU_344	0.82	0.61
TU_345	0.83	0.53
TU_346	0.41	0.2
TU_347	0.55	0.47
TU_348	0.17	0.15
TU_349	0.2	0.15
TU_350	0.29	0.23
TU_352	0.42	0.41
TU_353	0.43	0.27
TU_354	0.46	1
TU_355	0.9	0.48
TU_356	0.53	0.39
TU_357	0.36	0.11
TU_359	0.18	1
TU_360	1.43	0.79
TU_362	1.33	1.82
TU_364	0.51	0.65
TU_365	0.72	1.13
TU_366	0.71	0.71
TU_367	0.19	0.29
TU_368	1.73	1.97
TU_369	0.31	0.12
TU_370	0.13	0.35
TU_372	0.37	0.22
TU_374	0.3	0.39
TU_375	0.02	0.03
TU_376	0.01	0.01
TU_379	0.82	1.55
TU_380	0.12	0.12
TU_381	0.91	1.22
TU_382	0.41	0.32
TU_383	0.38	0.3
TU_385	0.61	0.29
TU_388	0.9	0.41
TU_389	0.41	0.76
TU_390	0.68	0.77
TU_391	0.03	0.06
TU_393	0.42	0.37
TU_397	0.09	0.1
TU_398	0.22	0.29
TU_399	0.46	0.33
TU_400	0.21	0.33
TU_401	0.22	0.33
TU_402	0.07	0.23
TU_403	0.04	0.03
TU_404	0.61	0.54
TU_405	0.39	0.48
TU_406	0.74	0.64
TU_407	0.75	0.91
TU_408	0.37	0.41
TU_409	1.38	1.05
TU_410	0.66	1.24
TU_411	0.63	0.69
TU_412	0.98	0.99
TU_413	0.07	0.04
TU_414	0.29	0.31
TU_417	0.68	0.68
TU_418	0.1	0.29
TU_419	0.2	0.49
TU_421	0.57	0.4
TU_422	0.66	0.42
TU_423	0.28	0.29
TU_424	0.56	0.96
TU_425	0.31	0.41
TU_426	0.28	0.18
TU_428	0.53	0.61
TU_429	0.57	1.61
TU_430	0.4	0.45
TU_431	1.61	1.09
TU_432	0.7	0.66
TU_433	0.52	0.52
TU_434	0.62	0.37
TU_435	0.14	0.11
TU_437	0.26	0.17
TU_438	0.22	0.18
TU_440	0.21	0.22
TU_441	0.96	1.17
TU_442	0.47	0.9
TU_443	0.75	0.85
TU_444	0.55	0.9
TU_446	0.39	0.48
TU_447	1.27	1.36
TU_448	0.34	0.54
TU_449	0.44	0.57
TU_450	0.21	0.7
TU_451	0.69	0.67
TU_452	0.05	0.08
TU_453	0.89	0.93
TU_456	0.13	0.12
TU_457	0.04	0.04
TU_458	0.28	0.19
TU_461	1.51	1.52
TU_462	0.2	0.29
TU_463	0.35	0.3
TU_466	1.51	0.45
TU_467	0.85	1.59
TU_469	0.38	0.51
TU_471	0.44	0.53
TU_472	0.92	1.28
TU_476	0.44	0.48
TU_478	0.26	0.18
TU_480	0.1	0.14
TU_481	0.24	0.19
TU_482	0.18	0.37
TU_483	0.3	0.32
TU_486	0.83	0.73
TU_487	0.25	0.3
TU_489	0.77	0.79
TU_490	0.25	0.72
TU_491	0.02	0.04
TU_492	0.74	0.7
TU_493	0.41	0.31
TU_496	1.19	1.16
TU_497	0.67	0.44
TU_498	0.43	0.35
TU_500	0.26	0.25
TU_501	0.88	0.3
TU_503	1.93	1.46
TU_504	0.39	0.58
TU_505	0.4	0.77
TU_507	1.42	0.43
TU_508	0.32	0.49
TU_510	0.34	0.87
TU_511	0.44	0.74
TU_512	0.16	0.33
TU_517	0.9	1.22
TU_520	0.06	0.13
TU_521	0.13	0.1
TU_522	1.11	1.16
TU_524	0.39	0.45
TU_525	1.04	0.53
TU_526	0.26	0.32
TU_528	0.43	0.35
TU_530	0.18	0.2
TU_531	0.15	0.34
TU_532	0.17	0.12
TU_533	0.93	0.67
TU_534	0.55	0.51
TU_535	0.34	0.5
TU_540	1.01	0.84
TU_542	0.15	0.12
TU_543	0.03	0.04
TU_544	0.42	0.23
TU_546	0.21	0.33
TU_547	1.41	1.1
TU_548	1.06	0.98
TU_549	0.56	0.54
TU_550	0.04	0.13
TU_551	0.23	0.28
TU_552	0.12	0.12
TU_553	0.6	0.96
TU_554	0.15	0.17
TU_555	0.23	0.33
TU_556	0.21	0.17
TU_557	0.44	0.26
TU_558	0.41	0.31
TU_559	0.01	0
TU_560	0.5	0.41
TU_561	0.4	0.3
TU_562	0.89	0.21
TU_563	1.78	1.22
TU_564	0.26	0.1
TU_565	0.27	0.36
TU_566	0.38	0.4
TU_567	0.41	0.5
TU_568	0.24	0.23
TU_569	0.34	0.32
TU_570	0.28	0.32
TU_571	0.33	0.2
TU_572	0.27	0.27
TU_573	0.73	1.84
TU_574	0.2	0.36
TU_575	0.45	0.6
TU_577	0.31	0.78
TU_579	0.98	0.5
TU_580	0.39	1.49
TU_581	0.26	0.5
TU_582	0.66	0.88
TU_583	0.35	0.56
TU_584	0.66	0.37
TU_586	0.38	0.18
TU_587	0.58	0.64
TU_588	0.62	0.38
TU_589	1.02	0.97
TU_590	0.29	0.32
TU_594	1.37	0.77
TU_595	0.88	0.67
TU_597	1.09	0.87
TU_598	0.91	0.65
TU_599	0.35	0.43
TU_601	0.4	0.68
TU_603	0.5	0.43
TU_604	0.46	0.7
TU_606	0.11	0.57
TU_607	0.43	0.58
TU_608	0.72	0.29
TU_609	0.03	0.04
TU_610	0.13	0.09
TU_614	0.48	0.26
TU_616	0.58	0.99
TU_617	0.47	0.23
TU_618	0.04	0.26
TU_620	1.54	1.57
TU_621	0.51	0.4
TU_622	0.34	0.34
TU_623	0.27	0.33
TU_624	0.21	0.14
TU_626	0.61	0.83
TU_627	0.86	1.4
TU_628	1.2	0.96
TU_629	0.62	0.95
TU_630	0.35	0.29
TU_632	1.18	0.71
TU_633	0.33	0.38
TU_634	0.39	0.31
TU_635	0.29	0.37
TU_636	0.14	0.17
TU_637	0.33	0.3
TU_638	0.74	1.21
TU_639	0.39	0.28
TU_640	1.58	1.19
TU_641	0.79	0.82
TU_642	0.43	0.52
TU_643	0.48	0.49
TU_644	0.32	0.28
TU_645	0.08	0.09
TU_646	0.25	0.56
TU_647	0.12	0.08
TU_648	0.08	0.21
TU_649	0.22	0.22
TU_650	0.77	0.44
TU_651	0.15	0.16
TU_654	0.36	0.24
TU_659	0.1	0.25
TU_661	0.67	0.57
TU_662	1.8	0.81
TU_664	0.05	0.05
TU_665	0.23	0.32
TU_666	0.49	0.56
TU_667	1.37	0.8
TU_668	0.17	0.15
TU_669	0.87	1.35
TU_670	0.65	0.82
TU_672	0.69	0.78
TU_674	0.16	0.18
TU_675	0.57	0.8
TU_676	0.95	1.14
TU_677	0.09	0.1
TU_679	0.19	0.14
TU_680	0.48	0.45
TU_681	0.67	0.49
TU_682	0.48	1.2
TU_683	0.22	0.12
TU_684	0.56	0.5
TU_686	1.13	0.63
TU_687	0.25	0.2
TU_688	0.28	0.27
TU_689	0.24	0.18
TU_690	0.42	0.77
TU_691	0.14	0.16
TU_692	1.14	0.81
TU_693	0.14	0.36
TU_697	0.29	0.09
TU_698	0.81	1.22
TU_699	0.22	0.35
TU_700	0.66	0.25
TU_701	0.19	0.4
TU_702	0.49	0.39
TU_703	0.48	0.31
TU_704	0.07	0.08
TU_705	0.26	0.22
TU_706	0.2	0.39
TU_707	0.34	0.44
TU_708	0.13	0.13
TU_709	0.71	1.39
TU_710	0.05	0.03
TU_711	0.35	0.3
TU_712	0.5	0.34
TU_714	0.37	0.29
TU_715	0.35	0.3
TU_716	0.4	0.55
TU_718	0.54	0.54
TU_720	0.78	0.93
TU_721	0.85	1.65
TU_725	0.28	0.29
TU_726	1.16	1.61
TU_728	0.54	0.41
TU_730	0.23	0.17
TU_731	0.22	0.18
TU_733	0.58	0.42
TU_734	0.28	0.55
TU_735	0.35	0.23
TU_736	0.98	0.46
TU_737	0.19	0.21
TU_738	0.48	0.32
TU_739	0.13	0.16
TU_740	0.43	0.47
TU_741	0.89	0.71
TU_743	0.13	0.13
TU_744	0.96	1.23
TU_745	0.54	0.56
TU_746	0.12	0.08
TU_747	0.72	0.95
TU_749	0	0.03
TU_750	0.71	0.72
TU_752	0.45	1.21
TU_753	0.02	0.13
TU_754	0.07	0.07
TU_755	0.39	0.47
TU_757	1.65	1.36
TU_758	0.44	0.9
TU_760	0.51	0.48
TU_761	1.31	0.7
TU_763	0.55	0.39
TU_764	0.63	0.26
TU_765	1.16	0.87
TU_766	0.79	0.65
TU_767	1.22	1.32
TU_768	0.57	0.24
TU_769	0.73	0.37
TU_771	0.52	0.46
TU_772	0.03	0.03
TU_773	0.39	1.14
TU_774	0.22	0.25
TU_775	0.92	1.99
TU_776	1.92	1.55
TU_777	0.83	0.9
TU_778	0.04	0.08
TU_780	0.08	0.04
TU_781	0.48	0.59
TU_782	0.81	0.87
TU_783	0.84	0.8
TU_784	0.26	0.24
TU_785	0.38	0.51
TU_786	0.47	0.45
TU_788	0.43	0.43
TU_789	1.07	0.43
TU_790	0.26	0.3
TU_791	0.82	0.77
TU_794	0.47	0.87
TU_795	0.07	0.12
TU_796	0.11	0.12
TU_797	0.22	0.39
TU_798	0.16	0.34
TU_799	0.36	0.22
TU_801	0.4	0.5
TU_803	0.72	0.5
TU_804	0.33	0.46
TU_805	0.5	0.43
TU_807	0.53	0.51
TU_808	0.15	0.29
TU_810	0.45	0.32
TU_812	0.02	0.05
TU_813	0.61	0.47
TU_814	0.71	0.01
TU_815	0.06	0.12
TU_816	0.55	1
TU_817	0.18	0.2
TU_818	0.85	0.74
TU_819	0.29	0.57
TU_820	0.02	0.04
TU_821	0.66	0.69
TU_824	0.25	0.2
TU_825	0.61	0.28
TU_826	0.49	0.44
TU_827	0.52	0.42
TU_830	0.72	0.51
TU_831	0.5	0.37
TU_832	0.1	0.09
TU_833	0.17	0.14
TU_834	0.85	0.44
TU_835	1.43	0.57
TU_836	0.13	0.09
TU_837	0.17	0.11
TU_838	1.07	0.7
TU_839	0.55	0.29
TU_841	0.09	0.09
TU_844	0.25	0.31
TU_850	0.95	0.53
TU_851	1.16	0.58
TU_852	0.55	0.68
TU_853	0.1	0.1
TU_855	0.89	0.41
TU_857	0.28	0.19
TU_858	1.04	1.84
TU_859	0.29	0.67
TU_861	0.11	0.17
TU_863	0.13	0.21
TU_864	0.16	0.3
TU_866	0.53	0.69
TU_867	0.15	0.08
TU_868	0.56	0.55
TU_869	0.63	0.58
TU_870	0.18	0.19
TU_871	0.73	0.62
TU_872	0.26	0.21
TU_873	0.03	0.04
TU_874	0.68	0.63
TU_875	0.16	0.2
TU_880	0.54	0.61
TU_883	0.12	0.63
TU_884	1.01	0.47
TU_885	0.32	0.37
TU_886	0.41	0.32
TU_887	0.34	0.32
TU_888	0.34	0.47
TU_889	0.13	0.26
TU_890	0.59	0.35
TU_891	0.16	0.17
TU_892	1.52	0.78
TU_893	0.11	0.22
TU_894	0.14	0.41
TU_895	0.22	0.19
TU_897	0.34	0.43
TU_898	0.42	0.27
TU_900	0.29	0.09
TU_901	1.18	0.56
TU_904	1.66	0.98
TU_905	0.54	0.31
TU_906	0.1	0.09
TU_907	0.62	0.6
TU_910	0.04	0.06
TU_911	0.88	0.6
TU_912	0.2	0.35
TU_913	0.19	0.13
TU_914	0.75	0.48
TU_916	0.68	0.79
TU_917	0.14	0.1
TU_918	0.59	0.33
TU_922	0.18	0.25
TU_923	0.91	0.68
TU_925	0.59	0.62
TU_926	0.34	0.35
TU_928	0.57	0.65
TU_929	1.02	1.05
TU_930	0.88	0.58
TU_931	0.09	0.45
TU_932	0.5	0.39
TU_933	0.38	0.37
TU_934	0.49	0.56
TU_935	0.26	0.3
TU_936	0.75	0.59
TU_938	0.35	0.29
TU_939	0.73	0.71
TU_940	0.3	0.37
TU_942	0.46	0.44
TU_943	0.46	0.45
TU_944	0.49	0.36
TU_945	0.34	0.82
TU_946	0.83	0.56
TU_948	0.14	0.22
TU_950	1.35	0.88
TU_951	0.59	0.66
TU_952	0.04	0.05
TU_955	0.42	0.39
TU_956	0.55	0.34
TU_959	0.22	0.15
TU_960	0.18	0.56
TU_961	0.04	0.08
TU_962	1.76	1.38
TU_963	0.49	0.4
TU_965	0.64	0.61
TU_967	0.6	0.28
TU_969	0.23	0.23
TU_970	0.07	0.54
TU_972	0.17	0.15
TU_974	0.34	0.45
TU_976	0.35	0.28
TU_977	0.52	0.26
TU_979	0.64	0.1
TU_981	0.38	1.13
TU_982	0.62	0.29
TU_984	0.03	0.03
TU_985	0.38	0.52
TU_986	0.7	0.85
TU_987	0.82	0.52
TU_988	0.41	0.56
TU_990	0.7	0.84
TU_992	0.97	0.51
TU_993	0.62	0.75
TU_994	0.31	0.27
TU_995	0.32	0.22
TU_996	0.27	0.26
TU_997	0.54	0.29
TU_999	0.42	0.48
TU_1002	1.05	0.25
TU_1003	1.08	0.46
TU_1004	0.7	0.87
TU_1006	0.53	0.53
TU_1007	0.43	0.48
TU_1009	0.6	0.38
TU_1010	0.93	1.4
TU_1011	0.62	0.59
TU_1012	1.16	1.56
TU_1013	0.22	0.25
TU_1014	0.43	0.25
TU_1015	0.23	0.28
TU_1016	0.08	0.21
TU_1018	0.55	0.35
TU_1019	0.71	0.65
TU_1020	0.33	0.28
TU_1021	0.38	0.34
TU_1022	0.53	0.32
TU_1023	0.6	0.36
TU_1024	0.37	0.74
TU_1025	0.19	0.19
TU_1026	0.6	1
TU_1028	0.73	0.69
TU_1029	0.12	0.18
TU_1030	0.31	0.59
TU_1031	0.22	0.32
TU_1033	0.46	0.34
TU_1037	0.78	1
TU_1038	0.36	0.38
TU_1039	0.36	0.19
TU_1040	0.33	0.55
TU_1041	0.5	0.43
TU_1042	0.38	0.32
TU_1043	0.26	0.18
TU_1044	0.12	0.22
TU_1045	0.45	0.31
TU_1046	0.05	0.31
TU_1049	0.09	0.06
TU_1050	1.2	1.42
TU_1051	0.69	0.77
TU_1052	0.69	0.39
TU_1053	0.23	0.37
TU_1054	0.58	0.69
TU_1056	0.19	0.11
TU_1058	0.01	0.01
TU_1060	0.57	0.71
TU_1061	0.81	0.72
TU_1064	0.14	0.14
TU_1067	0.23	0.25
TU_1068	0.17	0.11
TU_1070	0.29	0.16
TU_1071	1.15	1.82
TU_1073	0.87	0.63
TU_1074	0.72	0.79
TU_1075	0.03	0.08
TU_1076	0.22	1.31
TU_1078	0.44	0.28
TU_1079	0.18	0.08
TU_1080	0.61	0.65
TU_1081	0.64	0.62
TU_1082	1.93	1.5
TU_1083	0.49	0.7
TU_1084	0.41	0.34
TU_1085	0.17	0.16
TU_1086	0.36	0.36
TU_1087	0.16	0.18
TU_1089	0.35	0.25
TU_1090	0.27	0.34
TU_1091	1.15	1.85
TU_1095	0.35	0.48
TU_1097	0.69	0.49
TU_1098	0.52	0.41
TU_1099	0.95	1.34
TU_1100	0.43	0.88
TU_1101	0.41	0.6
TU_1102	0.13	0.46
TU_1103	1.23	1.43
TU_1104	0.15	0.1
TU_1105	0.5	0.38
TU_1106	0.15	0.18
TU_1107	0.09	0.15
TU_1108	0.24	0.24
TU_1111	0.47	0.46
TU_1112	0.56	0.52
TU_1113	0.37	0.34
TU_1114	1.97	0.65
TU_1115	0.93	1.94
TU_1116	0.17	0.33
TU_1117	0.05	0.09
TU_1118	0.61	1.34
TU_1119	1.59	1.98
TU_1120	0.96	0.58
TU_1122	0.22	0.22
TU_1123	0.55	0.71
TU_1124	0.58	0.78
TU_1125	0.07	0.08
TU_1126	0.25	0.22
TU_1127	0.53	0.56
TU_1128	0.7	0.74
TU_1129	0.4	0.86
TU_1130	0.1	0.06
TU_1131	0.21	0.15
TU_1132	0.55	1.1
TU_1134	0.51	0.27
TU_1135	0.37	0.42
TU_1136	0.07	0.08
TU_1137	0.22	0.12
TU_1139	0.26	0.18
TU_1140	1.06	1.2
TU_1141	0.82	0.84
TU_1142	0.31	0.36
TU_1143	0.37	0.24
TU_1144	0.47	0.54
TU_1145	0.33	0.39
TU_1146	0.92	0.84
TU_1149	1.58	1.51
TU_1150	0.94	1.46
TU_1151	0.41	0.17
TU_1152	0.67	0.76
TU_1154	0.66	0.67
TU_1155	0.54	1.08
TU_1156	0.23	0.31
TU_1157	0.48	0.25
TU_1158	0.32	0.48
TU_1159	0.52	0.73
TU_1161	0.18	0.09
TU_1162	0.1	0.12
TU_1163	0.56	0.37
TU_1164	0.52	1.31
TU_1167	0.73	1.5
TU_1169	0.19	0.25
TU_1170	0.7	0.83
TU_1171	0.22	0.07
TU_1173	0.4	0.27
TU_1174	0.03	0.08
TU_1175	0.7	1.33
TU_1177	0.5	0.33
TU_1179	0.41	0.21
TU_1181	1.13	1.6
TU_1182	0.09	0.15
TU_1183	0.13	0.08
TU_1186	0.7	0.61
TU_1187	0.2	0.19
TU_1188	0.61	0.45
TU_1189	0.66	0.72
TU_1190	0.46	0.35
TU_1193	0.21	0.17
TU_1196	0.05	0.15
TU_1197	0.1	0.19
TU_1199	0.51	0.31
TU_1200	0.23	0.28
TU_1201	0.16	0.18
TU_1203	0.63	0.74
TU_1204	0.21	0.15
TU_1205	0.26	0.45
TU_1206	0.31	0.85
TU_1207	1.03	0.81
TU_1208	0.16	0.14
TU_1211	0.5	0.43
TU_1212	0.91	0.54
TU_1215	0.73	0.65
TU_1216	0.43	0.6
TU_1218	0.38	1.5
TU_1219	0.52	1.54
TU_1221	0.51	1.05
TU_1222	1.2	0.43
TU_1226	0.57	0.59
TU_1229	1.48	0.76
TU_1231	0.54	0.53
TU_1232	1.17	1.08
TU_1235	0.41	0.24
TU_1236	1.96	1.91
TU_1237	0.18	0.12
TU_1238	0.38	0.54
TU_1239	0.78	1.33
TU_1241	0.85	1.47
TU_1244	0.36	0.16
TU_1245	1.6	1.13
TU_1249	0.34	0.12
TU_1252	0.43	0.35
TU_1253	0.67	0.47
TU_1258	0.28	0.29
TU_1260	0.22	0.24
TU_1261	0.43	0.29
TU_1262	0.58	0.82
TU_1263	0.13	0.14
TU_1265	0.47	0.51
TU_1266	0.89	1.21
TU_1268	1.32	1.32
TU_1269	0.09	0.07
TU_1270	0.35	0.38
TU_1271	0.32	0.58
TU_1273	0.36	0.25
TU_1276	0.55	0.77
TU_1277	0.38	0.3
TU_1278	1.88	1.23
TU_1279	0.24	0.15
TU_1282	0.07	0.39
TU_1283	1.1	0.99
TU_1284	0.7	0.41
TU_1286	1.47	1.31
TU_1288	0.77	0.83
TU_1289	0.32	0.25
TU_1290	0.23	0.13
TU_1291	0.33	0.17
TU_1292	0.23	0.27
TU_1293	0.41	0.42
TU_1295	0.19	0.23
TU_1296	0.06	0.17
TU_1297	0.08	0.06
TU_1298	0.14	0.21
TU_1299	0.45	0.66
TU_1302	0.45	0.41
TU_1304	0.69	0.45
TU_1305	0.84	0.89
TU_1306	0.43	0.46
TU_1307	0.26	0.18
TU_1308	0.16	0.11
TU_1309	0.15	0.13
TU_1310	0.1	0.17
TU_1311	0.03	0.08
TU_1313	0.59	0.5
TU_1314	0.51	0.36
TU_1315	1.04	1.02
TU_1317	0.2	0.1
TU_1318	1.15	1.94
TU_1319	0.76	0.78
TU_1320	0.61	0.22
TU_1321	0.4	0.48
TU_1323	0.3	0.56
TU_1325	0.67	0.7
TU_1326	0.21	0.35
TU_1328	0.41	0.17
TU_1329	0.53	0.51
TU_1330	0.47	0.52
TU_1331	0.38	0.43
TU_1332	0.39	0.42
TU_1333	1.02	0.29
TU_1334	0.9	1.24
TU_1337	0.57	1.06
TU_1338	0.55	0.66
TU_1339	0.03	0.02
TU_1340	1.09	0.87
TU_1341	0.48	0.47
TU_1342	0.08	0.1
TU_1344	0.26	0.28
TU_1345	0.56	0.73
TU_1347	0.77	0.68
TU_1348	0.49	0.33
TU_1350	1.56	0.75
TU_1351	0.04	0.17
TU_1352	0.65	0.44
TU_1353	0.48	0.34
TU_1354	0.77	0.98
TU_1355	0.53	0.76
TU_1356	0.12	0.22
TU_1357	1.41	1.04
TU_1358	0.04	0.04
TU_1359	1.44	1.12
TU_1361	0.81	0.59
TU_1363	0.57	0.68
TU_1365	0.69	0.61
TU_1366	1.39	1.11
TU_1368	0.64	1.09
TU_1372	0.55	0.63
TU_1373	0.52	0.65
TU_1374	0.48	0.42
TU_1376	0.4	0.82
TU_1377	0.18	0.2
TU_1378	0.04	0.33
TU_1381	0.31	0.84
TU_1383	0.47	0.39
TU_1385	0.19	0.23
TU_1386	0.32	0.43
TU_1389	0.48	0.37
TU_1390	0.45	0.4
TU_1391	0.71	0.68
TU_1392	0.52	0.67
TU_1393	0.31	0.24
TU_1394	0.01	0.01
TU_1395	0.29	0.37
TU_1396	0.72	0.34
TU_1397	0.26	0.43
TU_1398	0.76	1.51
TU_1399	0.46	0.19
TU_1400	0.71	0.53
TU_1401	0.22	0.18
TU_1402	1.02	0.71
TU_1404	0.16	0.17
TU_1406	0.11	0.24
TU_1407	0.09	0.88
TU_1408	1.03	0.62
TU_1412	0.68	0.61
TU_1413	0.67	0.6
TU_1414	0.83	0.7
TU_1416	0.23	0.33
TU_1419	0.6	0.63
TU_1421	0.35	0.4
TU_1422	0.72	0.81
TU_1423	0.5	1.21
TU_1424	0.25	0.47
TU_1425	0.06	0.25
TU_1426	0.57	0.33
TU_1427	0.42	0.3
TU_1428	0.54	0.44
TU_1429	0.74	0.61
TU_1430	0.16	0.08
TU_1431	0.26	0.38
TU_1435	1.09	0.53
TU_1436	0.65	0.45
TU_1437	0.48	0.7
TU_1439	1.04	1.16
TU_1440	0.51	0.82
TU_1441	0.61	0.89
TU_1445	1.13	1.13
TU_1446	1.01	0.62
TU_1447	1.34	1.6
TU_1450	0.49	0.31
TU_1453	0.57	0.91
TU_1456	0.25	0.08
TU_1457	0.15	0.03
TU_1460	0.41	0.17
TU_1461	0.59	0.78
TU_1462	0.71	0.63
TU_1464	0.35	0.3
TU_1465	0.17	0.3
TU_1466	0.05	0.15
TU_1467	0.18	0.14
TU_1471	1.17	0.94
TU_1475	0.83	0.11
TU_1477	1.26	0.5
TU_1478	0.1	0.44
TU_1479	0.17	0.39
TU_1480	0.35	0.25
TU_1481	0.47	0.33
TU_1482	0.91	1
TU_1484	0.4	0.76
TU_1486	0.72	0.49
TU_1487	0.77	0.68
TU_1488	0.23	0.19
TU_1489	1.67	1.32
TU_1491	0.39	0.12
TU_1494	0.16	0.2
TU_1495	0.78	1.22
TU_1496	0.34	0.27
TU_1498	0.46	0.24
TU_1501	0.21	0.15
TU_1502	0.31	0.46
TU_1503	0.38	0.7
TU_1504	0.12	0.14
TU_1505	0.45	0.62
TU_1506	1.64	0.99
TU_1508	0.73	0.77
TU_1509	0.56	0.61
TU_1510	1.67	1.3
TU_1511	0.6	0.55
TU_1513	0.41	0.27
TU_1514	0.24	0.22
TU_1515	0.42	0.47
TU_1517	0.17	0.2
TU_1518	0.01	0.07
TU_1519	0.58	0.35
TU_1523	0.73	0.49
TU_1524	0.14	0.2
TU_1525	0.38	0.34
TU_1526	0.68	0.5
TU_1527	0.24	0.44
TU_1528	0.82	0.38
TU_1529	1.31	1
TU_1530	1.43	0.85
TU_1531	1.02	0.97
TU_1532	0.32	0.26
TU_1533	0.26	0.43
TU_1536	0.25	0.3
TU_1537	0.22	0.42
TU_1538	0.36	0.41
TU_1541	0.26	0.29
TU_1542	0.45	0.72
TU_1547	1.01	1.08
TU_1548	0.59	0.61
TU_1549	0.47	0.41
TU_1551	0.65	0.78
TU_1555	0.58	0.56
TU_1556	0.25	0.35
TU_1557	1.4	1.13
TU_1561	0.19	0.48
TU_1562	0.88	0.3
TU_1563	0.24	0.17
TU_1564	1.89	0.97
TU_1565	0.53	0.35
TU_1568	0.99	0.77
TU_1569	0.2	0.14
TU_1575	0.62	0.64
TU_1576	0.71	0.46
TU_1577	0.7	0.54
TU_1578	0.81	0.85
TU_1579	0.25	0.22
TU_1580	0.31	0.25
TU_1582	0.22	0.19
TU_1583	0.79	1.68
TU_1584	0.14	0.1
TU_1585	0.55	0.36
TU_1586	0.36	0.48
TU_1587	0.07	0.04
TU_1588	0.87	0.84
TU_1589	0.76	0.79
TU_1590	0.5	0.61
TU_1591	0.61	0.84
TU_1592	0.06	0.16
TU_1599	1.08	1.1
TU_1607	0.07	0.06
TU_1609	0.15	0.17
TU_1612	0.35	0.31
TU_1613	0.1	0.17
TU_1614	0.09	0.5
TU_1615	0.36	0.3
TU_1616	0.01	0.1
TU_1620	0.54	0.39
TU_1621	0.01	0.02
TU_1624	0.29	0.39
TU_1625	0.89	0.56
TU_1627	0.78	0.55
TU_1628	0.8	0.88
TU_1629	0.9	0.74
TU_1630	0.15	0.13
TU_1631	0.81	0.62
TU_1632	0.33	0.29
TU_1633	0.06	0.06
TU_1634	1.02	1.65
TU_1635	0.64	0.47
TU_1636	0.24	0.34
TU_1637	0.45	0.08
TU_1638	0.37	0.44
TU_1643	0.88	1.22
TU_1645	0.47	0.47
TU_1648	0.33	0.55
TU_1651	1.01	0.96
TU_1652	0.43	0.59
TU_1653	0.23	0.29
TU_1654	0.37	0.34
TU_1655	0.26	0.46
TU_1656	0.09	0.12
TU_1658	1.95	1.61
TU_1659	0.55	0.38
TU_1661	0.31	0.22
TU_1664	0.4	0.43
TU_1666	0.92	1.57
TU_1667	1.07	0.76
TU_1668	0.6	0.63
TU_1669	0.7	0.58
TU_1672	0.58	0.51
TU_1673	0.22	0.32
TU_1674	0.42	0.49
TU_1678	1.54	0.89
TU_1680	0.08	0.2
TU_1681	0.73	0.63
TU_1682	0.63	0.85
TU_1683	0.16	0.11
TU_1686	0.91	1.18
TU_1687	0.31	0.9
TU_1688	0.03	0.42
TU_1689	0.11	0.13
TU_1690	0.47	0.97
TU_1693	0.39	0.65
TU_1695	0.62	0.24
TU_1696	0.48	0.9
TU_1697	0.81	0.52
TU_1698	0.07	0.21
TU_1699	0.89	0.86
TU_1700	0.16	0.22
TU_1701	0.69	0.62
TU_1702	0.63	0.49
TU_1703	0.07	0.1
TU_1704	0.53	0.31
TU_1705	0.06	0.06
TU_1706	0.21	0.18
TU_1708	0.21	0.19
TU_1711	0.03	0.11
TU_1716	0.27	0.99
TU_1717	0.39	0.61
TU_1718	0.1	0.07
TU_1719	0.73	0.85
TU_1720	0.48	0.54
TU_1722	0.11	0.1
TU_1723	0.05	0.1
TU_1724	0.24	0.25
TU_1727	0.67	0.62
TU_1728	0.27	0.18
TU_1729	0.53	0.72
TU_1730	0.38	0.11
TU_1732	0.03	0.05
TU_1733	0.28	0.27
TU_1734	0.51	0.28
TU_1735	0.42	0.38
TU_1736	1.03	0.71
TU_1739	1.28	1.23
TU_1740	0.26	0.16
TU_1741	0.42	0.57
TU_1742	1.23	1.04
TU_1743	0.68	0.62
TU_1744	0.2	0.14
TU_1745	0.23	0.19
TU_1748	0.09	0.14
TU_1749	0.36	0.53
TU_1750	0.64	0.72
TU_1751	1.28	1.23
TU_1754	0.25	0.2
TU_1756	0.24	0.36
TU_1758	0.35	0.27
TU_1759	0.09	0.19
TU_1760	0.77	0.78
TU_1761	0.14	0.15
TU_1762	0.18	0.15
TU_1763	0.67	1.12
TU_1766	0.18	0.2
TU_1767	0.44	1.04
TU_1768	0.07	0.07
TU_1769	0.99	0.68
TU_1771	0.32	0.45
TU_1772	0.3	1.06
TU_1773	0.25	0.81
TU_1775	0.28	0.49
TU_1776	1.5	0.93
TU_1777	0.81	0.47
TU_1778	0.09	0.1
TU_1780	0.48	0.66
TU_1781	0.56	0.6
TU_1782	0.49	0.28
TU_1783	0.36	0.45
TU_1784	0.29	0.33
TU_1785	0.35	0.26
TU_1786	0.72	0.68
TU_1787	0.9	0.91
TU_1788	0.35	0.22
TU_1789	1.28	1.2
TU_1790	0.5	0.37
TU_1791	0.34	0.35
TU_1792	0.1	0.21
TU_1795	0.19	0.15
TU_1796	0.17	0.13
TU_1798	0.17	0.27
TU_1799	0.44	0.57
TU_1800	0.58	0.72
TU_1801	0.09	0.08
TU_1803	0.47	0.43
TU_1804	0.2	0.09
TU_1805	0.32	0.46
TU_1806	0.66	0.25
TU_1808	1.14	0.63
TU_1809	1.63	1.45
TU_1810	1.02	1.15
TU_1811	0.24	0.12
TU_1812	0.37	0.22
TU_1815	0.83	0.49
TU_1816	0.61	0.76
TU_1818	0.56	1.18
TU_1820	0.37	0.65
TU_1821	0.43	0.9
TU_1823	0.76	0.64
TU_1824	0.79	0.49
TU_1827	1.36	1.11
TU_1828	0.79	0.69
TU_1831	0.76	0.4
TU_1832	0.64	0.46
TU_1833	0.59	0.64
TU_1834	0.48	0.69
TU_1835	0.19	0.26
TU_1838	0.25	0.21
TU_1839	0.28	0.2
TU_1840	0.3	0.4
TU_1841	0.69	0.69
TU_1842	0.2	0.15
TU_1843	1.16	0.92
TU_1844	0.63	0.67
TU_1846	0.39	0.46
TU_1848	0.23	0.19
TU_1850	0.49	0.91
TU_1851	0.47	1.23
TU_1852	1.24	1.01
TU_1853	0.46	0.35
TU_1854	1.48	0.94
TU_1855	1.1	0.36
TU_1857	0.39	0.33
TU_1859	0.21	0.14
TU_1860	0.72	0.62
TU_1861	0.59	1.17
TU_1862	0.74	0.63
TU_1863	0.5	0.12
TU_1864	0.8	1.13
TU_1865	0.12	0.14
TU_1866	0.54	0.36
TU_1867	0.73	0.65
TU_1868	0.33	0.34
TU_1869	0.11	0.06
TU_1870	0.65	0.43
TU_1871	1.46	0.37
TU_1872	0.23	0.15
TU_1873	0.25	0.11
TU_1876	0.85	1.33
TU_1877	0.13	0.71
TU_1879	0.93	0.76
TU_1880	0.75	1.39
TU_1881	0.6	1.19
TU_1883	0.11	0.08
TU_1885	0.38	0.5
TU_1886	0.5	0.97
TU_1887	0.07	0.17
TU_1888	0.25	0.31
TU_1894	0.29	0.19
TU_1896	0.43	0.5
TU_1901	1.12	1.39
TU_1902	0.53	0.47
TU_1903	0.54	0.45
TU_1904	1.04	0.33
TU_1905	0.45	0.58
TU_1906	0.3	0.28
TU_1907	0.38	0.3
TU_1909	0.69	0.68
TU_1910	0.13	0.25
TU_1914	0.16	0.37
TU_1916	0.01	0.19
TU_1918	0.19	0.15
TU_1919	0.8	1.49
TU_1920	0.19	0.25
TU_1921	0.53	0.41
TU_1923	0.31	0.37
TU_1925	0.3	0.41
TU_1926	0.84	1.1
TU_1927	0.04	0.08
TU_1929	0.34	0.49
TU_1931	0.27	0.2
TU_1933	0.69	0.39
TU_1934	0.5	0.35
TU_1935	0.32	0.22
TU_1937	0.28	0.29
TU_1938	0.85	0.84
TU_1939	1.85	1.12
TU_1940	0.23	0.24
TU_1942	0.53	0.33
TU_1944	0.26	0.09
TU_1945	1.01	0.62
TU_1946	0.23	0.1
TU_1950	0.53	0.25
TU_1951	0.62	0.45
TU_1952	0.83	0.6
TU_1953	0.6	1.83
TU_1954	0.73	0.92
TU_1955	0.61	0.25
TU_1956	0.7	0.79
TU_1957	1.06	0.55
TU_1958	0.75	0.76
TU_1959	0.55	0.73
TU_1960	0.01	0.04
TU_1961	0.38	0.32
TU_1962	0.57	0.98
TU_1963	0.5	0.26
TU_1964	0.87	0.98
TU_1965	0.25	0.22
TU_1968	0.24	0.13
TU_1969	0.26	0.22
TU_1973	0.6	0.28
TU_1974	1.75	1.39
TU_1975	0.13	0.11
TU_1976	0.52	0.38
TU_1977	0.26	0.31
TU_1978	0.47	0.71
TU_1980	0.49	0.43
TU_1981	0.73	0.68
TU_1982	0.6	0.76
TU_1983	1.33	0.71
TU_1984	0.46	0.59
TU_1985	0.49	0.32
TU_1986	0.57	0.9
TU_1987	0.93	1.35
TU_1988	1.39	0.96
TU_1989	0.41	0.38
TU_1991	0.84	0.6
TU_1993	0.87	0.66
TU_1995	0.06	0.09
TU_1996	1.06	1.46
TU_1998	1.48	1.04
TU_2000	0.55	0.55
TU_2001	0.12	0.13
TU_2002	0.32	0.27
TU_2003	0.5	0.45
TU_2004	0.91	0.52
TU_2005	0.24	0.13
TU_2007	0.54	0.28
TU_2008	0.77	0.32
TU_2009	0.14	0.17
TU_2010	0.27	0.11
TU_2011	0.53	0.5
TU_2013	0.25	0.45
TU_2014	0.06	0.05
TU_2015	0.55	0.42
TU_2016	0.36	0.18
TU_2017	0.97	1.26
TU_2018	0.43	0.28
TU_2021	1.05	1.25
TU_2022	0.63	0.28
TU_2023	1.7	0.57
TU_2024	0.13	0.07
TU_2026	0.04	0.03
TU_2027	1.46	1.04
TU_2028	0.19	0.15
TU_2029	0.39	0.68
TU_2032	0.3	0.33
TU_2035	0.73	0.56
TU_2036	0.2	0.3
TU_2037	0.01	0.03
TU_2040	0.14	0.1
TU_2041	0.1	0.09
TU_2042	0.43	0.39
TU_2043	0.23	0.14
TU_2044	0.66	0.56
TU_2045	0.69	0.32
TU_2046	0.09	0.15
TU_2047	0.33	0.19
TU_2048	1.25	0.7
TU_2050	0.55	0.26
TU_2051	0.34	0.24
TU_2052	0.34	0.19
TU_2054	0.41	0.34
TU_2056	0.66	0.65
TU_2057	0.34	0.17
TU_2058	0.76	0.31
TU_2059	0.43	0.23
TU_2060	0.3	0.28
TU_2063	0.11	0.17
TU_2064	0.51	0.29
TU_2065	0.44	0.28
TU_2067	0.23	0.22
TU_2068	0.13	1.14
TU_2070	0.17	0.12
TU_2071	0.25	0.12
TU_2072	1.67	0.99
TU_2074	1.03	0.98
TU_2075	0.59	0.64
TU_2076	0.17	0.24
TU_2077	0.01	0
TU_2078	0.41	0.46
TU_2079	0.16	0.17
TU_2080	0.96	0.99
TU_2082	0.44	0.37
TU_2083	0.13	0.33
TU_2084	0.24	0.57
TU_2085	0.32	0.62
TU_2088	0.11	0.4
TU_2089	0.23	0.19
TU_2090	0.36	0.48
TU_2091	1.05	1.41
TU_2092	1.18	0.53
TU_2093	0.13	0.15
TU_2095	0.17	0.18
TU_2096	0.31	0.2
TU_2097	0.25	0.14
TU_2101	0.24	0.66
TU_2102	0.42	0.21
TU_2103	0.16	0.17
TU_2104	0.35	0.47
TU_2105	1.02	0.51
TU_2106	0.88	0.64
TU_2107	0.27	0.1
TU_2108	0.72	0.73
TU_2110	0.7	0.64
TU_2112	0.13	0.07
TU_2114	1.56	1.5
TU_2115	0.32	0.35
TU_2116	0.4	0.35
TU_2117	0.5	0.39
TU_2118	0.6	0.49
TU_2119	0.29	0.56
TU_2120	0.04	0.03
TU_2121	0.08	0.04
TU_2122	0.56	0.17
TU_2123	0.03	0.02
TU_2124	0.52	0.28
TU_2125	0.24	0.11
TU_2126	1.28	1.03
TU_2127	0.27	0.48
TU_2129	0.88	0.66
TU_2130	0.34	0.34
TU_2132	1.04	0.51
TU_2133	0.31	1.8
TU_2135	0.49	0.43
TU_2136	0.6	0.55
TU_2138	0.13	0.42
TU_2139	0.66	1.08
TU_2141	0.05	0.13
TU_2142	1.27	1.72
TU_2143	0.65	0.28
TU_2147	0.82	0.71
TU_2148	0.55	1.03
TU_2151	0.55	0.59
TU_2152	0.38	0.28
TU_2155	0.73	0.84
TU_2156	0.63	0.6
TU_2157	0.21	0.24
TU_2158	0.3	0.39
TU_2159	0.09	0.28
TU_2160	0.62	0.71
TU_2162	0.48	0.12
TU_2163	0.42	0.23
TU_2165	0.09	0.12
TU_2166	0.4	0.39
TU_2168	0.55	0.43
TU_2169	1.11	1.21
TU_2170	0.25	0.14
TU_2171	0.84	0.7
TU_2173	0.56	0.52
TU_2174	0.04	0.21
TU_2175	0.19	0.17
TU_2176	1.35	1.88
TU_2178	0.59	0.17
TU_2180	0.54	0.68
TU_2182	0.03	0.03
TU_2183	0.24	0.32
TU_2185	0.38	0.29
TU_2186	0.47	0.56
TU_2187	0.65	0.34
TU_2188	0.01	0.05
TU_2189	0.02	0.08
TU_2191	0.33	0.12
TU_2192	1.2	0.8
TU_2193	0.06	0.15
TU_2194	0.03	0.04
TU_2196	1.24	0.48
TU_2197	0.07	0.28
TU_2198	0.48	0.63
TU_2199	0.01	0.09
TU_2200	0.51	0.36
TU_2201	0.63	0.47
TU_2203	0.28	0.26
TU_2204	0.74	0.81
TU_2205	0.11	0.37
TU_2206	0.87	0.87
TU_2208	0.39	0.49
TU_2209	0.88	1.38
TU_2211	0.27	0.21
TU_2213	0.19	0.15
TU_2214	0.69	0.52
TU_2216	0.06	0.21
TU_2217	0.74	1.52
TU_2218	1.05	0.99
TU_2219	0.48	0.49
TU_2220	0.22	0.12
TU_2221	0.43	0.46
TU_2222	0.27	0.19
TU_2224	0.42	0.52
TU_2225	0.49	0.48
TU_2228	0.94	1.09
TU_2229	0.47	0.45
TU_2230	0.85	0.76
TU_2232	0.15	0.32
TU_2233	0.45	0.37
TU_2235	0.95	0.66
TU_2236	0.35	0.16
TU_2237	0.57	0.62
TU_2238	1.39	1.57
TU_2239	0.17	0.38
TU_2240	1.97	1.68
TU_2241	0.15	0.16
TU_2242	0.08	0.25
TU_2243	0.22	0.08
TU_2244	0.73	0.74
TU_2246	0.34	0.2
TU_2247	1.53	1.01
TU_2248	0.14	0.31
TU_2249	0.43	0.11
TU_2250	0.1	0.21
TU_2252	0.35	0.18
TU_2255	0.34	0.6
TU_2256	0.33	0.39
TU_2258	0.25	0.56
TU_2259	0.34	0.41
TU_2261	0.73	0.51
TU_2263	0.27	0.55
TU_2264	0.5	0.49
TU_2266	0.19	0.93
TU_2267	0.8	0.61
TU_2268	1.81	0.97
TU_2272	0.04	0.26
TU_2273	0.42	0.55
TU_2275	0.09	0.11
TU_2278	0.87	0.84
TU_2279	0.4	0.34
TU_2280	0.2	0.27
TU_2281	0.6	0.93
TU_2282	0.11	0.19
TU_2283	0.55	0.26
TU_2284	0.64	0.6
TU_2287	0.43	0.18
TU_2288	0.87	0.53
TU_2289	0.22	0.09
TU_2290	0.52	0.5
TU_2291	0.39	0.28
TU_2292	0.54	0.93
TU_2293	0.52	0.92
TU_2294	0.81	0.55
TU_2295	0.39	0.49
TU_2296	0.91	0.68
TU_2297	0.76	0.48
TU_2298	0.54	0.76
TU_2299	0.19	0.18
TU_2300	0.34	0.78
TU_2301	0.83	0.62
TU_2302	0.45	0.33
TU_2303	0.49	0.48
TU_2305	0	0
TU_2306	0.21	0.13
TU_2307	0.8	0.41
TU_2308	0.46	0.43
TU_2312	0.13	0.41
TU_2316	0.19	0.16
TU_2319	1.13	1.42
TU_2320	0.14	0.08
TU_2321	1.05	0.85
TU_2323	0.17	0.36
TU_2324	0.23	0.36
TU_2325	0.55	0.46
TU_2327	0.4	1.18
TU_2328	0.45	0.45
TU_2330	0.73	0.77
TU_2331	0.29	0.44
TU_2333	0.96	1.12
TU_2334	0.16	0.22
TU_2335	0.54	0.48
TU_2336	0.85	1.09
TU_2337	0.53	0.42
TU_2338	0.41	0.35
TU_2339	0.13	0.11
TU_2340	0.3	0.16
TU_2341	0.41	0.42
TU_2342	0.54	0.52
TU_2343	0.61	0.67
TU_2344	0.57	0.44
TU_2345	0.02	0.08
TU_2346	0.24	0.17
TU_2347	0.43	0.51
TU_2348	0.1	0.11
TU_2349	0.43	0.48
TU_2350	0.96	0.57
TU_2351	0.07	0.17
TU_2352	0.86	0.29
TU_2353	0.29	0.15
TU_2354	0.31	0.45
TU_2355	0.02	0.03
TU_2357	0.53	0.29
TU_2358	0.57	0.52
TU_2359	0.23	0.33
