# Supplementary material for: Incomplete transcripts dominate the Mycobacterium tuberculosis transcriptome
Source: Nature. 2024 Feb 28;627(8003):424–30. doi: 10.1038/s41586-024-07105-9 (PMC10937400; doi:10.1038/s41586-024-07105-9)
Supplement: Supplementary file 18 — Source Data Extended Data Fig. 9 [file 41586_2024_7105_MOESM18_ESM.xlsx]

## Sheet: Extended Data Fig.9a
			Position (nt)	3 min			10 min
			290	0.395	0.34	0.377	0.484	0.474	0.49
			705	0.124	0.163	0.169	0.261	0.263	0.279
			1189	0.077	0.074	0.078	0.19	0.192	0.189
			1683	0.014	0.014	0.015	0.132	0.147	0.145
			2083	0.004	0.004	0.004	0.137	0.118	0.12

## Sheet: Extended Data Fig.9b
		poistion (nt)	1 min			3 min			10 min
		84	3.381	3.826	3.376	7.736	7.272	7.299	11.302	10.701	10.89
		297	0.633	0.701	0.786	5.315	5.393	5.987	13.884	14.141	14.782
		898	0.001	0.001	0.001	0.774	0.724	0.789	5.755	6.039	6.088
		1237	0.001	0.001	0.001	0.525	0.567	0.612	5.869	5.045	5.909
		1578	0.001	0	0.001	0.231	0.233	0.279	5.342	5.88	5.898
		1941	0.005	0.005	0.006	0.041	0.04	0.049	1.68	1.734	1.787
		2403	0.001	0.001	0.002	0.012	0.013	0.013	1.062	0.978	0.991

## Sheet: Extended Data Fig.9c
				position (nt)	3 min			10 min
				290	11.334	11.717	11.386	10.893	10.886	11.352
				705	9.892	9.006	8.937	9.517	10.486	10.684
				1189	7.434	7.638	7.753	11.952	12.021	12.126
				1683	3.589	3.604	2.537	12.319	12.565	12.79
				2083	1.584	1.542	1.485	11.654	10.861	11.618

## Sheet: Extended Data Fig.9d
			position (nt)	3 min			10 min
			84	15.415	15.926	16.183	18.506	18.776	18.437
			297	23.401	22.988	22.158	29.338	28.435	30.046
			898	13.603	12.983	13.07	18.18	17.477	17.662
			1237	14.832	13.529	13.676	20.008	19.63	20.431
			1578	8.703	8.033	8.209	14.227	14.073	14.566
			1941	6.715	6.482	6.49	16.604	17.294	15.933
			2403	2.752	2.608	2.67	16.39	16.022	15.821

## Sheet: Extended Data Fig.9e
				position (nt)	Control			nusA			nusG
				117	6.315	7.101	7.061	6.954	7.33	6.834	7.012	7.156	8.732
				517	0.447	0.542	0.746	0.406	0.474	0.506	0.545	0.504	0.523
				1011	0.22	0.236	0.235	0.244	0.255	0.264	0.233	0.157	0.255
				1495	0.028	0.041	0.036	0.025	0.028	0.029	0.031	0.03	0.033
				1909	0.009	0.01	0.012	0.009	0.007	0.01	0.013	0.013	0.012

## Sheet: Extended Data Fig.9f
			Position (nt)	Control			nusA			nusG
			117	8.872	8.533	9.151	6.39	6.305	6.409	11.124	11.195	11.583
			517	1.049	0.935	0.97	0.462	0.299	0.483	1.034	1.149	1.065
			1011	1.107	1.193	1.11	0.467	0.486	0.552	1.136	1.296	1.154
			1495	0.583	0.546	0.518	0.149	0.372	0.291	0.664	0.656	0.586
			1909	0.478	0.476	0.573	0.253	0.183	0.29	0.449	0.575	0.535
