# Supplementary material for: Incomplete transcripts dominate the Mycobacterium tuberculosis transcriptome
Source: Nature. 2024 Feb 28;627(8003):424–30. doi: 10.1038/s41586-024-07105-9 (PMC10937400; doi:10.1038/s41586-024-07105-9)
Supplement: Supplementary file 19 — Source Data Extended Data Fig. 10 [file 41586_2024_7105_MOESM19_ESM.xlsx]

## Sheet: Extended Data Fig.10c 
			Group	DMSO	Linezolid
			PF value	0.06	0.56
				0.03	0.65
				0.05	0.68
			p value	9.57656e-05

## Sheet: Extended Data Fig.10f 
Operon_name	DMSO	Clarithromycin
operon_1	1.005	0.665
operon_2	0.495	0.525					PF_value_DMSO	PF_value_Clarithromycin
operon_3	0.64	0.71
operon_4	0.79	0.31				Mean	0.459	0.359
operon_5	0.63	0.425				p value	8.35772e-55
operon_7	1.02	1.305
operon_8	0.84	0.455
operon_11	0.14	0.15
operon_12	0.21	0.095
operon_13	0.585	0.39
operon_15	0.3	0.54
operon_17	0.665	0.775
operon_18	0.21	0.26
operon_19	0.54	0.535
operon_20	0.155	0.075
operon_22	0.475	0.16
operon_24	0.54	0.52
operon_25	0.375	0.355
operon_28	0.71	0.43
operon_29	1.18	0.35
operon_30	0.91	0.41
operon_32	0.27	0.225
operon_33	0.425	0.39
operon_34	0.285	0.145
operon_35	0.515	0.585
operon_36	0.43	0.17
operon_37	1.185	0.61
operon_39	0.27	0.2
operon_40	0.2	0.19
operon_41	1.125	0.415
operon_42	0.205	0.36
operon_44	0.015	0.01
operon_46	0.67	0.39
operon_47	0.545	0.415
operon_50	0.73	0.4
operon_51	0.14	0.145
operon_53	0.245	0.185
operon_54	0.06	0.065
operon_55	0.425	0.37
operon_58	0.23	0.12
operon_59	0.65	0.19
operon_63	0.04	0.035
operon_64	0.22	0.14
operon_65	0.53	0.5
operon_66	0.245	0.185
operon_67	1.26	0.585
operon_68	0.335	0.37
operon_69	1.425	1.235
operon_71	0.735	0.16
operon_72	0.635	0.615
operon_74	0.29	0.265
operon_75	0.725	0.4
operon_76	0.535	0.375
operon_77	0.365	0.24
operon_79	0.24	0.17
operon_80	0.175	0.23
operon_81	0.66	0.865
operon_82	0.685	1.02
operon_86	0.465	0.58
operon_89	0.145	0.15
operon_90	0.235	0.245
operon_91	1.08	0.725
operon_92	0.22	0.16
operon_93	0.58	0.335
operon_95	0.225	0.105
operon_96	0.75	0.22
operon_101	0.56	0.27
operon_105	0.73	0.53
operon_106	0.225	0.13
operon_107	0.2	0.1
operon_108	0.13	0.15
operon_110	0.475	0.88
operon_111	0.77	0.34
operon_112	0.265	0.32
operon_113	0.605	0.37
operon_114	1.54	1.145
operon_116	1.35	0.53
operon_118	0.455	0.14
operon_119	0.07	0.11
operon_120	0.46	0.235
operon_123	1.3	1.04
operon_125	0.23	0.155
operon_127	0.47	0.24
operon_128	0.515	0.515
operon_129	0.415	0.29
operon_130	1.225	0.78
operon_132	0.78	1.105
operon_135	0.285	0.155
operon_137	0.555	0.465
operon_138	0.29	0.125
operon_141	0.325	0.22
operon_142	0.54	0.16
operon_143	0.35	0.795
operon_144	1.015	1.085
operon_145	0.11	0.06
operon_146	0.525	0.51
operon_148	1.695	1.02
operon_149	0.3	0.155
operon_150	0.41	0.63
operon_151	0.095	0.03
operon_152	1.275	0.68
operon_155	0.425	0.175
operon_156	1.625	1.025
operon_157	0.66	0.365
operon_158	0.235	0.21
operon_159	0.98	0.245
operon_162	0.315	0.235
operon_164	0.135	0.115
operon_167	0.055	0.05
operon_168	0.59	0.47
operon_169	0.02	0.01
operon_170	0.125	0.125
operon_173	0.415	0.46
operon_175	0.445	0.29
operon_176	0.205	0.095
operon_180	0.46	0.35
operon_181	0.03	0.235
operon_182	0.175	0.2
operon_185	0.66	0.665
operon_186	0.21	0.12
operon_188	0.65	0.345
operon_189	1.38	0.67
operon_190	0.145	0.06
operon_191	0.135	0.13
operon_192	0.3	0.215
operon_193	0.065	0.085
operon_195	0.02	0.03
operon_198	0.605	0.455
operon_199	0.255	0.635
operon_201	0.285	0.15
operon_202	0.44	0.34
operon_205	1.055	0.76
operon_206	0.275	0.325
operon_208	0.45	0.59
operon_211	0.11	0.185
operon_212	0.275	0.245
operon_213	0.795	1.025
operon_217	0.295	0.095
operon_218	0.415	0.53
operon_219	0.225	0.365
operon_223	0.295	0.06
operon_225	0.145	0.295
operon_226	0.46	0.355
operon_227	0.175	0.21
operon_229	0.82	0.66
operon_230	0.45	0.265
operon_232	0.305	0.155
operon_233	0.96	0.805
operon_234	0.11	0.055
operon_235	0.25	0.17
operon_237	0.15	0.325
operon_239	0.26	0.25
operon_240	1.1	1.125
operon_242	0.515	0.555
operon_246	0.07	0.04
operon_248	0.08	0.235
operon_249	0.08	0.04
operon_251	0.83	0.48
operon_252	0.355	0.265
operon_253	0.505	0.23
operon_258	0.62	0.225
operon_260	0.405	0.25
operon_261	1.015	0.465
operon_262	0.41	0.68
operon_263	1.01	1.17
operon_264	0.605	0.32
operon_267	0.1	0.205
operon_268	0.245	0.37
operon_269	0.39	0.33
operon_271	0.805	0.44
operon_272	0.33	0.235
operon_273	0.2	0.135
operon_274	0.7	0.325
operon_275	0.55	0.565
operon_276	0.23	0.53
operon_277	0.625	0.185
operon_279	0.12	0.425
operon_280	0.515	0.455
operon_281	1.145	1.045
operon_283	0.16	0.12
operon_285	0.27	0.37
operon_286	0.32	0.41
operon_287	0.04	0.055
operon_288	0.23	0.115
operon_289	0.04	0.065
operon_291	0.125	0.095
operon_293	0.945	0.415
operon_294	0.26	0.255
operon_295	0.505	0.41
operon_296	0.455	0.51
operon_298	0.235	0.195
operon_301	0.41	0.33
operon_302	0.21	0.13
operon_303	0.435	0.24
operon_305	0.085	0.18
operon_306	0.655	0.275
operon_307	0.94	1.135
operon_310	0.58	0.22
operon_311	0.335	0.435
operon_312	0.785	0.59
operon_313	0.37	0.315
operon_314	0.355	0.475
operon_315	0.36	0.31
operon_318	0.655	0.315
operon_319	0.025	0.015
operon_320	0.265	0.14
operon_321	0.385	0.44
operon_323	0.075	0.085
operon_324	0.3	0.265
operon_325	0.52	0.185
operon_328	0.095	0.07
operon_330	0.73	0.495
operon_331	0.29	0.28
operon_333	0.18	0.11
operon_334	0.41	0.53
operon_335	0.79	0.39
operon_337	0.135	0.1
operon_339	0.35	0.205
operon_340	0.595	0.575
operon_341	0.435	0.215
operon_343	0.095	0.1
operon_344	0.65	0.39
operon_345	0.38	0.325
operon_347	0.59	0.28
operon_348	0.175	0.14
operon_349	0.215	0.115
operon_350	0.3	0.415
operon_352	0.545	0.53
operon_353	0.355	0.16
operon_354	0.435	0.195
operon_356	0.295	0.23
operon_357	0.36	0.345
operon_359	0.145	0.085
operon_360	0.955	0.335
operon_363	0.515	0.23
operon_364	0.5	0.405
operon_365	0.67	0.355
operon_366	0.43	0.535
operon_367	0.18	0.11
operon_368	1.34	0.965
operon_369	0.225	0.235
operon_370	0.16	0.16
operon_372	0.135	0.125
operon_374	0.26	0.355
operon_375	0.085	0.06
operon_376	0.02	0.02
operon_379	1.07	1.115
operon_380	0.05	0.06
operon_381	0.55	0.42
operon_382	0.24	0.14
operon_383	0.42	0.25
operon_385	0.36	0.12
operon_388	0.24	0.125
operon_389	0.38	0.45
operon_390	0.54	0.505
operon_391	0.025	0.075
operon_393	0.51	0.2
operon_397	0.105	0.2
operon_398	0.25	0.295
operon_399	0.34	0.445
operon_400	0.165	0.335
operon_401	0.26	0.235
operon_402	0.07	0.095
operon_403	0.035	0.045
operon_404	0.495	0.375
operon_405	0.415	0.855
operon_406	0.61	1.005
operon_407	0.725	0.605
operon_408	0.345	0.605
operon_409	1.53	0.7
operon_410	0.58	0.43
operon_411	0.585	0.605
operon_412	1.275	0.64
operon_414	0.28	0.245
operon_417	0.655	0.335
operon_418	0.11	0.405
operon_419	0.14	0.185
operon_421	0.52	0.545
operon_422	0.865	0.345
operon_423	0.245	0.09
operon_424	0.59	0.385
operon_425	0.415	0.265
operon_426	0.245	0.065
operon_428	0.34	0.19
operon_429	0.395	0.855
operon_430	0.455	0.28
operon_431	1.46	0.96
operon_432	0.625	0.55
operon_433	0.355	0.4
operon_434	0.525	0.285
operon_435	0.14	0.18
operon_437	0.23	0.08
operon_438	0.25	0.27
operon_439	0.275	0.195
operon_440	0.18	0.185
operon_441	0.99	0.36
operon_442	0.49	0.475
operon_443	0.885	0.68
operon_444	0.335	0.195
operon_446	0.76	0.255
operon_448	0.33	0.275
operon_449	0.355	0.515
operon_450	0.35	0.3
operon_451	0.6	0.56
operon_452	0.075	0.075
operon_453	0.645	0.435
operon_456	0.19	0.195
operon_457	0.07	0.085
operon_458	0.175	0.225
operon_463	0.4	0.34
operon_467	0.825	0.475
operon_469	0.38	0.39
operon_471	0.51	0.375
operon_473	0.885	0.525
operon_476	0.32	0.14
operon_478	0.52	0.16
operon_480	0.07	0.055
operon_481	0.16	0.12
operon_482	0.26	0.29
operon_483	0.39	0.345
operon_486	0.67	0.86
operon_487	0.2	0.165
operon_489	0.4	0.295
operon_493	0.32	0.305
operon_497	0.36	0.225
operon_500	0.305	0.54
operon_501	0.66	0.635
operon_503	1.505	0.675
operon_504	0.39	0.625
operon_505	0.36	0.28
operon_508	0.36	0.275
operon_510	0.345	0.09
operon_511	0.505	1
operon_517	1.045	0.535
operon_520	0.095	0.09
operon_521	0.23	0.175
operon_522	0.82	1.71
operon_524	0.52	0.36
operon_525	0.66	0.55
operon_526	0.24	0.16
operon_528	0.38	0.415
operon_529	0.545	0.22
operon_530	0.17	0.155
operon_531	0.21	0.16
operon_532	0.155	0.165
operon_533	0.895	0.445
operon_534	0.655	0.225
operon_535	0.455	0.38
operon_540	0.68	0.405
operon_542	0.165	0.145
operon_543	0.04	0.03
operon_544	0.485	0.165
operon_546	0.225	0.17
operon_547	1.02	0.375
operon_548	1.205	0.445
operon_549	0.39	0.49
operon_550	0.05	0.065
operon_551	0.185	0.605
operon_552	0.12	0.075
operon_553	0.785	0.195
operon_554	0.16	0.1
operon_556	0.2	0.17
operon_557	0.51	0.235
operon_558	0.4	0.22
operon_559	0.025	0.025
operon_560	0.565	0.475
operon_561	0.38	0.295
operon_564	0.19	0.06
operon_565	0.27	0.165
operon_566	0.49	0.67
operon_567	0.335	0.25
operon_568	0.215	0.34
operon_569	0.465	0.155
operon_570	0.245	0.225
operon_571	0.215	0.2
operon_572	0.375	0.18
operon_573	0.75	0.785
operon_574	0.225	0.335
operon_575	0.67	0.49
operon_577	0.24	0.355
operon_579	0.9	0.42
operon_581	0.315	0.235
operon_582	0.87	0.795
operon_583	0.3	0.225
operon_584	0.71	0.79
operon_586	0.305	0.355
operon_587	0.45	0.43
operon_588	0.775	0.605
operon_589	0.605	0.255
operon_590	0.17	0.12
operon_594	0.75	0.735
operon_597	1.03	0.135
operon_599	0.355	0.54
operon_601	0.34	0.325
operon_603	0.425	0.22
operon_604	0.495	0.755
operon_606	0.135	0.55
operon_607	0.34	0.205
operon_609	0.03	0.04
operon_610	0.1	0.095
operon_614	0.395	0.185
operon_617	0.26	0.175
operon_618	0.085	0.315
operon_621	0.505	0.39
operon_622	0.27	0.215
operon_623	0.29	0.315
operon_624	0.16	0.15
operon_627	0.98	0.445
operon_628	1.09	0.465
operon_629	0.345	0.315
operon_630	0.26	0.185
operon_633	0.41	0.325
operon_634	0.315	0.47
operon_635	0.25	0.22
operon_636	0.205	0.185
operon_637	0.27	0.235
operon_638	0.45	0.47
operon_639	0.44	0.23
operon_640	0.95	0.37
operon_641	0.755	1.08
operon_642	0.41	0.185
operon_644	0.315	0.115
operon_645	0.08	0.05
operon_646	0.15	0.22
operon_648	0.095	0.14
operon_649	0.135	0.13
operon_650	0.59	0.3
operon_651	0.14	0.145
operon_654	0.14	0.095
operon_659	0.08	0.135
operon_661	0.67	0.69
operon_662	0.56	0.25
operon_664	0.085	0.17
operon_665	0.16	0.05
operon_666	0.56	0.89
operon_667	1.335	0.64
operon_669	0.875	1.395
operon_670	0.49	0.21
operon_672	0.605	0.68
operon_674	0.18	0.105
operon_675	0.75	0.445
operon_676	0.775	0.465
operon_677	0.2	0.115
operon_679	0.1	0.095
operon_680	0.38	0.285
operon_681	0.72	0.205
operon_682	0.62	0.325
operon_683	0.15	0.17
operon_684	0.355	0.11
operon_686	0.665	0.37
operon_687	0.15	0.14
operon_688	0.265	0.94
operon_689	0.23	0.12
operon_690	0.48	0.465
operon_691	0.19	0.12
operon_693	0.155	0.285
operon_697	0.245	0.165
operon_698	0.705	1.8
operon_699	0.22	0.165
operon_700	0.765	0.46
operon_701	0.2	0.145
operon_704	0.055	0.045
operon_705	0.075	0.175
operon_706	0.19	0.12
operon_708	0.235	0.295
operon_709	0.87	1.12
operon_710	0.025	0.01
operon_711	0.285	0.5
operon_712	0.48	0.335
operon_714	0.185	0.23
operon_715	0.465	0.415
operon_716	0.21	0.26
operon_718	0.33	0.2
operon_720	0.7	0.92
operon_725	0.285	0.205
operon_728	0.565	1.28
operon_730	0.27	0.23
operon_731	0.155	0.045
operon_733	0.51	0.33
operon_734	0.33	0.22
operon_735	0.22	0.405
operon_736	1.085	0.29
operon_737	0.215	0.2
operon_738	0.555	0.26
operon_739	0.12	0.07
operon_740	0.395	0.18
operon_743	0.2	0.2
operon_744	0.605	0.275
operon_745	0.65	0.53
operon_746	0.095	0.065
operon_747	0.695	0.48
operon_749	0.01	0.01
operon_752	0.47	0.25
operon_753	0.04	0.03
operon_754	0.06	0.07
operon_755	0.255	0.195
operon_757	0.985	0.925
operon_758	0.33	0.36
operon_761	0.92	0.67
operon_763	0.565	0.425
operon_764	0.35	0.145
operon_765	1.58	0.73
operon_766	0.775	1.135
operon_767	0.965	0.515
operon_768	0.57	0.455
operon_771	0.66	0.32
operon_772	0.02	0.02
operon_773	0.62	0.365
operon_774	0.27	0.185
operon_775	0.965	0.475
operon_777	0.68	0.41
operon_778	0.045	0.09
operon_780	0.085	0.04
operon_781	0.405	0.375
operon_782	0.54	0.54
operon_783	0.925	0.22
operon_784	0.345	0.315
operon_785	0.275	0.365
operon_787	1.085	1.325
operon_788	0.28	0.14
operon_789	0.795	0.645
operon_790	0.255	0.425
operon_791	0.77	0.455
operon_794	0.78	0.385
operon_795	0.095	0.12
operon_796	0.065	0.035
operon_797	0.15	0.15
operon_798	0.145	0.115
operon_799	0.41	0.48
operon_801	0.305	0.38
operon_803	0.71	0.315
operon_804	0.335	0.105
operon_805	0.59	0.395
operon_807	0.395	0.22
operon_808	0.13	0.195
operon_810	0.3	0.235
operon_812	0.025	0.035
operon_813	0.63	0.245
operon_814	0.73	0.44
operon_815	0.085	0.16
operon_816	0.62	0.475
operon_817	0.225	0.32
operon_818	0.85	0.36
operon_819	0.28	0.31
operon_820	0.025	0.01
operon_821	0.49	0.825
operon_824	0.2	0.135
operon_825	0.55	0.225
operon_826	0.355	0.18
operon_827	0.565	0.42
operon_830	0.555	0.325
operon_831	0.34	0.325
operon_832	0.24	0.46
operon_833	0.13	0.07
operon_834	0.855	0.65
operon_836	0.155	0.08
operon_837	0.13	0.105
operon_839	0.73	0.63
operon_841	0.07	0.07
operon_844	0.29	0.155
operon_850	0.65	0.47
operon_851	0.93	0.51
operon_852	0.425	0.34
operon_853	0.12	0.055
operon_855	0.87	0.535
operon_857	0.23	0.24
operon_858	0.89	0.55
operon_859	0.23	0.175
operon_861	0.115	0.145
operon_863	0.14	0.205
operon_864	0.23	0.185
operon_866	0.5	0.255
operon_867	0.175	0.105
operon_868	0.385	0.2
operon_869	0.56	0.455
operon_870	0.22	0.165
operon_872	0.4	0.16
operon_873	0.04	0.03
operon_874	0.42	0.165
operon_875	0.16	0.085
operon_880	0.545	0.45
operon_883	0.18	0.215
operon_884	0.7	0.8
operon_885	0.295	0.245
operon_886	0.38	1.07
operon_887	0.375	0.245
operon_888	0.34	0.44
operon_889	0.205	0.1
operon_890	0.33	0.195
operon_891	0.115	0.045
operon_892	0.925	0.805
operon_893	0.075	0.08
operon_894	0.17	0.075
operon_895	0.18	0.175
operon_897	0.295	0.21
operon_898	0.35	0.43
operon_900	0.325	0.145
operon_901	0.835	0.305
operon_905	0.825	0.225
operon_906	0.12	0.105
operon_907	0.625	0.355
operon_911	0.715	0.405
operon_912	0.29	0.45
operon_913	0.13	0.06
operon_914	0.69	0.33
operon_915	1.115	0.585
operon_916	0.535	0.775
operon_917	0.18	0.175
operon_918	0.71	0.43
operon_922	0.19	0.13
operon_923	0.865	0.25
operon_925	0.685	0.39
operon_926	0.305	0.125
operon_928	0.88	0.505
operon_929	0.665	0.36
operon_930	0.85	0.815
operon_931	0.11	0.16
operon_932	0.515	0.745
operon_933	0.435	0.335
operon_934	0.465	0.31
operon_935	0.16	0.12
operon_936	0.57	0.215
operon_938	0.35	0.135
operon_939	0.485	0.53
operon_940	0.335	0.22
operon_942	0.375	0.21
operon_943	0.58	0.955
operon_944	0.675	0.735
operon_945	0.425	0.38
operon_946	0.765	0.515
operon_949	0.76	0.89
operon_950	1.065	0.205
operon_951	0.61	0.4
operon_955	0.245	0.24
operon_956	0.28	0.295
operon_959	0.19	0.165
operon_960	0.135	0.475
operon_961	0.03	0.015
operon_962	1.14	1.15
operon_963	0.385	0.2
operon_965	0.92	0.355
operon_967	0.7	0.155
operon_969	0.18	0.07
operon_970	0.12	0.07
operon_974	0.42	0.245
operon_976	0.315	0.165
operon_977	0.475	0.375
operon_979	0.465	0.555
operon_982	0.72	0.47
operon_984	0.03	0.015
operon_985	0.35	0.44
operon_986	0.86	0.355
operon_987	0.52	0.21
operon_988	0.625	0.385
operon_990	0.515	0.25
operon_992	0.785	0.68
operon_993	0.67	0.775
operon_994	0.31	0.145
operon_995	0.255	0.225
operon_996	0.285	0.17
operon_997	0.545	0.24
operon_999	0.265	0.17
operon_1002	1.39	0.765
operon_1003	0.975	0.7
operon_1004	0.91	0.555
operon_1006	0.5	0.155
operon_1007	0.39	0.245
operon_1009	0.405	0.485
operon_1010	1.285	0.705
operon_1011	0.33	0.21
operon_1013	0.215	0.18
operon_1014	0.47	0.755
operon_1015	0.205	0.22
operon_1016	0.125	0.18
operon_1018	0.405	0.15
operon_1019	0.65	0.5
operon_1020	0.27	0.285
operon_1021	0.19	0.23
operon_1022	0.29	0.17
operon_1023	0.43	0.66
operon_1024	0.35	0.48
operon_1025	0.14	0.145
operon_1026	0.64	0.335
operon_1028	0.37	0.435
operon_1029	0.135	0.09
operon_1030	0.25	0.45
operon_1031	0.285	0.32
operon_1033	0.4	0.15
operon_1037	0.605	0.52
operon_1038	0.315	0.325
operon_1039	0.39	0.415
operon_1040	0.2	0.25
operon_1041	0.44	0.24
operon_1042	0.33	0.14
operon_1043	0.34	0.29
operon_1044	0.09	0.2
operon_1045	0.445	0.21
operon_1046	0.055	0.05
operon_1049	0.1	0.13
operon_1050	1.08	0.875
operon_1051	0.51	0.305
operon_1052	0.71	0.545
operon_1053	0.22	0.29
operon_1056	0.14	0.22
operon_1058	0.03	0.02
operon_1060	0.54	0.24
operon_1061	0.705	0.23
operon_1067	0.24	0.215
operon_1068	0.225	0.105
operon_1070	0.265	0.14
operon_1071	1.085	0.455
operon_1073	0.53	0.565
operon_1074	0.46	0.575
operon_1075	0.04	0.025
operon_1076	0.225	0.1
operon_1079	0.145	0.17
operon_1080	0.515	0.615
operon_1082	1.42	1.68
operon_1084	0.355	0.185
operon_1085	0.185	0.13
operon_1086	0.385	0.34
operon_1087	0.215	0.18
operon_1090	0.38	0.15
operon_1095	0.2	0.245
operon_1098	0.535	0.21
operon_1099	0.65	0.335
operon_1100	0.285	0.405
operon_1101	0.38	0.575
operon_1102	0.27	0.19
operon_1103	1.2	1.46
operon_1104	0.13	0.105
operon_1105	0.41	0.38
operon_1106	0.115	0.23
operon_1108	0.24	0.15
operon_1112	0.405	0.405
operon_1113	0.4	0.52
operon_1115	1.205	0.915
operon_1116	0.13	0.22
operon_1117	0.12	0.11
operon_1118	0.765	0.185
operon_1119	1.49	0.375
operon_1120	1.06	0.845
operon_1122	0.24	0.22
operon_1123	0.895	1.05
operon_1124	0.505	0.58
operon_1125	0.065	0.085
operon_1126	0.205	0.175
operon_1128	0.62	0.185
operon_1129	0.43	0.195
operon_1130	0.1	0.13
operon_1131	0.245	0.22
operon_1132	0.395	0.455
operon_1134	0.535	0.97
operon_1135	0.55	0.595
operon_1136	0.08	0.11
operon_1137	0.49	0.345
operon_1139	0.19	0.09
operon_1140	1.15	0.625
operon_1141	0.605	0.38
operon_1142	0.41	0.185
operon_1143	0.375	0.165
operon_1144	0.3	0.275
operon_1145	0.355	0.28
operon_1146	1.3	0.69
operon_1151	0.405	0.615
operon_1152	0.595	0.255
operon_1153	1.1	0.835
operon_1154	0.47	0.47
operon_1155	0.43	0.555
operon_1156	0.215	0.495
operon_1157	0.485	0.35
operon_1158	0.285	0.25
operon_1159	0.465	0.495
operon_1161	0.22	0.085
operon_1162	0.09	0.13
operon_1164	0.52	0.61
operon_1167	0.92	0.955
operon_1169	0.155	0.17
operon_1170	0.87	0.525
operon_1171	0.165	0.195
operon_1173	0.465	0.165
operon_1174	0.045	0.03
operon_1175	0.49	0.255
operon_1177	0.445	0.395
operon_1179	0.54	0.17
operon_1181	1.13	0.64
operon_1182	0.16	0.19
operon_1183	0.13	0.45
operon_1187	0.145	0.06
operon_1188	0.405	0.42
operon_1189	0.645	0.695
operon_1193	0.15	0.14
operon_1196	0.115	0.12
operon_1197	0.03	0.09
operon_1199	0.345	0.19
operon_1200	0.205	0.095
operon_1203	0.775	0.86
operon_1204	0.155	0.1
operon_1205	0.355	0.26
operon_1206	0.31	0.2
operon_1208	0.115	0.12
operon_1211	0.435	0.26
operon_1212	0.54	1.14
operon_1215	0.59	0.73
operon_1216	0.49	0.465
operon_1219	0.74	0.4
operon_1222	0.875	0.53
operon_1226	0.495	0.515
operon_1230	0.385	0.47
operon_1231	0.47	0.65
operon_1232	1.04	0.575
operon_1235	0.415	0.29
operon_1237	0.135	0.2
operon_1238	0.37	0.195
operon_1239	0.52	0.35
operon_1241	0.62	0.235
operon_1244	0.4	0.29
operon_1245	1.155	0.42
operon_1249	0.295	0.23
operon_1251	0.49	0.41
operon_1252	0.69	0.69
operon_1253	0.57	0.265
operon_1258	0.385	0.775
operon_1260	0.21	0.1
operon_1261	0.525	0.24
operon_1262	0.455	0.37
operon_1263	0.15	0.14
operon_1265	0.635	0.4
operon_1268	1.08	0.445
operon_1269	0.07	0.04
operon_1270	0.38	0.29
operon_1273	0.33	0.26
operon_1276	1.06	1.63
operon_1277	0.35	0.26
operon_1278	0.95	0.345
operon_1279	0.19	0.175
operon_1281	1.93	0.77
operon_1282	0.085	0.2
operon_1283	0.91	1.36
operon_1284	0.545	0.275
operon_1286	1.18	0.39
operon_1288	1.11	0.295
operon_1289	0.39	0.415
operon_1290	0.15	0.09
operon_1291	0.28	0.1
operon_1292	0.315	0.55
operon_1293	0.4	0.28
operon_1295	0.195	0.15
operon_1296	0.04	0.14
operon_1297	0.07	0.04
operon_1298	0.185	0.255
operon_1299	0.39	0.455
operon_1302	0.33	0.245
operon_1304	0.85	1.185
operon_1305	0.79	0.54
operon_1306	0.405	0.385
operon_1307	0.22	0.125
operon_1308	0.16	0.07
operon_1309	0.275	0.18
operon_1310	0.095	0.04
operon_1311	0.04	0.075
operon_1313	0.435	0.22
operon_1314	0.425	0.465
operon_1315	0.73	0.395
operon_1317	0.15	0.19
operon_1318	0.945	0.465
operon_1320	0.515	0.325
operon_1321	0.4	0.42
operon_1323	0.31	0.22
operon_1325	0.57	0.235
operon_1326	0.215	0.485
operon_1330	0.54	0.23
operon_1331	0.595	0.265
operon_1332	0.355	0.425
operon_1333	0.325	0.12
operon_1334	0.67	0.515
operon_1337	0.58	0.575
operon_1338	0.71	0.415
operon_1339	0.03	0.04
operon_1340	1.17	0.85
operon_1341	0.555	0.325
operon_1342	0.075	0.04
operon_1344	0.23	0.085
operon_1345	0.67	0.375
operon_1347	0.595	0.125
operon_1348	0.45	0.46
operon_1350	1.34	0.405
operon_1351	0.07	0.045
operon_1352	0.655	0.22
operon_1353	0.365	0.125
operon_1354	0.62	0.26
operon_1355	0.945	0.465
operon_1356	0.2	0.215
operon_1357	1.37	0.675
operon_1358	0.07	0.095
operon_1361	0.825	0.815
operon_1363	0.545	0.615
operon_1365	0.48	0.18
operon_1366	1.3	1.25
operon_1368	0.515	0.505
operon_1372	0.92	0.775
operon_1373	0.565	0.16
operon_1374	0.395	0.46
operon_1376	0.2	0.295
operon_1377	0.135	0.125
operon_1378	0.045	0.09
operon_1381	0.375	0.215
operon_1385	0.145	0.14
operon_1386	0.335	0.335
operon_1389	0.465	0.57
operon_1391	0.64	0.46
operon_1393	0.245	0.185
operon_1394	0.01	0.01
operon_1395	0.15	0.18
operon_1396	0.605	0.22
operon_1397	0.31	0.455
operon_1399	0.31	0.195
operon_1400	0.56	0.62
operon_1401	0.38	0.515
operon_1402	1.435	0.955
operon_1404	0.125	0.18
operon_1406	0.155	0.17
operon_1407	0.205	0.6
operon_1412	0.595	0.825
operon_1413	0.73	1.125
operon_1414	0.76	0.58
operon_1419	0.495	0.45
operon_1421	0.43	0.295
operon_1422	0.815	0.275
operon_1424	0.25	0.265
operon_1425	0.065	0.18
operon_1426	0.405	0.13
operon_1427	0.755	0.855
operon_1428	0.75	0.47
operon_1429	0.875	0.34
operon_1430	0.145	0.075
operon_1431	0.255	0.375
operon_1435	0.91	0.545
operon_1436	0.625	0.265
operon_1437	0.61	0.255
operon_1439	1.16	0.825
operon_1440	0.425	0.655
operon_1441	0.535	0.49
operon_1443	0.225	0.135
operon_1445	1.08	0.485
operon_1446	0.78	0.87
operon_1447	0.73	0.72
operon_1450	0.6	1.05
operon_1453	0.48	0.58
operon_1456	0.165	0.11
operon_1457	0.145	0.115
operon_1461	0.285	0.535
operon_1463	1.725	1.4
operon_1464	0.395	0.19
operon_1465	0.22	0.265
operon_1466	0.055	0.115
operon_1467	0.165	0.115
operon_1471	0.835	0.44
operon_1475	1.235	0.485
operon_1477	0.61	0.31
operon_1478	0.06	0.06
operon_1479	0.14	0.175
operon_1480	0.475	0.215
operon_1481	0.3	0.265
operon_1482	1.46	1.3
operon_1484	0.32	0.135
operon_1486	0.775	0.375
operon_1487	0.555	0.525
operon_1488	0.255	0.565
operon_1494	0.28	0.35
operon_1495	0.72	0.725
operon_1496	0.265	0.11
operon_1498	0.59	0.195
operon_1501	0.17	0.075
operon_1502	0.29	0.195
operon_1504	0.105	0.065
operon_1505	0.69	0.885
operon_1506	1.16	0.845
operon_1507	0.14	0.165
operon_1508	0.58	0.715
operon_1509	0.615	0.61
operon_1511	0.63	0.475
operon_1513	0.395	0.19
operon_1514	0.315	0.97
operon_1515	0.385	0.18
operon_1517	0.23	0.09
operon_1518	0.015	0.01
operon_1523	0.615	0.465
operon_1524	0.195	0.155
operon_1525	0.455	0.52
operon_1526	0.65	0.34
operon_1527	0.245	0.245
operon_1528	0.49	0.305
operon_1529	1.06	0.525
operon_1530	0.73	0.54
operon_1531	1.105	1.355
operon_1532	0.21	0.175
operon_1533	0.21	0.2
operon_1536	0.2	0.355
operon_1537	0.195	0.12
operon_1538	0.325	0.38
operon_1541	0.225	0.19
operon_1542	0.405	0.495
operon_1544	0.825	0.47
operon_1547	1.165	0.3
operon_1548	0.625	0.87
operon_1549	0.455	0.24
operon_1551	0.705	0.5
operon_1552	0.935	0.815
operon_1555	0.475	0.465
operon_1556	0.35	0.125
operon_1557	1.08	1.28
operon_1560	1.015	0.435
operon_1561	0.15	0.445
operon_1562	0.85	0.575
operon_1563	0.245	0.095
operon_1564	1.29	0.61
operon_1565	0.265	0.215
operon_1568	0.935	1.47
operon_1569	0.155	0.11
operon_1573	0.155	0.195
operon_1575	0.575	0.715
operon_1578	0.69	0.16
operon_1579	0.33	0.22
operon_1580	0.33	0.13
operon_1582	0.155	0.12
operon_1583	1.575	0.56
operon_1584	0.115	0.09
operon_1585	0.39	0.37
operon_1586	0.34	0.16
operon_1587	0.05	0.065
operon_1588	0.62	0.445
operon_1589	0.68	0.575
operon_1590	0.355	0.11
operon_1591	0.42	0.33
operon_1592	0.03	0.045
operon_1599	1.025	1.71
operon_1600	0.255	0.29
operon_1607	0.075	0.1
operon_1609	0.1	0.19
operon_1612	0.47	0.375
operon_1613	0.11	0.265
operon_1614	0.05	0.08
operon_1615	0.595	0.37
operon_1616	0.025	0.01
operon_1620	0.53	0.3
operon_1621	0.02	0.045
operon_1622	0.82	0.68
operon_1624	0.325	0.44
operon_1625	0.71	0.315
operon_1627	0.57	0.505
operon_1629	0.595	0.565
operon_1630	0.13	0.055
operon_1631	0.595	0.41
operon_1632	0.26	0.235
operon_1633	0.06	0.04
operon_1634	1.02	0.755
operon_1635	0.45	0.395
operon_1636	0.135	0.615
operon_1637	0.395	0.53
operon_1638	0.305	0.255
operon_1643	1.185	0.425
operon_1644	0.585	0.97
operon_1645	0.465	0.15
operon_1648	0.38	0.055
operon_1651	0.68	1.07
operon_1652	0.25	0.245
operon_1653	0.17	0.085
operon_1654	0.18	0.13
operon_1655	0.18	0.165
operon_1656	0.085	0.09
operon_1659	0.535	0.49
operon_1661	0.205	0.105
operon_1662	1.205	0.995
operon_1663	1.28	0.57
operon_1664	0.545	0.39
operon_1666	1.02	0.495
operon_1667	0.73	0.615
operon_1668	0.335	0.235
operon_1669	0.79	0.37
operon_1672	0.54	0.255
operon_1673	0.265	0.255
operon_1674	0.385	0.51
operon_1678	1.115	0.395
operon_1680	0.085	0.08
operon_1682	0.775	0.495
operon_1683	0.235	0.16
operon_1687	0.155	0.42
operon_1688	0.055	0.23
operon_1689	0.105	0.045
operon_1690	0.485	0.53
operon_1693	0.44	0.91
operon_1695	0.33	0.245
operon_1696	0.49	0.545
operon_1697	0.97	0.435
operon_1698	0.095	0.465
operon_1699	0.78	0.88
operon_1700	0.23	0.155
operon_1701	0.77	0.505
operon_1702	0.63	0.28
operon_1703	0.16	0.115
operon_1704	0.625	0.415
operon_1705	0.09	0.13
operon_1706	0.135	0.09
operon_1708	0.455	0.325
operon_1711	0.015	0.02
operon_1716	0.34	0.375
operon_1717	0.325	0.3
operon_1718	0.105	0.14
operon_1719	0.855	0.585
operon_1720	0.415	0.52
operon_1722	0.085	0.055
operon_1723	0.065	0.065
operon_1724	0.25	0.325
operon_1727	0.56	0.145
operon_1728	0.225	0.375
operon_1729	0.55	0.3
operon_1730	0.48	0.24
operon_1732	0.02	0.03
operon_1733	0.29	0.24
operon_1734	0.53	0.295
operon_1735	0.46	0.255
operon_1736	0.745	0.51
operon_1740	0.08	0.64
operon_1741	0.35	0.79
operon_1742	1.5	0.865
operon_1743	0.515	0.585
operon_1744	0.1	0.17
operon_1745	0.16	0.175
operon_1748	0.095	0.27
operon_1749	0.315	0.36
operon_1750	0.49	0.62
operon_1751	0.91	1.37
operon_1754	0.28	0.185
operon_1756	0.44	0.565
operon_1758	0.325	0.37
operon_1759	0.12	0.115
operon_1760	0.69	0.36
operon_1761	0.095	0.16
operon_1762	0.13	0.09
operon_1763	0.73	0.905
operon_1765	0.965	0.295
operon_1766	0.13	0.175
operon_1767	0.705	0.34
operon_1768	0.1	0.05
operon_1769	0.955	0.245
operon_1770	0.13	0.115
operon_1771	0.32	0.655
operon_1772	0.385	0.17
operon_1773	0.35	0.38
operon_1775	0.19	0.15
operon_1776	1.25	0.74
operon_1777	1.04	1.34
operon_1778	0.085	0.055
operon_1780	0.355	0.415
operon_1781	0.595	0.315
operon_1782	0.5	0.155
operon_1783	0.25	0.31
operon_1784	0.37	0.35
operon_1785	0.29	0.135
operon_1786	0.635	0.205
operon_1787	0.995	0.395
operon_1788	0.475	0.61
operon_1790	0.62	0.46
operon_1791	0.445	0.34
operon_1792	0.075	0.055
operon_1795	0.11	0.04
operon_1796	0.08	0.115
operon_1798	0.21	0.18
operon_1799	0.7	1.195
operon_1800	0.625	0.81
operon_1801	0.075	0.025
operon_1803	0.52	0.335
operon_1804	0.09	0.07
operon_1805	0.28	0.225
operon_1806	0.465	0.88
operon_1808	0.85	0.265
operon_1809	1.475	1.165
operon_1810	0.97	1.33
operon_1811	0.32	0.685
operon_1812	0.195	0.19
operon_1815	0.515	0.185
operon_1816	0.575	0.61
operon_1820	0.305	0.29
operon_1821	0.405	0.22
operon_1823	0.745	0.39
operon_1824	0.7	0.32
operon_1827	1.13	0.43
operon_1828	0.67	0.76
operon_1831	1.015	0.26
operon_1832	0.405	0.6
operon_1833	0.38	0.46
operon_1834	0.655	0.265
operon_1835	0.195	0.09
operon_1838	0.49	0.21
operon_1839	0.23	0.18
operon_1840	0.34	0.2
operon_1841	0.645	0.485
operon_1842	0.26	0.34
operon_1843	0.645	0.275
operon_1844	0.415	0.39
operon_1846	0.325	0.16
operon_1848	0.265	0.115
operon_1850	0.44	0.395
operon_1851	0.415	0.49
operon_1853	0.38	0.165
operon_1857	0.21	0.15
operon_1859	0.23	0.155
operon_1860	0.83	0.72
operon_1862	0.605	0.43
operon_1864	1.025	1.57
operon_1865	0.105	0.1
operon_1866	0.365	0.325
operon_1867	0.305	0.205
operon_1868	0.23	0.09
operon_1869	0.105	0.1
operon_1872	0.135	0.11
operon_1876	0.88	0.655
operon_1880	0.73	0.44
operon_1881	0.465	0.425
operon_1883	0.125	0.045
operon_1886	0.44	0.5
operon_1887	0.27	0.27
operon_1888	0.22	0.34
operon_1893	1.38	0.965
operon_1894	0.385	0.325
operon_1896	0.295	0.165
operon_1898	1.045	0.445
operon_1901	1.065	0.77
operon_1902	0.415	0.325
operon_1903	0.585	0.49
operon_1904	0.945	0.78
operon_1905	0.39	0.225
operon_1907	0.275	0.25
operon_1909	0.6	0.43
operon_1910	0.13	0.05
operon_1919	0.875	0.565
operon_1920	0.155	0.145
operon_1921	0.385	0.18
operon_1925	0.3	0.135
operon_1926	0.905	0.665
operon_1927	0.065	0.08
operon_1929	0.35	0.23
operon_1931	0.32	0.15
operon_1933	0.625	0.495
operon_1934	0.355	0.25
operon_1935	0.295	0.24
operon_1937	0.2	0.155
operon_1938	0.81	0.415
operon_1939	1.245	0.455
operon_1940	0.245	0.15
operon_1942	0.345	0.2
operon_1944	0.23	0.105
operon_1945	0.81	0.355
operon_1946	0.19	0.12
operon_1950	0.36	0.125
operon_1951	0.56	0.77
operon_1952	0.56	0.43
operon_1953	0.405	0.39
operon_1954	0.8	0.645
operon_1955	0.355	0.295
operon_1956	0.99	0.84
operon_1957	0.965	0.485
operon_1958	0.605	0.685
operon_1959	0.395	0.195
operon_1960	0.005	0.01
operon_1961	0.215	0.135
operon_1963	0.715	0.17
operon_1964	0.89	0.87
operon_1965	0.19	0.085
operon_1967	1.11	0.215
operon_1968	0.215	0.23
operon_1969	0.17	0.165
operon_1973	0.65	0.525
operon_1974	1.35	0.945
operon_1975	0.27	0.26
operon_1976	0.425	0.365
operon_1977	0.36	0.12
operon_1978	0.345	0.175
operon_1980	0.485	0.18
operon_1981	0.675	0.345
operon_1982	1.02	0.98
operon_1983	1.23	0.88
operon_1984	0.42	0.805
operon_1985	0.35	0.145
operon_1986	0.845	0.805
operon_1988	1.2	0.86
operon_1989	0.315	0.175
operon_1991	0.955	0.43
operon_1993	0.89	0.165
operon_1995	0.055	0.035
operon_1996	1.105	0.415
operon_1997	1.605	1.42
operon_2000	0.41	0.3
operon_2001	0.11	0.095
operon_2002	0.395	0.75
operon_2003	0.375	0.555
operon_2004	0.96	0.36
operon_2005	0.2	0.095
operon_2007	0.27	0.355
operon_2008	0.485	0.35
operon_2009	0.255	0.13
operon_2010	0.21	0.155
operon_2011	0.42	0.4
operon_2013	0.26	0.1
operon_2014	0.025	0.03
operon_2015	0.505	0.685
operon_2016	0.46	0.38
operon_2017	0.715	0.535
operon_2018	0.395	0.08
operon_2021	1.46	0.625
operon_2022	0.445	0.42
operon_2023	1.375	1.05
operon_2024	0.135	0.14
operon_2026	0.035	0.045
operon_2028	0.155	0.15
operon_2031	1.09	0.61
operon_2032	0.34	0.335
operon_2035	0.93	0.665
operon_2037	0.015	0.01
operon_2040	0.09	0.06
operon_2041	0.07	0.06
operon_2042	0.49	0.67
operon_2043	0.195	0.095
operon_2044	0.46	0.28
operon_2045	0.435	0.385
operon_2046	0.05	0.055
operon_2047	0.275	0.2
operon_2048	1.3	0.57
operon_2049	0.9	1.5
operon_2052	0.265	0.2
operon_2054	0.515	0.195
operon_2056	0.665	0.43
operon_2057	0.28	0.145
operon_2058	0.53	0.52
operon_2059	0.42	0.16
operon_2060	0.24	0.44
operon_2063	0.12	0.125
operon_2064	0.595	0.42
operon_2065	0.59	0.335
operon_2067	0.205	0.18
operon_2068	0.125	0.36
operon_2070	0.1	0.185
operon_2071	0.21	0.105
operon_2072	1.36	0.73
operon_2074	1.115	0.94
operon_2075	0.61	0.605
operon_2076	0.225	0.395
operon_2077	0.01	0
operon_2078	0.63	0.32
operon_2079	0.16	0.19
operon_2080	0.78	0.66
operon_2082	0.395	0.26
operon_2083	0.1	0.08
operon_2084	0.37	0.365
operon_2089	0.175	0.17
operon_2090	0.23	0.24
operon_2091	1.22	0.29
operon_2093	0.155	0.18
operon_2095	0.16	0.165
operon_2097	0.15	0.145
operon_2101	0.225	0.165
operon_2102	0.265	0.155
operon_2103	0.115	0.1
operon_2104	0.3	0.14
operon_2105	1.145	1.125
operon_2106	0.4	0.32
operon_2107	0.16	0.07
operon_2108	0.88	0.705
operon_2110	0.775	0.33
operon_2112	0.09	0.03
operon_2114	0.795	0.73
operon_2115	0.265	0.2
operon_2116	0.67	0.815
operon_2117	0.43	0.265
operon_2118	0.575	0.41
operon_2120	0.08	0.055
operon_2121	0.165	0.12
operon_2122	0.775	1.055
operon_2123	0.095	0.05
operon_2125	0.31	0.27
operon_2127	0.35	0.205
operon_2128	1.08	0.645
operon_2129	0.87	0.46
operon_2130	0.41	0.565
operon_2133	0.43	0.91
operon_2135	0.38	0.24
operon_2136	0.385	0.28
operon_2141	0.06	0.075
operon_2142	1.02	0.385
operon_2143	0.405	0.265
operon_2145	0.665	1.03
operon_2147	0.875	0.59
operon_2148	0.185	0.24
operon_2149	0.58	0.42
operon_2151	0.505	0.175
operon_2152	0.255	0.29
operon_2155	0.66	0.48
operon_2156	0.955	0.76
operon_2157	0.165	0.125
operon_2158	0.27	0.495
operon_2159	0.095	0.18
operon_2160	0.475	0.235
operon_2162	0.54	0.33
operon_2163	0.195	0.15
operon_2165	0.075	0.04
operon_2166	0.355	0.155
operon_2168	0.43	0.16
operon_2169	0.54	0.555
operon_2170	0.125	0.095
operon_2171	0.62	0.375
operon_2173	0.595	0.325
operon_2175	0.13	0.235
operon_2176	1.335	0.775
operon_2178	0.625	1.135
operon_2180	0.345	0.27
operon_2182	0.03	0.03
operon_2183	0.22	0.09
operon_2185	0.445	0.2
operon_2186	0.415	0.575
operon_2188	0.01	0.015
operon_2189	0.035	0.04
operon_2191	0.26	0.27
operon_2192	0.98	0.225
operon_2193	0.065	0.035
operon_2194	0.04	0.055
operon_2197	0.135	0.085
operon_2198	0.385	0.295
operon_2199	0.01	0.005
operon_2201	0.395	0.225
operon_2203	0.215	0.085
operon_2204	0.505	0.855
operon_2205	0.1	0.095
operon_2206	0.835	0.685
operon_2208	0.465	0.59
operon_2209	0.86	0.56
operon_2211	0.195	0.135
operon_2213	0.19	0.075
operon_2214	0.605	0.25
operon_2216	0.035	0.06
operon_2217	0.815	0.575
operon_2218	1.22	0.53
operon_2219	0.465	0.37
operon_2220	0.21	0.16
operon_2221	0.29	0.145
operon_2224	0.32	0.35
operon_2225	0.45	0.495
operon_2228	0.935	0.685
operon_2229	0.665	0.215
operon_2230	1.075	1.035
operon_2232	0.11	0.3
operon_2233	0.41	0.24
operon_2235	1.455	0.94
operon_2236	0.26	0.235
operon_2237	0.475	0.475
operon_2238	1.095	0.665
operon_2239	0.135	0.385
operon_2241	0.13	0.12
operon_2242	0.12	0.095
operon_2243	0.185	0.125
operon_2244	0.49	0.28
operon_2246	0.32	0.7
operon_2247	1.36	0.275
operon_2248	0.18	0.17
operon_2249	0.305	0.195
operon_2250	0.145	0.12
operon_2255	0.26	0.47
operon_2256	0.19	0.26
operon_2258	0.555	0.29
operon_2259	0.29	0.575
operon_2261	0.54	0.235
operon_2263	0.275	0.245
operon_2264	0.635	0.33
operon_2266	0.26	0.19
operon_2267	0.79	0.515
operon_2268	1.305	1.075
operon_2272	0.03	0.025
operon_2273	0.455	0.575
operon_2275	0.11	0.035
operon_2278	0.64	0.54
operon_2279	0.235	0.185
operon_2280	0.125	0.045
operon_2281	0.46	0.28
operon_2282	0.14	0.105
operon_2283	0.205	0.215
operon_2284	0.555	1.145
operon_2287	0.35	0.17
operon_2289	0.26	0.22
operon_2291	0.425	0.14
operon_2292	0.485	0.305
operon_2293	0.56	0.76
operon_2294	0.69	0.76
operon_2295	0.345	0.28
operon_2296	1.1	0.505
operon_2297	0.495	0.185
operon_2298	0.355	0.195
operon_2299	0.305	0.185
operon_2300	0.365	0.285
operon_2301	1.2	0.625
operon_2302	0.305	0.255
operon_2303	0.28	0.145
operon_2305	0.005	0
operon_2306	0.285	0.105
operon_2307	0.75	0.15
operon_2308	0.565	0.345
operon_2315	1.22	0.745
operon_2316	0.18	0.255
operon_2319	1.015	0.62
operon_2320	0.13	0.065
operon_2321	1.03	0.605
operon_2323	0.125	0.21
operon_2324	0.285	0.285
operon_2325	0.575	0.25
operon_2328	0.335	0.345
operon_2330	0.57	0.21
operon_2331	0.375	0.225
operon_2333	0.775	1.105
operon_2334	0.17	0.135
operon_2335	0.515	0.525
operon_2336	1.03	1.18
operon_2337	0.905	0.505
operon_2338	0.32	0.295
operon_2339	0.165	0.165
operon_2340	0.245	0.115
operon_2341	0.42	0.235
operon_2342	0.45	0.235
operon_2343	0.595	0.215
operon_2344	0.54	0.385
operon_2345	0.015	0.02
operon_2346	0.325	0.175
operon_2347	0.505	0.3
operon_2348	0.13	0.1
operon_2349	0.505	0.715
operon_2350	0.72	0.995
operon_2351	0.07	0.11
operon_2352	0.905	0.46
operon_2353	0.205	0.15
operon_2354	0.265	0.165
operon_2355	0.045	0.01
operon_2356	1.495	1.16
operon_2357	0.53	0.31
operon_2358	0.48	0.67
operon_2359	0.21	0.135

## Sheet: Extended Data Fig.10i 
TU_name	PF_value_DMSO	PF_value_Streptomycin
TU_1	1.005	1.515
TU_2	0.495	0.585			PF_value_DMSO	PF_value_Streptomycin
TU_3	0.64	0.5
TU_4	0.79	0.75		Mean	0.455	0.456
TU_5	0.63	0.495		p value	0.628551
TU_7	1.02	1.05
TU_8	0.84	0.765
TU_11	0.14	0.135
TU_12	0.21	0.185
TU_13	0.585	0.63
TU_15	0.3	0.495
TU_17	0.665	0.68
TU_18	0.21	0.26
TU_19	0.54	0.475
TU_20	0.155	0.19
TU_22	0.475	0.375
TU_24	0.54	0.545
TU_25	0.375	0.355
TU_28	0.71	0.72
TU_29	1.18	0.975
TU_30	0.91	0.7
TU_32	0.27	0.32
TU_33	0.425	0.325
TU_34	0.285	0.27
TU_35	0.515	0.555
TU_36	0.43	0.3
TU_37	1.185	1.155
TU_39	0.27	0.36
TU_40	0.2	0.19
TU_41	1.125	1.41
TU_42	0.205	0.325
TU_44	0.015	0.01
TU_46	0.67	0.745
TU_47	0.545	0.545
TU_50	0.73	0.35
TU_51	0.14	0.11
TU_53	0.245	0.28
TU_54	0.06	0.065
TU_55	0.425	0.595
TU_58	0.23	0.255
TU_59	0.65	0.705
TU_63	0.04	0.04
TU_64	0.22	0.165
TU_65	0.53	0.58
TU_66	0.245	0.295
TU_67	1.26	0.905
TU_68	0.335	0.255
TU_69	1.425	1.065
TU_71	0.735	0.77
TU_72	0.635	0.66
TU_74	0.29	0.22
TU_75	0.725	0.775
TU_76	0.535	0.605
TU_77	0.365	0.285
TU_79	0.24	0.295
TU_81	0.66	0.48
TU_82	0.685	0.625
TU_86	0.465	0.73
TU_89	0.145	0.14
TU_90	0.235	0.225
TU_91	1.08	1.26
TU_92	0.22	0.215
TU_93	0.58	0.675
TU_95	0.225	0.2
TU_96	0.75	0.59
TU_98	1.26	1.36
TU_101	0.56	0.85
TU_105	0.73	0.76
TU_106	0.225	0.205
TU_107	0.2	0.17
TU_108	0.13	0.145
TU_110	0.475	0.575
TU_111	0.77	0.78
TU_112	0.265	0.255
TU_113	0.605	0.685
TU_116	1.35	1.56
TU_118	0.455	0.4
TU_119	0.07	0.075
TU_120	0.46	0.37
TU_123	1.3	1.66
TU_125	0.23	0.24
TU_127	0.47	0.455
TU_128	0.515	0.37
TU_129	0.415	0.38
TU_130	1.225	1.34
TU_132	0.78	0.835
TU_135	0.285	0.265
TU_137	0.555	0.53
TU_138	0.29	0.255
TU_141	0.325	0.17
TU_142	0.54	0.57
TU_143	0.35	0.48
TU_144	1.015	1.145
TU_145	0.11	0.105
TU_146	0.525	0.345
TU_149	0.3	0.4
TU_150	0.41	0.51
TU_151	0.095	0.085
TU_152	1.275	1.215
TU_155	0.425	0.35
TU_157	0.66	0.53
TU_158	0.235	0.26
TU_159	0.98	0.925
TU_162	0.315	0.295
TU_164	0.135	0.14
TU_167	0.055	0.055
TU_168	0.59	0.695
TU_169	0.02	0.015
TU_170	0.125	0.115
TU_173	0.415	0.385
TU_175	0.445	0.455
TU_176	0.205	0.165
TU_180	0.46	0.485
TU_181	0.03	0.07
TU_182	0.175	0.25
TU_185	0.66	0.67
TU_186	0.21	0.175
TU_188	0.65	0.805
TU_189	1.38	1.225
TU_190	0.145	0.13
TU_191	0.135	0.11
TU_192	0.3	0.285
TU_193	0.065	0.055
TU_194	0.2	0.18
TU_195	0.02	0.035
TU_198	0.605	0.645
TU_199	0.255	0.29
TU_201	0.285	0.34
TU_202	0.44	0.43
TU_205	1.055	1.17
TU_206	0.275	0.275
TU_208	0.45	0.57
TU_211	0.11	0.115
TU_212	0.275	0.28
TU_213	0.795	1.11
TU_218	0.415	0.44
TU_219	0.225	0.235
TU_223	0.295	0.265
TU_225	0.145	0.17
TU_226	0.46	0.435
TU_229	0.82	0.815
TU_230	0.45	0.485
TU_232	0.305	0.335
TU_233	0.96	0.935
TU_234	0.11	0.085
TU_235	0.25	0.255
TU_237	0.15	0.255
TU_239	0.26	0.36
TU_240	1.1	0.935
TU_242	0.515	0.57
TU_246	0.07	0.075
TU_248	0.08	0.145
TU_249	0.08	0.085
TU_251	0.83	1.405
TU_252	0.355	0.43
TU_253	0.505	0.61
TU_258	0.62	0.51
TU_260	0.405	0.395
TU_261	1.015	1.06
TU_262	0.41	0.465
TU_263	1.01	1.055
TU_264	0.605	0.73
TU_267	0.1	0.13
TU_268	0.245	0.28
TU_269	0.39	0.385
TU_271	0.805	0.835
TU_272	0.33	0.395
TU_273	0.2	0.155
TU_274	0.7	0.605
TU_275	0.55	0.59
TU_276	0.23	0.18
TU_277	0.625	0.725
TU_279	0.12	0.29
TU_280	0.515	0.7
TU_281	1.145	1.06
TU_283	0.16	0.175
TU_285	0.27	0.26
TU_286	0.32	0.23
TU_287	0.04	0.055
TU_288	0.23	0.19
TU_289	0.04	0.05
TU_291	0.125	0.275
TU_293	0.945	0.945
TU_294	0.26	0.27
TU_295	0.505	0.535
TU_296	0.455	0.465
TU_298	0.235	0.28
TU_301	0.41	0.445
TU_302	0.21	0.205
TU_303	0.435	0.465
TU_304	1.025	1.055
TU_305	0.085	0.08
TU_306	0.655	0.75
TU_307	0.94	1.24
TU_310	0.58	0.61
TU_311	0.335	0.355
TU_312	0.785	0.89
TU_313	0.37	0.385
TU_314	0.355	0.455
TU_315	0.36	0.345
TU_318	0.655	0.665
TU_319	0.025	0.015
TU_320	0.265	0.22
TU_321	0.385	0.42
TU_323	0.075	0.075
TU_324	0.3	0.295
TU_325	0.52	0.655
TU_328	0.095	0.085
TU_330	0.73	0.72
TU_331	0.29	0.26
TU_333	0.18	0.165
TU_334	0.41	0.47
TU_335	0.79	1.11
TU_337	0.135	0.135
TU_339	0.35	0.365
TU_340	0.595	0.575
TU_341	0.435	0.41
TU_343	0.095	0.105
TU_344	0.65	0.735
TU_345	0.38	0.49
TU_347	0.59	0.585
TU_348	0.175	0.165
TU_349	0.215	0.185
TU_350	0.3	0.275
TU_352	0.545	0.495
TU_353	0.355	0.31
TU_354	0.435	0.48
TU_356	0.295	0.375
TU_357	0.36	0.35
TU_359	0.145	0.16
TU_360	0.955	1.005
TU_363	0.515	0.39
TU_364	0.5	0.525
TU_365	0.67	0.7
TU_366	0.43	0.41
TU_367	0.18	0.195
TU_368	1.34	1.675
TU_369	0.225	0.17
TU_370	0.16	0.155
TU_372	0.135	0.205
TU_374	0.26	0.435
TU_375	0.085	0.07
TU_376	0.02	0.02
TU_379	1.07	1.395
TU_380	0.05	0.05
TU_381	0.55	0.565
TU_382	0.24	0.175
TU_383	0.42	0.575
TU_385	0.36	0.335
TU_388	0.24	0.26
TU_389	0.38	0.33
TU_390	0.54	0.525
TU_391	0.025	0.03
TU_393	0.51	0.5
TU_397	0.105	0.11
TU_398	0.25	0.225
TU_399	0.34	0.47
TU_400	0.165	0.165
TU_401	0.26	0.21
TU_402	0.07	0.085
TU_403	0.035	0.035
TU_404	0.495	0.46
TU_405	0.415	0.565
TU_406	0.61	0.76
TU_407	0.725	0.655
TU_408	0.345	0.39
TU_409	1.53	1.345
TU_410	0.58	0.515
TU_411	0.585	0.635
TU_412	1.275	0.965
TU_414	0.28	0.285
TU_417	0.655	0.645
TU_418	0.11	0.095
TU_419	0.14	0.2
TU_421	0.52	0.6
TU_422	0.865	0.88
TU_423	0.245	0.195
TU_424	0.59	0.85
TU_425	0.415	0.375
TU_426	0.245	0.225
TU_428	0.34	0.46
TU_429	0.395	0.575
TU_430	0.455	0.43
TU_431	1.46	1.22
TU_432	0.625	0.57
TU_433	0.355	0.385
TU_434	0.525	0.515
TU_435	0.14	0.155
TU_437	0.23	0.19
TU_438	0.25	0.235
TU_439	0.275	0.365
TU_440	0.18	0.19
TU_441	0.99	0.715
TU_442	0.49	0.455
TU_443	0.885	0.885
TU_444	0.335	0.355
TU_446	0.76	0.635
TU_448	0.33	0.51
TU_449	0.355	0.36
TU_450	0.35	0.255
TU_451	0.6	0.56
TU_452	0.075	0.075
TU_453	0.645	0.73
TU_456	0.19	0.17
TU_457	0.07	0.06
TU_458	0.175	0.21
TU_463	0.4	0.465
TU_467	0.825	0.605
TU_469	0.38	0.365
TU_471	0.51	0.45
TU_472	0.975	1.005
TU_473	0.885	0.935
TU_476	0.32	0.28
TU_478	0.52	0.36
TU_480	0.07	0.105
TU_481	0.16	0.185
TU_482	0.26	0.345
TU_483	0.39	0.31
TU_486	0.67	0.625
TU_487	0.2	0.205
TU_489	0.4	0.37
TU_493	0.32	0.305
TU_497	0.36	0.375
TU_500	0.305	0.355
TU_501	0.66	0.695
TU_504	0.39	0.395
TU_505	0.36	0.565
TU_508	0.36	0.285
TU_510	0.345	0.3
TU_511	0.505	0.415
TU_517	1.045	1.07
TU_520	0.095	0.085
TU_521	0.23	0.235
TU_522	0.82	1.525
TU_524	0.52	0.37
TU_525	0.66	0.615
TU_526	0.24	0.255
TU_528	0.38	0.405
TU_529	0.545	0.51
TU_530	0.17	0.17
TU_531	0.21	0.255
TU_532	0.155	0.16
TU_533	0.895	0.615
TU_534	0.655	0.795
TU_535	0.455	0.37
TU_540	0.68	0.87
TU_542	0.165	0.19
TU_543	0.04	0.045
TU_544	0.485	0.385
TU_546	0.225	0.18
TU_547	1.02	1.09
TU_548	1.205	1.09
TU_549	0.39	0.455
TU_550	0.05	0.07
TU_551	0.185	0.14
TU_552	0.12	0.12
TU_553	0.785	0.695
TU_554	0.16	0.165
TU_556	0.2	0.225
TU_557	0.51	0.43
TU_558	0.4	0.375
TU_559	0.025	0.025
TU_560	0.565	0.34
TU_561	0.38	0.42
TU_564	0.19	0.185
TU_565	0.27	0.185
TU_566	0.49	0.49
TU_567	0.335	0.33
TU_568	0.215	0.24
TU_569	0.465	0.35
TU_570	0.245	0.225
TU_571	0.215	0.22
TU_572	0.375	0.205
TU_573	0.75	0.57
TU_574	0.225	0.305
TU_575	0.67	0.505
TU_577	0.24	0.335
TU_579	0.9	0.795
TU_581	0.315	0.32
TU_582	0.87	0.795
TU_583	0.3	0.23
TU_584	0.71	0.735
TU_586	0.305	0.37
TU_587	0.45	0.425
TU_588	0.775	0.665
TU_589	0.605	0.695
TU_590	0.17	0.145
TU_594	0.75	0.975
TU_597	1.03	0.92
TU_599	0.355	0.33
TU_601	0.34	0.4
TU_603	0.425	0.475
TU_604	0.495	0.445
TU_606	0.135	0.145
TU_607	0.34	0.315
TU_609	0.03	0.04
TU_610	0.1	0.03
TU_614	0.395	0.53
TU_617	0.26	0.39
TU_618	0.085	0.105
TU_620	1.24	1.055
TU_621	0.505	0.49
TU_622	0.27	0.275
TU_623	0.29	0.375
TU_624	0.16	0.165
TU_626	0.82	0.875
TU_627	0.98	1.12
TU_629	0.345	0.4
TU_630	0.26	0.21
TU_633	0.41	0.36
TU_634	0.315	0.37
TU_635	0.25	0.295
TU_636	0.205	0.175
TU_637	0.27	0.29
TU_638	0.45	0.395
TU_639	0.44	0.4
TU_640	0.95	0.85
TU_641	0.755	0.9
TU_642	0.41	0.395
TU_644	0.315	0.225
TU_645	0.08	0.07
TU_646	0.15	0.115
TU_648	0.095	0.1
TU_649	0.135	0.155
TU_650	0.59	0.55
TU_651	0.14	0.19
TU_654	0.14	0.2
TU_659	0.08	0.09
TU_661	0.67	0.7
TU_662	0.56	0.37
TU_664	0.085	0.085
TU_665	0.16	0.16
TU_666	0.56	0.585
TU_667	1.335	1.36
TU_669	0.875	0.72
TU_670	0.49	0.625
TU_672	0.605	0.52
TU_674	0.18	0.155
TU_675	0.75	0.84
TU_676	0.775	0.835
TU_677	0.2	0.145
TU_679	0.1	0.07
TU_680	0.38	0.375
TU_681	0.72	0.73
TU_682	0.62	0.535
TU_683	0.15	0.14
TU_684	0.355	0.35
TU_686	0.665	0.625
TU_687	0.15	0.2
TU_688	0.265	0.32
TU_689	0.23	0.215
TU_690	0.48	0.575
TU_691	0.19	0.145
TU_693	0.155	0.14
TU_697	0.245	0.225
TU_698	0.705	0.78
TU_699	0.22	0.215
TU_700	0.765	0.81
TU_701	0.2	0.14
TU_704	0.055	0.055
TU_705	0.075	0.135
TU_706	0.19	0.125
TU_708	0.235	0.17
TU_709	0.87	1.035
TU_710	0.025	0.03
TU_711	0.285	0.34
TU_712	0.48	0.475
TU_714	0.185	0.23
TU_715	0.465	0.365
TU_716	0.21	0.215
TU_718	0.33	0.305
TU_720	0.7	0.8
TU_725	0.285	0.31
TU_728	0.565	0.645
TU_730	0.27	0.23
TU_731	0.155	0.14
TU_733	0.51	0.605
TU_734	0.33	0.295
TU_735	0.22	0.265
TU_736	1.085	0.695
TU_737	0.215	0.22
TU_738	0.555	0.535
TU_739	0.12	0.12
TU_740	0.395	0.485
TU_743	0.2	0.235
TU_745	0.65	0.645
TU_746	0.095	0.095
TU_747	0.695	0.68
TU_749	0.01	0.005
TU_752	0.47	0.385
TU_753	0.04	0.06
TU_754	0.06	0.065
TU_755	0.255	0.295
TU_757	0.985	1.13
TU_758	0.33	0.345
TU_761	0.92	0.98
TU_763	0.565	0.635
TU_764	0.35	0.375
TU_766	0.775	0.765
TU_767	0.965	0.96
TU_768	0.57	0.6
TU_771	0.66	0.63
TU_772	0.02	0.025
TU_773	0.62	0.635
TU_774	0.27	0.215
TU_775	0.965	0.955
TU_777	0.68	0.59
TU_778	0.045	0.04
TU_780	0.085	0.065
TU_781	0.405	0.415
TU_782	0.54	0.515
TU_783	0.925	0.895
TU_784	0.345	0.38
TU_785	0.275	0.33
TU_787	1.085	1.245
TU_788	0.28	0.325
TU_789	0.795	0.545
TU_790	0.255	0.33
TU_791	0.77	0.6
TU_794	0.78	0.62
TU_795	0.095	0.095
TU_796	0.065	0.06
TU_797	0.15	0.195
TU_798	0.145	0.175
TU_799	0.41	0.435
TU_801	0.305	0.3
TU_803	0.71	0.67
TU_804	0.335	0.355
TU_805	0.59	0.63
TU_807	0.395	0.32
TU_808	0.13	0.125
TU_810	0.3	0.305
TU_812	0.025	0.04
TU_813	0.63	0.49
TU_814	0.73	0.705
TU_815	0.085	0.12
TU_816	0.62	0.6
TU_817	0.225	0.235
TU_818	0.85	0.81
TU_819	0.28	0.325
TU_820	0.025	0.025
TU_821	0.49	0.555
TU_824	0.2	0.195
TU_825	0.55	0.52
TU_826	0.355	0.375
TU_827	0.565	0.685
TU_830	0.555	0.455
TU_831	0.34	0.335
TU_832	0.24	0.205
TU_833	0.13	0.13
TU_834	0.855	1.04
TU_836	0.155	0.13
TU_837	0.13	0.075
TU_838	1.005	1.15
TU_839	0.73	0.555
TU_841	0.07	0.085
TU_844	0.29	0.32
TU_850	0.65	0.785
TU_851	0.93	0.595
TU_852	0.425	0.35
TU_853	0.12	0.12
TU_855	0.87	0.875
TU_857	0.23	0.23
TU_858	0.89	0.695
TU_859	0.23	0.2
TU_861	0.115	0.125
TU_863	0.14	0.155
TU_864	0.23	0.21
TU_866	0.5	0.45
TU_867	0.175	0.145
TU_868	0.385	0.29
TU_869	0.56	0.485
TU_870	0.22	0.21
TU_872	0.4	0.48
TU_873	0.04	0.035
TU_874	0.42	0.43
TU_875	0.16	0.18
TU_880	0.545	0.525
TU_883	0.18	0.145
TU_884	0.7	0.695
TU_885	0.295	0.305
TU_886	0.38	0.41
TU_887	0.375	0.27
TU_888	0.34	0.415
TU_889	0.205	0.17
TU_890	0.33	0.395
TU_891	0.115	0.095
TU_892	0.925	0.96
TU_893	0.075	0.05
TU_894	0.17	0.215
TU_895	0.18	0.17
TU_897	0.295	0.255
TU_898	0.35	0.43
TU_900	0.325	0.25
TU_901	0.835	0.98
TU_904	1.53	1.47
TU_905	0.825	0.65
TU_906	0.12	0.13
TU_907	0.625	0.56
TU_911	0.715	0.95
TU_912	0.29	0.255
TU_913	0.13	0.125
TU_914	0.69	1.05
TU_915	1.115	1.1
TU_916	0.535	0.895
TU_917	0.18	0.15
TU_918	0.71	0.545
TU_922	0.19	0.18
TU_923	0.865	0.87
TU_925	0.685	0.58
TU_926	0.305	0.255
TU_928	0.88	0.875
TU_929	0.665	0.51
TU_930	0.85	0.96
TU_931	0.11	0.125
TU_932	0.515	0.485
TU_933	0.435	0.395
TU_934	0.465	0.54
TU_935	0.16	0.15
TU_936	0.57	0.42
TU_938	0.35	0.485
TU_939	0.485	0.44
TU_940	0.335	0.335
TU_942	0.375	0.43
TU_943	0.58	0.495
TU_944	0.675	0.705
TU_945	0.425	0.415
TU_946	0.765	0.93
TU_949	0.76	0.77
TU_950	1.065	1.105
TU_951	0.61	0.57
TU_955	0.245	0.295
TU_956	0.28	0.385
TU_959	0.19	0.17
TU_960	0.135	0.15
TU_961	0.03	0.035
TU_963	0.385	0.315
TU_965	0.92	0.6
TU_967	0.7	0.615
TU_969	0.18	0.235
TU_970	0.12	0.145
TU_974	0.42	0.375
TU_976	0.315	0.3
TU_977	0.475	0.475
TU_979	0.465	0.595
TU_982	0.72	0.525
TU_984	0.03	0.065
TU_985	0.35	0.375
TU_986	0.86	1.02
TU_987	0.52	0.905
TU_988	0.625	0.58
TU_990	0.515	0.675
TU_992	0.785	0.675
TU_993	0.67	0.57
TU_994	0.31	0.315
TU_995	0.255	0.27
TU_996	0.285	0.345
TU_997	0.545	0.43
TU_999	0.265	0.365
TU_1003	0.975	0.99
TU_1004	0.91	0.88
TU_1006	0.5	0.43
TU_1007	0.39	0.385
TU_1009	0.405	0.53
TU_1010	1.285	0.925
TU_1011	0.33	0.42
TU_1013	0.215	0.205
TU_1014	0.47	0.475
TU_1015	0.205	0.185
TU_1016	0.125	0.15
TU_1018	0.405	0.505
TU_1019	0.65	0.895
TU_1020	0.27	0.265
TU_1021	0.19	0.19
TU_1022	0.29	0.355
TU_1023	0.43	0.515
TU_1025	0.14	0.135
TU_1026	0.64	0.625
TU_1028	0.37	0.38
TU_1029	0.135	0.14
TU_1030	0.25	0.25
TU_1031	0.285	0.255
TU_1033	0.4	0.36
TU_1037	0.605	0.645
TU_1038	0.315	0.25
TU_1039	0.39	0.29
TU_1040	0.2	0.215
TU_1041	0.44	0.41
TU_1042	0.33	0.285
TU_1043	0.34	0.33
TU_1044	0.09	0.095
TU_1045	0.445	0.355
TU_1046	0.055	0.045
TU_1049	0.1	0.075
TU_1050	1.08	0.98
TU_1051	0.51	0.36
TU_1052	0.71	0.705
TU_1053	0.22	0.26
TU_1056	0.14	0.165
TU_1058	0.03	0.025
TU_1060	0.54	0.425
TU_1061	0.705	0.705
TU_1067	0.24	0.195
TU_1068	0.225	0.19
TU_1070	0.265	0.23
TU_1071	1.085	1.09
TU_1073	0.53	0.45
TU_1074	0.46	0.485
TU_1075	0.04	0.055
TU_1076	0.225	0.16
TU_1079	0.145	0.18
TU_1080	0.515	0.485
TU_1082	1.42	0.8
TU_1084	0.355	0.295
TU_1085	0.185	0.19
TU_1086	0.385	0.365
TU_1087	0.215	0.215
TU_1090	0.38	0.245
TU_1091	0.81	0.805
TU_1095	0.2	0.225
TU_1098	0.535	0.405
TU_1100	0.285	0.425
TU_1101	0.38	0.385
TU_1102	0.27	0.255
TU_1103	1.2	1.2
TU_1104	0.13	0.125
TU_1105	0.41	0.43
TU_1106	0.115	0.18
TU_1108	0.24	0.32
TU_1112	0.405	0.435
TU_1113	0.4	0.405
TU_1115	1.205	1.36
TU_1116	0.13	0.14
TU_1117	0.12	0.13
TU_1118	0.765	0.375
TU_1119	1.49	1.505
TU_1120	1.06	0.93
TU_1122	0.24	0.2
TU_1123	0.895	0.8
TU_1124	0.505	0.585
TU_1125	0.065	0.065
TU_1126	0.205	0.245
TU_1128	0.62	0.63
TU_1129	0.43	0.255
TU_1130	0.1	0.06
TU_1131	0.245	0.215
TU_1132	0.395	0.445
TU_1134	0.535	0.615
TU_1135	0.55	0.43
TU_1136	0.08	0.085
TU_1137	0.49	0.43
TU_1139	0.19	0.145
TU_1140	1.15	1.07
TU_1141	0.605	0.52
TU_1142	0.41	0.425
TU_1143	0.375	0.35
TU_1144	0.3	0.32
TU_1145	0.355	0.375
TU_1146	1.3	1.31
TU_1149	1.38	1.6
TU_1150	1.22	1.305
TU_1151	0.405	0.45
TU_1152	0.595	0.615
TU_1153	1.1	0.885
TU_1154	0.47	0.56
TU_1155	0.43	0.525
TU_1156	0.215	0.26
TU_1157	0.485	0.525
TU_1158	0.285	0.345
TU_1159	0.465	0.55
TU_1161	0.22	0.2
TU_1162	0.09	0.085
TU_1163	0.575	0.765
TU_1164	0.52	0.535
TU_1167	0.92	0.95
TU_1169	0.155	0.175
TU_1170	0.87	0.83
TU_1171	0.165	0.365
TU_1173	0.465	0.43
TU_1174	0.045	0.04
TU_1175	0.49	0.48
TU_1177	0.445	0.325
TU_1179	0.54	0.575
TU_1181	1.13	1.06
TU_1182	0.16	0.16
TU_1183	0.13	0.23
TU_1187	0.145	0.17
TU_1188	0.405	0.37
TU_1189	0.645	0.695
TU_1193	0.15	0.165
TU_1196	0.115	0.095
TU_1197	0.03	0.065
TU_1199	0.345	0.2
TU_1200	0.205	0.205
TU_1203	0.775	0.475
TU_1204	0.155	0.225
TU_1205	0.355	0.415
TU_1206	0.31	0.325
TU_1208	0.115	0.11
TU_1211	0.435	0.525
TU_1212	0.54	0.76
TU_1215	0.59	0.65
TU_1216	0.49	0.365
TU_1219	0.74	0.755
TU_1222	0.875	0.59
TU_1226	0.495	0.56
TU_1231	0.47	0.485
TU_1232	1.04	1.425
TU_1235	0.415	0.545
TU_1237	0.135	0.12
TU_1238	0.37	0.48
TU_1239	0.52	0.805
TU_1241	0.62	0.665
TU_1244	0.4	0.39
TU_1245	1.155	1.12
TU_1249	0.295	0.27
TU_1251	0.49	0.65
TU_1252	0.69	0.675
TU_1253	0.57	0.54
TU_1258	0.385	0.365
TU_1260	0.21	0.235
TU_1261	0.525	0.5
TU_1262	0.455	0.56
TU_1263	0.15	0.135
TU_1265	0.635	0.455
TU_1268	1.08	1.235
TU_1269	0.07	0.075
TU_1270	0.38	0.415
TU_1273	0.33	0.32
TU_1276	1.06	1.22
TU_1277	0.35	0.39
TU_1278	0.95	1.22
TU_1279	0.19	0.205
TU_1282	0.085	0.09
TU_1283	0.91	0.9
TU_1284	0.545	0.6
TU_1286	1.18	0.82
TU_1288	1.11	1.015
TU_1289	0.39	0.255
TU_1290	0.15	0.105
TU_1291	0.28	0.25
TU_1292	0.315	0.31
TU_1293	0.4	0.395
TU_1295	0.195	0.235
TU_1296	0.04	0.05
TU_1297	0.07	0.1
TU_1298	0.185	0.18
TU_1299	0.39	0.405
TU_1302	0.33	0.33
TU_1304	0.85	0.67
TU_1305	0.79	0.825
TU_1306	0.405	0.33
TU_1307	0.22	0.22
TU_1308	0.16	0.14
TU_1309	0.275	0.22
TU_1310	0.095	0.08
TU_1311	0.04	0.035
TU_1313	0.435	0.335
TU_1314	0.425	0.43
TU_1315	0.73	0.765
TU_1317	0.15	0.155
TU_1318	0.945	1.185
TU_1320	0.515	0.54
TU_1321	0.4	0.415
TU_1323	0.31	0.265
TU_1325	0.57	0.485
TU_1326	0.215	0.205
TU_1329	0.595	0.7
TU_1330	0.54	0.44
TU_1331	0.595	0.67
TU_1332	0.355	0.38
TU_1333	0.325	0.435
TU_1334	0.67	0.615
TU_1337	0.58	0.6
TU_1338	0.71	0.59
TU_1339	0.03	0.04
TU_1340	1.17	1.035
TU_1341	0.555	0.55
TU_1342	0.075	0.06
TU_1344	0.23	0.22
TU_1345	0.67	0.725
TU_1347	0.595	0.545
TU_1348	0.45	0.425
TU_1350	1.34	1.25
TU_1351	0.07	0.07
TU_1352	0.655	0.88
TU_1353	0.365	0.38
TU_1354	0.62	0.865
TU_1355	0.945	0.66
TU_1356	0.2	0.155
TU_1358	0.07	0.005
TU_1361	0.825	0.97
TU_1363	0.545	0.46
TU_1365	0.48	0.495
TU_1366	1.3	1.49
TU_1368	0.515	0.89
TU_1372	0.92	0.665
TU_1373	0.565	0.57
TU_1374	0.395	0.375
TU_1376	0.2	0.24
TU_1377	0.135	0.105
TU_1378	0.045	0.02
TU_1381	0.375	0.28
TU_1385	0.145	0.22
TU_1386	0.335	0.37
TU_1389	0.465	0.61
TU_1391	0.64	0.675
TU_1393	0.245	0.245
TU_1394	0.01	0.01
TU_1395	0.15	0.14
TU_1396	0.605	0.555
TU_1397	0.31	0.275
TU_1398	0.975	1.16
TU_1399	0.31	0.35
TU_1400	0.56	0.645
TU_1402	1.435	1.575
TU_1404	0.125	0.125
TU_1406	0.155	0.135
TU_1407	0.205	0.235
TU_1412	0.595	0.645
TU_1413	0.73	0.605
TU_1414	0.76	0.825
TU_1419	0.495	0.46
TU_1421	0.43	0.52
TU_1422	0.815	0.695
TU_1424	0.25	0.29
TU_1425	0.065	0.1
TU_1426	0.405	0.445
TU_1427	0.755	0.8
TU_1428	0.75	0.51
TU_1429	0.875	0.76
TU_1430	0.145	0.165
TU_1431	0.255	0.285
TU_1435	0.91	0.91
TU_1436	0.625	0.7
TU_1437	0.61	0.575
TU_1439	1.16	0.99
TU_1440	0.425	0.535
TU_1441	0.535	0.695
TU_1443	0.225	0.13
TU_1445	1.08	1.15
TU_1446	0.78	0.995
TU_1447	0.73	0.97
TU_1450	0.6	0.605
TU_1453	0.48	0.54
TU_1456	0.165	0.21
TU_1457	0.145	0.16
TU_1461	0.285	0.46
TU_1462	0.645	0.855
TU_1463	1.725	1.41
TU_1464	0.395	0.38
TU_1465	0.22	0.23
TU_1466	0.055	0.065
TU_1467	0.165	0.16
TU_1471	0.835	0.845
TU_1475	1.235	0.92
TU_1477	0.61	0.55
TU_1478	0.06	0.065
TU_1479	0.14	0.14
TU_1480	0.475	0.395
TU_1481	0.3	0.255
TU_1484	0.32	0.345
TU_1486	0.775	0.755
TU_1487	0.555	0.47
TU_1488	0.255	0.27
TU_1494	0.28	0.28
TU_1495	0.72	0.705
TU_1496	0.265	0.305
TU_1498	0.59	0.54
TU_1501	0.17	0.16
TU_1502	0.29	0.275
TU_1503	0.325	0.68
TU_1504	0.105	0.105
TU_1505	0.69	0.58
TU_1506	1.16	1.235
TU_1507	0.14	0.155
TU_1508	0.58	0.725
TU_1509	0.615	0.56
TU_1511	0.63	0.56
TU_1513	0.395	0.375
TU_1514	0.315	0.465
TU_1515	0.385	0.335
TU_1517	0.23	0.195
TU_1518	0.015	0.02
TU_1523	0.615	0.52
TU_1524	0.195	0.14
TU_1525	0.455	0.445
TU_1526	0.65	0.465
TU_1527	0.245	0.165
TU_1528	0.49	0.38
TU_1530	0.73	0.81
TU_1531	1.105	0.92
TU_1532	0.21	0.26
TU_1533	0.21	0.215
TU_1536	0.2	0.175
TU_1537	0.195	0.255
TU_1538	0.325	0.3
TU_1541	0.225	0.23
TU_1542	0.405	0.34
TU_1544	0.825	0.83
TU_1547	1.165	1.175
TU_1548	0.625	0.595
TU_1549	0.455	0.51
TU_1551	0.705	0.67
TU_1555	0.475	0.535
TU_1556	0.35	0.33
TU_1557	1.08	1.06
TU_1560	1.015	1.12
TU_1561	0.15	0.105
TU_1562	0.85	0.94
TU_1563	0.245	0.165
TU_1564	1.29	1.37
TU_1565	0.265	0.295
TU_1568	0.935	1.395
TU_1569	0.155	0.14
TU_1575	0.575	0.65
TU_1578	0.69	0.73
TU_1579	0.33	0.21
TU_1580	0.33	0.27
TU_1582	0.155	0.17
TU_1584	0.115	0.1
TU_1585	0.39	0.375
TU_1586	0.34	0.245
TU_1587	0.05	0.075
TU_1588	0.62	0.805
TU_1589	0.68	0.62
TU_1590	0.355	0.335
TU_1591	0.42	0.485
TU_1592	0.03	0.045
TU_1599	1.025	1.1
TU_1604	0.835	0.86
TU_1607	0.075	0.09
TU_1609	0.1	0.16
TU_1612	0.47	0.45
TU_1613	0.11	0.14
TU_1614	0.05	0.05
TU_1615	0.595	0.59
TU_1616	0.025	0.025
TU_1620	0.53	0.34
TU_1621	0.02	0.02
TU_1622	0.82	0.73
TU_1624	0.325	0.245
TU_1625	0.71	0.75
TU_1627	0.57	0.43
TU_1629	0.595	0.69
TU_1630	0.13	0.13
TU_1631	0.595	0.74
TU_1632	0.26	0.235
TU_1633	0.06	0.04
TU_1634	1.02	1.1
TU_1635	0.45	0.4
TU_1636	0.135	0.175
TU_1637	0.395	0.37
TU_1638	0.305	0.28
TU_1643	1.185	1.05
TU_1644	0.585	0.59
TU_1645	0.465	0.445
TU_1648	0.38	0.22
TU_1651	0.68	0.695
TU_1652	0.25	0.28
TU_1653	0.17	0.095
TU_1654	0.18	0.12
TU_1655	0.18	0.235
TU_1656	0.085	0.095
TU_1659	0.535	0.5
TU_1661	0.205	0.18
TU_1662	1.205	1.455
TU_1664	0.545	0.395
TU_1666	1.02	0.945
TU_1667	0.73	0.83
TU_1668	0.335	0.5
TU_1669	0.79	0.72
TU_1672	0.54	0.615
TU_1673	0.265	0.265
TU_1674	0.385	0.335
TU_1678	1.115	1.045
TU_1680	0.085	0.09
TU_1682	0.775	1.145
TU_1683	0.235	0.215
TU_1686	0.935	0.87
TU_1687	0.155	0.275
TU_1688	0.055	0.095
TU_1689	0.105	0.1
TU_1690	0.485	0.54
TU_1693	0.44	0.48
TU_1695	0.33	0.31
TU_1696	0.49	0.51
TU_1698	0.095	0.12
TU_1699	0.78	0.81
TU_1700	0.23	0.21
TU_1701	0.77	0.715
TU_1702	0.63	0.405
TU_1703	0.16	0.155
TU_1704	0.625	0.585
TU_1705	0.09	0.07
TU_1706	0.135	0.135
TU_1708	0.455	0.385
TU_1711	0.015	0.015
TU_1716	0.34	0.24
TU_1717	0.325	0.465
TU_1718	0.105	0.1
TU_1719	0.855	0.64
TU_1720	0.415	0.38
TU_1722	0.085	0.105
TU_1723	0.065	0.075
TU_1724	0.25	0.255
TU_1727	0.56	0.55
TU_1728	0.225	0.275
TU_1729	0.55	0.545
TU_1730	0.48	0.31
TU_1732	0.02	0.025
TU_1733	0.29	0.345
TU_1734	0.53	0.41
TU_1735	0.46	0.52
TU_1736	0.745	0.875
TU_1740	0.08	0.145
TU_1741	0.35	0.325
TU_1742	1.5	1.535
TU_1743	0.515	0.505
TU_1744	0.1	0.155
TU_1745	0.16	0.15
TU_1748	0.095	0.105
TU_1749	0.315	0.325
TU_1750	0.49	0.51
TU_1751	0.91	0.96
TU_1754	0.28	0.305
TU_1756	0.44	0.425
TU_1758	0.325	0.395
TU_1759	0.12	0.11
TU_1760	0.69	0.685
TU_1761	0.095	0.105
TU_1762	0.13	0.1
TU_1763	0.73	0.72
TU_1765	0.965	1.25
TU_1766	0.13	0.12
TU_1767	0.705	0.4
TU_1768	0.1	0.07
TU_1769	0.955	1.015
TU_1771	0.32	0.3
TU_1772	0.385	0.405
TU_1773	0.35	0.3
TU_1775	0.19	0.235
TU_1776	1.25	1
TU_1777	1.04	1.225
TU_1778	0.085	0.065
TU_1780	0.355	0.39
TU_1781	0.595	0.435
TU_1782	0.5	0.445
TU_1783	0.25	0.285
TU_1784	0.37	0.385
TU_1785	0.29	0.335
TU_1786	0.635	0.495
TU_1787	0.995	1.18
TU_1788	0.475	0.46
TU_1790	0.62	0.89
TU_1791	0.445	0.36
TU_1792	0.075	0.075
TU_1795	0.11	0.23
TU_1796	0.08	0.11
TU_1798	0.21	0.22
TU_1799	0.7	0.64
TU_1800	0.625	0.435
TU_1801	0.075	0.045
TU_1803	0.52	0.5
TU_1804	0.09	0.08
TU_1805	0.28	0.33
TU_1806	0.465	0.47
TU_1808	0.85	0.805
TU_1810	0.97	1.005
TU_1811	0.32	0.295
TU_1812	0.195	0.22
TU_1815	0.515	0.495
TU_1816	0.575	0.615
TU_1820	0.305	0.315
TU_1821	0.405	0.375
TU_1823	0.745	0.715
TU_1824	0.7	0.645
TU_1827	1.13	0.95
TU_1828	0.67	0.79
TU_1831	1.015	1.25
TU_1832	0.405	0.375
TU_1833	0.38	0.44
TU_1834	0.655	0.615
TU_1835	0.195	0.195
TU_1838	0.49	0.43
TU_1839	0.23	0.225
TU_1840	0.34	0.235
TU_1841	0.645	0.84
TU_1842	0.26	0.225
TU_1843	0.645	0.66
TU_1844	0.415	0.445
TU_1846	0.325	0.305
TU_1848	0.265	0.25
TU_1850	0.44	0.48
TU_1851	0.415	0.47
TU_1853	0.38	0.355
TU_1857	0.21	0.335
TU_1859	0.23	0.22
TU_1860	0.83	0.85
TU_1862	0.605	0.505
TU_1864	1.025	0.71
TU_1865	0.105	0.12
TU_1866	0.365	0.335
TU_1867	0.305	0.455
TU_1868	0.23	0.255
TU_1869	0.105	0.095
TU_1872	0.135	0.125
TU_1876	0.88	0.935
TU_1879	0.935	0.98
TU_1880	0.73	0.69
TU_1881	0.465	0.56
TU_1883	0.125	0.075
TU_1886	0.44	0.515
TU_1887	0.27	0.17
TU_1888	0.22	0.375
TU_1893	1.38	1.685
TU_1894	0.385	0.36
TU_1896	0.295	0.385
TU_1898	1.045	1.145
TU_1901	1.065	0.865
TU_1902	0.415	0.435
TU_1903	0.585	0.605
TU_1904	0.945	0.93
TU_1905	0.39	0.455
TU_1907	0.275	0.34
TU_1909	0.6	0.73
TU_1910	0.13	0.105
TU_1919	0.875	0.65
TU_1920	0.155	0.13
TU_1921	0.385	0.415
TU_1925	0.3	0.27
TU_1926	0.905	0.825
TU_1927	0.065	0.05
TU_1929	0.35	0.315
TU_1931	0.32	0.385
TU_1933	0.625	0.545
TU_1934	0.355	0.3
TU_1935	0.295	0.575
TU_1937	0.2	0.195
TU_1938	0.81	0.695
TU_1939	1.245	1.16
TU_1940	0.245	0.185
TU_1942	0.345	0.285
TU_1944	0.23	0.2
TU_1945	0.81	0.55
TU_1946	0.19	0.21
TU_1950	0.36	0.215
TU_1951	0.56	0.515
TU_1952	0.56	0.595
TU_1953	0.405	0.33
TU_1954	0.8	1.085
TU_1955	0.355	0.445
TU_1956	0.99	0.885
TU_1957	0.965	0.92
TU_1958	0.605	0.58
TU_1959	0.395	0.335
TU_1960	0.005	0.02
TU_1961	0.215	0.225
TU_1963	0.715	0.675
TU_1964	0.89	0.74
TU_1965	0.19	0.16
TU_1967	1.11	0.91
TU_1968	0.215	0.185
TU_1969	0.17	0.18
TU_1973	0.65	0.445
TU_1974	1.35	1.795
TU_1975	0.27	0.325
TU_1976	0.425	0.495
TU_1977	0.36	0.34
TU_1978	0.345	0.27
TU_1980	0.485	0.425
TU_1981	0.675	0.6
TU_1982	1.02	1.035
TU_1983	1.23	1.37
TU_1984	0.42	0.53
TU_1985	0.35	0.375
TU_1986	0.845	1.005
TU_1988	1.2	1.09
TU_1989	0.315	0.28
TU_1991	0.955	0.8
TU_1993	0.89	0.745
TU_1995	0.055	0.055
TU_1996	1.105	0.965
TU_1997	1.605	1.465
TU_2000	0.41	0.395
TU_2001	0.11	0.12
TU_2002	0.395	0.515
TU_2003	0.375	0.38
TU_2004	0.96	0.835
TU_2005	0.2	0.23
TU_2007	0.27	0.325
TU_2008	0.485	0.425
TU_2009	0.255	0.255
TU_2010	0.21	0.145
TU_2011	0.42	0.515
TU_2013	0.26	0.155
TU_2014	0.025	0.005
TU_2015	0.505	0.515
TU_2016	0.46	0.37
TU_2017	0.715	0.695
TU_2018	0.395	0.38
TU_2021	1.46	1.19
TU_2022	0.445	0.49
TU_2023	1.375	1.175
TU_2024	0.135	0.12
TU_2026	0.035	0.04
TU_2028	0.155	0.105
TU_2029	0.15	0.165
TU_2031	1.09	1.155
TU_2032	0.34	0.26
TU_2035	0.93	0.78
TU_2037	0.015	0.015
TU_2040	0.09	0.075
TU_2041	0.07	0.1
TU_2042	0.49	0.605
TU_2043	0.195	0.185
TU_2044	0.46	0.385
TU_2045	0.435	0.44
TU_2046	0.05	0.08
TU_2047	0.275	0.19
TU_2048	1.3	0.7
TU_2049	0.9	0.88
TU_2052	0.265	0.21
TU_2054	0.515	0.5
TU_2056	0.665	0.575
TU_2057	0.28	0.3
TU_2058	0.53	0.52
TU_2059	0.42	0.445
TU_2060	0.24	0.27
TU_2063	0.12	0.1
TU_2064	0.595	0.455
TU_2065	0.59	0.6
TU_2067	0.205	0.165
TU_2068	0.125	0.24
TU_2070	0.1	0.115
TU_2071	0.21	0.165
TU_2072	1.36	1.17
TU_2074	1.115	1.015
TU_2075	0.61	0.62
TU_2076	0.225	0.22
TU_2077	0.01	0.01
TU_2078	0.63	0.515
TU_2079	0.16	0.16
TU_2080	0.78	0.875
TU_2082	0.395	0.485
TU_2083	0.1	0.095
TU_2084	0.37	0.355
TU_2089	0.175	0.195
TU_2090	0.23	0.23
TU_2091	1.22	0.93
TU_2093	0.155	0.135
TU_2095	0.16	0.175
TU_2097	0.15	0.16
TU_2101	0.225	0.31
TU_2102	0.265	0.28
TU_2103	0.115	0.115
TU_2104	0.3	0.28
TU_2105	1.145	1.275
TU_2106	0.4	0.42
TU_2107	0.16	0.16
TU_2108	0.88	1.025
TU_2110	0.775	0.54
TU_2112	0.09	0.09
TU_2114	0.795	0.895
TU_2115	0.265	0.215
TU_2116	0.67	0.635
TU_2117	0.43	0.34
TU_2118	0.575	0.4
TU_2120	0.08	0.055
TU_2121	0.165	0.135
TU_2122	0.775	0.695
TU_2123	0.095	0.06
TU_2127	0.35	0.38
TU_2128	1.08	1.405
TU_2129	0.87	0.905
TU_2130	0.41	0.33
TU_2133	0.43	0.635
TU_2135	0.38	0.34
TU_2136	0.385	0.365
TU_2141	0.06	0.06
TU_2142	1.02	1.26
TU_2143	0.405	0.345
TU_2145	0.665	0.665
TU_2147	0.875	1.055
TU_2148	0.185	0.19
TU_2149	0.58	0.615
TU_2151	0.505	0.48
TU_2152	0.255	0.29
TU_2155	0.66	0.595
TU_2156	0.955	0.835
TU_2157	0.165	0.15
TU_2158	0.27	0.295
TU_2159	0.095	0.11
TU_2160	0.475	0.545
TU_2162	0.54	0.9
TU_2163	0.195	0.235
TU_2165	0.075	0.08
TU_2166	0.355	0.345
TU_2168	0.43	0.615
TU_2169	0.54	0.775
TU_2170	0.125	0.13
TU_2171	0.62	0.505
TU_2173	0.595	0.53
TU_2175	0.13	0.19
TU_2176	1.335	1.285
TU_2178	0.625	0.64
TU_2180	0.345	0.33
TU_2182	0.03	0.025
TU_2183	0.22	0.145
TU_2185	0.445	0.36
TU_2186	0.415	0.405
TU_2188	0.01	0.01
TU_2189	0.035	0.025
TU_2191	0.26	0.255
TU_2192	0.98	1.155
TU_2193	0.065	0.06
TU_2194	0.04	0.03
TU_2197	0.135	0.12
TU_2198	0.385	0.32
TU_2199	0.01	0.005
TU_2200	1.015	1.135
TU_2201	0.395	0.45
TU_2203	0.215	0.32
TU_2204	0.505	0.46
TU_2205	0.1	0.13
TU_2206	0.835	0.87
TU_2208	0.465	0.44
TU_2209	0.86	0.855
TU_2211	0.195	0.195
TU_2213	0.19	0.16
TU_2214	0.605	0.83
TU_2216	0.035	0.04
TU_2217	0.815	0.705
TU_2218	1.22	1.16
TU_2219	0.465	0.515
TU_2220	0.21	0.165
TU_2221	0.29	0.26
TU_2224	0.32	0.375
TU_2225	0.45	0.53
TU_2228	0.935	0.89
TU_2229	0.665	0.815
TU_2230	1.075	0.845
TU_2232	0.11	0.135
TU_2233	0.41	0.26
TU_2235	1.455	1.565
TU_2236	0.26	0.29
TU_2237	0.475	0.495
TU_2238	1.095	0.82
TU_2239	0.135	0.12
TU_2241	0.13	0.135
TU_2242	0.12	0.08
TU_2243	0.185	0.195
TU_2244	0.49	0.575
TU_2246	0.32	0.33
TU_2247	1.36	1.14
TU_2248	0.18	0.195
TU_2249	0.305	0.305
TU_2250	0.145	0.105
TU_2255	0.26	0.315
TU_2256	0.19	0.215
TU_2258	0.555	0.52
TU_2259	0.29	0.31
TU_2261	0.54	0.445
TU_2263	0.275	0.27
TU_2264	0.635	0.57
TU_2266	0.26	0.19
TU_2267	0.79	0.88
TU_2268	1.305	1.165
TU_2272	0.03	0.035
TU_2273	0.455	0.62
TU_2275	0.11	0.105
TU_2278	0.64	0.88
TU_2279	0.235	0.265
TU_2280	0.125	0.125
TU_2281	0.46	0.475
TU_2282	0.14	0.125
TU_2283	0.205	0.24
TU_2284	0.555	0.925
TU_2287	0.35	0.33
TU_2289	0.26	0.235
TU_2291	0.425	0.305
TU_2292	0.485	0.575
TU_2293	0.56	0.575
TU_2294	0.69	0.625
TU_2295	0.345	0.36
TU_2296	1.1	0.945
TU_2297	0.495	0.39
TU_2298	0.355	0.355
TU_2299	0.305	0.24
TU_2300	0.365	0.405
TU_2301	1.2	0.685
TU_2302	0.305	0.31
TU_2303	0.28	0.455
TU_2305	0.005	0.005
TU_2306	0.285	0.2
TU_2307	0.75	0.725
TU_2308	0.565	0.37
TU_2315	1.22	1.48
TU_2316	0.18	0.195
TU_2319	1.015	1.14
TU_2320	0.13	0.08
TU_2321	1.03	0.995
TU_2323	0.125	0.165
TU_2324	0.285	0.285
TU_2325	0.575	0.625
TU_2327	0.5	0.455
TU_2328	0.335	0.33
TU_2330	0.57	0.485
TU_2331	0.375	0.51
TU_2333	0.775	0.765
TU_2334	0.17	0.155
TU_2335	0.515	0.435
TU_2336	1.03	1.04
TU_2337	0.905	0.955
TU_2338	0.32	0.24
TU_2339	0.165	0.14
TU_2340	0.245	0.235
TU_2341	0.42	0.335
TU_2342	0.45	0.55
TU_2343	0.595	0.44
TU_2344	0.54	0.445
TU_2345	0.015	0.035
TU_2346	0.325	0.32
TU_2347	0.505	0.385
TU_2348	0.13	0.085
TU_2349	0.505	0.48
TU_2350	0.72	0.7
TU_2351	0.07	0.085
TU_2352	0.905	0.955
TU_2353	0.205	0.19
TU_2354	0.265	0.25
TU_2355	0.045	0.065
TU_2357	0.53	0.48
TU_2358	0.48	0.485
TU_2359	0.21	0.22

## Sheet: Extended Data Fig.10l
Original data
TU_name	RNA_initial_expression	Ribosome_binding_intensity				antisense_transcript_start	antisense_transcript_end	antisense_transcript_direction	RNA_intensity	Ribosome_binding_intensity
TU_1	44.34	9.56				16285	16700	+	82.07	1.74
TU_2	345.44	24.43				17599	17927	+	78.52	7.83					Processed data
TU_3	94.82	5.99				20790	21253	+	85.31	0						Fractions
TU_4	1033.05	65.49				24670	25067	+	621.9	6.96					Bins_of_Ribosome_binding_intensity	Coding TUs	asRNA
TU_5	53.23	19.75				25743	26134	+	50.77	5.22
TU_7	257.82	57.76				40251	40655	+	100.47	0					0	0.0995851	0.712628
TU_8	242.64	51.68				47131	47788	+	30.05	0					5	0.223474	0.185237
TU_10	85.03	7.52				49050	49507	+	64.37	1.74					10	0.176052	0.045961
TU_11	552.29	39.74				51981	52375	+	40.98	5.22					15	0.101956	0.0194986
TU_12	441.7	12.81				72664	73350	+	37.77	0					20	0.0823948	0.00789229
TU_15	48.56	4.49				74186	74477	+	81.9	0.87					25	0.0652045	0.00742804
TU_17	55.07	5.22				164782	165200	+	86.82	0.87					30	0.0527564	0.00510678
TU_18	83.51	8.45				188025	188562	+	16.99	0.87					35	0.0337878	0.00278552
TU_19	76.03	14.36				211323	211710	+	59.96	1.74					40	0.0213397	0.00185701
TU_20	184.78	16.51				224732	225123	+	13.53	2.61					45	0.023118	0.00139276
TU_22	21.11	0.88				235266	235548	+	116.2	3.48					50	0.0243035	0.00324977
TU_23	57.69	1.44				244635	245036	+	65.04	19.14					55	0.015412	0
TU_24	199.97	35.34				247333	247753	+	357.11	13.05					60	0.0148192	0.00185701
TU_25	300.99	19.77				254920	255687	+	11.96	8.7					65	0.0112626	0
TU_28	233.25	15.31				266541	267017	+	11.26	0					70	0.0100771	0.000464253
TU_29	96.89	9.99				267702	268230	+	19.72	0.87					75	0.0136337	0.000928505
TU_30	90.98	32.14				274397	274768	+	206.91	0.87					80	0.0100771	0.000928505
TU_31	46.73	16.86				284119	284537	+	13.88	13.92					85	0.00533491	0.00139276
TU_33	80.64	4.46				285210	285602	+	15.07	7.83					90	0.00474215	0.000464253
TU_34	367.16	17.27				298918	299221	+	160.59	3.48					95	0.00829876	0
TU_36	398.6	30.91				307974	308272	+	33.6	0.87					100	0.00237107	0.000928505
TU_39	400.24	24				308923	309331	+	38.66	22.62
TU_40	563.29	19.78				323317	323674	+	10.41	16.53
TU_41	79.14	12.58				329103	329424	+	30.36	3.48
TU_42	25.84	3.67				357606	358003	+	193.36	2.61
TU_44	602.49	13.92				403787	404173	+	77.96	0.87
TU_46	238.94	14.22				435060	435491	+	29.75	1.74
TU_47	76.91	5.41				457027	457403	+	36	3.48
TU_49	39.25	11.7				458918	459301	+	716.27	0.87
TU_50	85.83	2.68				482427	482879	+	19.1	5.22
TU_51	810.33	71.96				482933	483508	+	32.78	3.48
TU_53	643.59	25.48				495557	495939	+	468.8	0.87
TU_54	433.37	46.02				498507	498834	+	365.28	3.48
TU_55	92.18	9.01				510453	510960	+	76.03	3.48
TU_56	15.01	5.75				511702	512119	+	98.37	0.87
TU_58	134.45	9.43				530490	530934	+	170.77	23.49
TU_59	181.86	9.08				534324	534700	+	66.37	0.87
TU_62	16.95	11.66				540230	540656	+	151.95	1.74
TU_63	1653.04	33.23				545684	546182	+	79.93	0.87
TU_64	70.84	1.49				549113	549485	+	31.7	0.87
TU_65	53.22	4.59				554328	554883	+	111.42	6.96
TU_66	162.75	2.16				568356	568864	+	355.83	6.09
TU_67	197.7	14.82				637759	638122	+	83.24	0
TU_68	344.69	12.95				657041	657449	+	27.22	0
TU_69	44.28	1.52				665596	666012	+	201.71	1.74
TU_70	12	6.32				678588	679123	+	43.56	9.57
TU_71	40.98	11.6				695805	696247	+	30.63	0
TU_72	34.55	12.15				696339	696714	+	129.03	0.87
TU_74	57.38	7.5				704191	704658	+	26.98	3.48
TU_75	146.72	31.75				706078	706582	+	130.01	5.22
TU_76	124.87	6.23				728530	728872	+	232.2	2.61
TU_79	96.48	9.98				729239	729647	+	166.8	2.61
TU_80	15.06	1.67				736927	737504	+	225.43	0.87
TU_81	177.29	17.73				740003	740463	+	110.72	1.74
TU_82	380.88	24.24				742593	742978	+	10.05	0.87
TU_84	50.16	7.66				749545	749929	+	58.12	47.85
TU_86	52.37	4.86				776814	777359	+	110.32	0
TU_89	119.5	6.44				789573	789936	+	17.98	3.48
TU_90	76.17	18.17				855411	855794	+	240.24	0.87
TU_93	237.75	89.58				856771	857175	+	37.23	0
TU_94	66.81	2.55				857512	857876	+	58.32	29.58
TU_95	65.64	4.46				859504	859829	+	46.13	0
TU_96	112.23	25.48				868284	868799	+	16.75	11.31
TU_98	82.94	25.42				886083	886427	+	109.51	0.87
TU_99	42.3	4.4				888088	888395	+	18.85	0
TU_100	23	0.21				909456	909852	+	145.91	1.74
TU_101	10.3	3.62				918823	919239	+	40.69	3.48
TU_102	22.13	3.29				933019	933525	+	10.67	0.87
TU_105	66.88	11.61				942980	943362	+	47.14	0.87
TU_106	167.14	13.83				993093	993438	+	53.24	1.74
TU_107	254.44	9.76				1001311	1001729	+	71.51	2.61
TU_109	394.39	50.24				1016829	1017167	+	10.55	0.87
TU_110	458.32	26.68				1040649	1041004	+	740.14	13.92
TU_111	101.38	12.38				1055283	1055836	+	13.62	0.87
TU_112	143.94	18.43				1101206	1101534	+	48.8	18.27
TU_113	114.62	33.44				1106712	1107095	+	16.61	0.87
TU_114	121.75	11.52				1107505	1107846	+	30.12	1.74
TU_116	132	17.67				1119794	1120005	+	102.96	0
TU_118	133.01	58.29				1134720	1135203	+	30.82	6.09
TU_119	1147.87	42.57				1149695	1150002	+	15.75	26.97
TU_120	168.91	89.37				1157832	1158456	+	15.44	0
TU_121	17.9	3.96				1170686	1171160	+	49.96	0
TU_123	182.38	27.15				1219204	1219980	+	27.2	1.74
TU_124	36.99	14.37				1225923	1226317	+	116.21	1.74
TU_125	258.82	18.12				1233030	1233388	+	43.99	1.74
TU_127	319.7	12.36				1265855	1266240	+	23.39	0
TU_128	70.38	8.96				1276792	1277100	+	223.69	0.87
TU_129	628.43	31.96				1280750	1281142	+	25.8	0.87
TU_130	135.63	42.13				1311799	1312193	+	48.55	6.96
TU_132	76.78	3.81				1325023	1325355	+	386.74	6.09
TU_134	97.21	2.4				1326559	1327313	+	455.92	27.84
TU_135	13.37	1.65				1327537	1327980	+	10.45	4.35
TU_136	10.39	2.12				1357680	1358050	+	38.61	0
TU_137	27.11	10.15				1359165	1359544	+	75.99	50.46
TU_138	107.22	6.82				1372460	1372862	+	270.81	24.36
TU_139	23.64	5.66				1374611	1375010	+	22.52	0
TU_141	61.95	1.79				1388429	1388828	+	109.94	6.09
TU_142	150.33	7.42				1390995	1391485	+	68.94	0
TU_143	67.42	5.16				1392360	1393095	+	67.74	3.48
TU_144	95.08	8.74				1393533	1393849	+	123.36	0
TU_145	358.54	13.14				1435073	1435488	+	37.78	1.74
TU_146	62.73	4.66				1478560	1479051	+	173.1	9.57
TU_148	55.91	18.5				1480361	1480897	+	24.06	3.48
TU_149	59.62	14.6				1491070	1491458	+	56.87	1.74
TU_150	144.07	88.7				1523843	1524243	+	10.59	5.22
TU_151	700.49	33.28				1535584	1536018	+	23.41	5.22
TU_152	100.81	24.29				1568176	1568673	+	17.36	5.22
TU_157	227.1	45.79				1569178	1569744	+	10.68	0.87
TU_158	260.81	6.43				1587237	1587909	+	362.02	2.61
TU_159	341.71	14.76				1602429	1602895	+	24.43	0.87
TU_162	150.95	19.38				1603956	1604310	+	20.24	0
TU_164	180.38	6.54				1616784	1617179	+	46.59	0.87
TU_167	118.64	3.15				1624515	1624913	+	59.63	0.87
TU_168	92.33	42.61				1628628	1629145	+	156.1	5.22
TU_169	282.22	7.11				1639992	1640584	+	57.7	3.48
TU_170	98.92	2.92				1645027	1645403	+	38.87	1.74
TU_173	37.77	2.7				1662811	1663278	+	45.03	0.87
TU_174	235.94	54.71				1694811	1695259	+	22.53	3.48
TU_175	202.38	12.77				1706494	1706835	+	20.44	0
TU_176	87.46	9.86				1707426	1707750	+	19.2	0
TU_180	1240.52	53.56				1721148	1721682	+	18.3	0.87
TU_182	42.12	3.67				1727216	1727591	+	15.95	0
TU_183	70.89	2.06				1771049	1771487	+	17.83	1.74
TU_184	151.31	22.28				1783654	1784202	+	16.24	1.74
TU_185	191.23	52.3				1785089	1785665	+	29.25	0
TU_187	222.68	17.64				1785790	1786091	+	21.01	8.7
TU_188	29.52	4.14				1786231	1786666	+	28.64	73.08
TU_189	113.26	15.52				1793760	1794143	+	234.02	2.61
TU_190	217	12.65				1824357	1825015	+	194.7	1.74
TU_191	835.1	14.76				1827019	1827356	+	166.34	0.87
TU_193	531.94	18.69				1849251	1849688	+	24.79	6.96
TU_195	129.59	3.42				1849882	1850337	+	11.29	6.09
TU_198	316.47	36.19				1862441	1863055	+	10.54	0
TU_201	23.43	3.39				1892934	1893268	+	14.45	13.92
TU_202	161.22	17.87				1896874	1897276	+	11.57	5.22
TU_205	214.68	39.87				1931702	1932240	+	12.49	0
TU_206	196.47	28.05				1955163	1955552	+	48.17	1.74
TU_208	39.81	2.26				1956775	1957128	+	47.27	7.83
TU_209	31.91	8.59				1962196	1962594	+	284.97	4.35
TU_211	102.21	10.29				1971534	1972171	+	11.82	5.22
TU_212	54.42	9.73				1998943	1999582	+	24.83	39.15
TU_213	45.36	8.51				2011974	2012295	+	128.07	0.87
TU_216	29.83	2.34				2012646	2013337	+	134.26	1.74
TU_217	28.36	7.53				2012798	2013153	+	141.27	1.74
TU_218	110.11	13.45				2015473	2015941	+	19.64	7.83
TU_219	170.79	13.14				2024077	2024469	+	23.2	1.74
TU_221	91.93	53.48				2046929	2047324	+	25.46	0
TU_222	87.33	8.38				2055240	2055653	+	1939.73	14.79
TU_223	239.89	30.87				2055965	2056446	+	2885.36	18.27
TU_224	257.69	9.4				2081561	2081942	+	19.43	2.61
TU_225	154.47	48.61				2083282	2083687	+	163.1	0.87
TU_226	3751.26	75.51				2087338	2087645	+	106.3	0.87
TU_227	27.11	3.21				2102873	2103339	+	93.33	0.87
TU_229	164.19	16.91				2204847	2205235	+	57.46	0
TU_230	44.2	3.21				2222367	2222799	+	88.22	1.74
TU_232	62.14	17.87				2232283	2232689	+	45.34	6.96
TU_234	127.28	0.89				2242966	2243401	+	36.49	12.18
TU_235	124.39	6.98				2277659	2278001	+	1858.59	7.83
TU_237	66.06	3.55				2288955	2289283	+	75.02	2.61
TU_239	301.06	14.27				2294023	2294317	+	17.83	2.61
TU_240	184.95	73.34				2300455	2301072	+	196	0.87
TU_242	160.18	26.54				2319464	2319803	+	12.12	0
TU_243	25.41	1.22				2325067	2325447	+	69.7	0
TU_244	26.46	5.69				2329926	2330401	+	20.66	3.48
TU_246	750.66	26.36				2356321	2356643	+	458.4	0
TU_247	94	47.48				2392004	2392413	+	69.56	6.96
TU_248	64.17	3.62				2400382	2400943	+	32.16	26.1
TU_249	178.35	3.24				2425727	2426052	+	122.23	13.05
TU_250	42.74	2.98				2442947	2443452	+	18.1	6.96
TU_251	45.52	24.12				2446075	2446780	+	141.7	0.87
TU_252	211.84	23.5				2447440	2447755	+	239.46	0
TU_253	60.26	17.15				2450050	2450415	+	117.35	1.74
TU_255	19.91	9.5				2451052	2451449	+	39.15	1.74
TU_258	39.33	16.79				2607021	2607445	+	22.89	3.48
TU_260	49.08	1.23				2617764	2618089	+	71.48	1.74
TU_261	62.94	2.71				2625881	2626188	+	864.53	2.61
TU_262	37.08	12.89				2630411	2631143	+	15.61	8.7
TU_263	68.68	4.92				2632157	2632803	+	19.35	1.74
TU_264	494.44	51.88				2637481	2637916	+	248.85	28.71
TU_267	134.97	12.55				2640298	2640692	+	71.85	0.87
TU_268	248.81	11.21				2642436	2642934	+	46.7	0.87
TU_269	454.62	24.08				2659603	2659958	+	20.53	0
TU_271	191.72	32.59				2684005	2684302	+	46.13	1.74
TU_272	284.1	20.78				2695867	2696397	+	78.47	9.57
TU_273	313.02	32.28				2717660	2717969	+	144.99	0
TU_274	79.94	8.64				2725235	2725655	+	74.57	0.87
TU_275	28.41	7.42				2727415	2727747	+	490.56	3.48
TU_277	292.06	31.43				2727927	2728196	+	833.21	3.48
TU_278	83.08	14.77				2728525	2728949	+	21.07	0.87
TU_279	76.72	5.05				2729867	2730315	+	11.18	3.48
TU_280	46.23	16.65				2730768	2731208	+	35.67	0
TU_283	67.63	3.13				2731976	2732363	+	10.52	0
TU_285	206.25	25.21				2735507	2735906	+	124.45	0
TU_286	191.98	9.47				2744427	2744733	+	275.33	17.4
TU_287	81.3	1.58				2779007	2779663	+	111.63	0
TU_288	426.39	8.64				2782384	2782813	+	184.57	0
TU_289	195.15	4.52				2789610	2790006	+	87.87	0
TU_291	106.7	2.92				2817008	2817315	+	126.99	3.48
TU_292	33.48	4.03				2819230	2819554	+	144.86	5.22
TU_293	25.89	10.61				2828030	2828631	+	11.6	7.83
TU_294	514.59	22.93				2834569	2835151	+	246.02	0
TU_295	658.67	75.15				2856117	2856594	+	60.29	0
TU_296	195.54	31.85				2857837	2858194	+	57.67	0
TU_297	113.83	12.87				2897032	2897446	+	53.07	5.22
TU_298	706.51	71.95				2911269	2911764	+	76.92	0.87
TU_299	694.54	93.63				2912114	2912487	+	28.45	4.35
TU_300	396.96	53.74				2913416	2913690	+	155.24	45.24
TU_301	528.87	50.07				2933732	2934093	+	285.04	4.35
TU_302	411.48	27.98				2939681	2939968	+	84.61	0.87
TU_303	168.94	7.35				2951593	2951973	+	1721.6	0
TU_305	797.91	52.13				2976164	2976453	+	38.43	0.87
TU_306	593.91	58.96				2978551	2979018	+	12.19	138.33
TU_307	43.17	10.28				2980043	2980724	+	28.1	0
TU_309	34.03	7.43				2993867	2994199	+	52.26	0.87
TU_311	94.92	28.4				3009095	3009881	+	10.65	12.18
TU_313	1310.06	24.37				3012677	3013041	+	108.48	3.48
TU_314	193.47	57.03				3037450	3037825	+	61.98	0
TU_315	954.12	56.1				3056029	3056483	+	61.92	19.14
TU_316	14.65	4.47				3061434	3061808	+	154.05	4.35
TU_317	12.97	1.32				3064900	3065425	+	106.39	0
TU_318	174.32	46.84				3079675	3080100	+	27.35	2.61
TU_319	93.11	33.86				3081734	3082070	+	94.08	4.35
TU_320	264.68	8.8				3086365	3086716	+	52.7	0
TU_321	155.82	37.47				3104521	3104888	+	163.83	0
TU_323	3846.09	50.57				3126306	3126655	+	12.44	0
TU_324	892.6	76.43				3132545	3132884	+	13.81	0
TU_325	349.88	39.08				3134451	3134859	+	83.44	0
TU_327	64.27	33.74				3145018	3145419	+	234.37	0.87
TU_328	249.21	4.24				3148352	3148726	+	116.46	5.22
TU_330	608.92	47.48				3156448	3156808	+	52.34	0
TU_331	1338.59	75.92				3169630	3169972	+	32.49	0.87
TU_333	338.4	6.36				3180077	3180449	+	309.19	0.87
TU_334	88.45	5.71				3196441	3196978	+	50.07	14.79
TU_335	113.92	16.43				3199142	3199618	+	541.13	10.44
TU_337	202.94	6.5				3220218	3220584	+	94.85	2.61
TU_339	323.8	22.98				3223928	3224344	+	17.41	0
TU_340	138.72	19.81				3237770	3238094	+	46.07	0
TU_341	190.64	47				3298801	3299390	+	354.46	8.7
TU_343	131.81	11.96				3301849	3302408	+	1224.34	6.09
TU_344	70.16	15.2				3350266	3350812	+	50.03	0
TU_345	76.28	21.59				3359411	3359818	+	204.79	3.48
TU_346	28.72	5.26				3374648	3374963	+	24.21	0
TU_347	252.56	17.71				3382627	3382936	+	51.19	60.03
TU_348	66.68	11.38				3398817	3399265	+	120.26	2.61
TU_349	393.52	28.61				3410264	3410833	+	493.62	4.35
TU_350	1167.11	81.22				3421210	3421796	+	11.39	51.33
TU_352	102.39	19.32				3422323	3422699	+	42.79	0.87
TU_353	179.21	28.8				3442827	3443143	+	33.99	0
TU_354	103.05	49.71				3447436	3447865	+	13.61	0
TU_355	28.39	1.74				3461312	3461681	+	260.33	3.48
TU_356	41.02	10.91				3467409	3467909	+	50.56	113.97
TU_357	45.49	2.01				3499072	3499433	+	672.06	1.74
TU_358	67.19	27.05				3561621	3562283	+	100.48	0
TU_359	170.66	9.86				3581715	3582125	+	287.95	4.35
TU_360	134.5	70.55				3583539	3584008	+	228.13	52.2
TU_362	75.06	18.88				3597805	3598268	+	149.95	105.27
TU_363	26.93	5.24				3602658	3603015	+	27.98	1.74
TU_364	375.45	46.72				3608309	3608716	+	27.16	0
TU_365	316.64	55.44				3611131	3611549	+	106.8	17.4
TU_366	47.28	8.08				3614219	3614639	+	37.02	0.87
TU_367	62.25	6.81				3618165	3618559	+	130.95	0
TU_368	151.53	85.61				3632882	3633278	+	14.35	0.87
TU_369	271.14	30.72				3645939	3646362	+	89.75	1.74
TU_371	349.02	42.42				3669959	3670294	+	81.07	1.74
TU_372	481.39	13.59				3672058	3672294	+	33.42	100.92
TU_374	257.82	52.92				3688405	3688758	+	65.29	3.48
TU_375	739.7	35.88				3692044	3692522	+	45.03	0.87
TU_376	83.61	13.28				3700595	3700944	+	285.69	0
TU_379	53.66	13.16				3703084	3703855	+	13.62	0.87
TU_380	43.52	0.63				3722829	3723353	+	92.59	0
TU_381	24.14	0.94				3744923	3745323	+	46.89	5.22
TU_382	392.25	28.47				3748022	3748550	+	41.2	0.87
TU_383	252.48	3.72				3755940	3756417	+	13.49	0.87
TU_385	221.26	32.47				3776152	3776526	+	60.46	5.22
TU_386	16.66	0.46				3777427	3777803	+	179.35	0
TU_388	26.39	10.33				3783563	3783892	+	66.78	0
TU_389	258.42	37.67				3797088	3797414	+	56.29	0
TU_390	264.92	73.93				3798409	3798719	+	128.67	0.87
TU_391	391.2	53.49				3799314	3799678	+	70.56	0.87
TU_393	162.42	26.74				3822006	3822465	+	163.73	8.7
TU_397	237.49	8.75				3830045	3830356	+	301.43	0.87
TU_398	66.83	1.82				3838836	3839160	+	267.16	0
TU_399	165.66	19.62				3846777	3847251	+	211.03	10.44
TU_400	95.08	6.46				3877612	3877980	+	422.98	6.96
TU_401	180.66	66.61				3878849	3879144	+	480.05	3.48
TU_402	86.67	32.52				3892640	3893207	+	13.02	1.74
TU_403	400.69	7.26				3913769	3914122	+	47.42	6.96
TU_404	106.86	15.05				3914803	3915245	+	47.19	1.74
TU_405	236.71	50.54				3916298	3916744	+	44.22	0.87
TU_409	283.38	65.93				3918805	3919218	+	110.56	0
TU_410	233.79	57.39				3936899	3937253	+	52.42	0.87
TU_411	242.22	38.24				3954900	3955298	+	56.51	0.87
TU_412	216.49	12.04				3964306	3964687	+	63.34	0.87
TU_413	34.12	0.84				3968328	3968691	+	49.35	0
TU_416	75.59	13.58				3979827	3980172	+	95.38	0
TU_418	117.16	12.93				3981725	3982100	+	59.58	0
TU_421	82.09	11.73				3982777	3983121	+	42.69	0.87
TU_422	1781.96	95.74				3995797	3996278	+	288.67	0
TU_423	88.86	7.87				3997442	3997921	+	516.19	0
TU_424	280.75	28.92				4009855	4010182	+	69.66	0.87
TU_425	154.6	21.5				4022161	4022507	+	72.75	16.53
TU_426	357.99	62.96				4048759	4049088	+	204.35	5.22
TU_428	142.09	46.67				4052867	4053509	+	156.24	1.74
TU_429	285.6	34.78				4063495	4063935	+	148.74	3.48
TU_432	279.27	64.45				4073225	4073635	+	98.05	4.35
TU_433	126.75	12.36				4085363	4085928	+	111.75	0.87
TU_434	152.88	44.44				4105817	4106127	+	10.97	6.09
TU_435	359.69	14.1				4152633	4153323	+	193.56	2.61
TU_438	226.34	6.19				4189992	4190503	+	50.77	7.83
TU_439	54.66	3.61				4191377	4191940	+	49.91	4.35
TU_441	177.46	20.28				4193038	4193501	+	233.05	17.4
TU_442	221.57	4.6				4204419	4205052	+	81.52	0
TU_444	138.19	15.91				4206481	4206848	+	64.52	0
TU_445	32.52	1.18				4233420	4233844	+	16.52	0.87
TU_446	19.61	2.47				4263550	4263953	+	266.2	2.61
TU_448	19.86	7.53				4271713	4272133	+	171.7	0.87
TU_449	472.68	21.31				4272682	4273028	+	57.13	3.48
TU_450	55.16	11.58				4281513	4282036	+	140.84	10.44
TU_451	149.1	22.49				4289000	4289414	+	40.3	0.87
TU_452	200.3	7.1				4290738	4291279	+	36.03	0
TU_453	116.8	28.74				4291493	4291823	+	147.72	0.87
TU_456	34.85	4.57				4293727	4294104	+	184.89	0.87
TU_457	170.29	10.62				4295950	4296219	+	271.23	0.87
TU_458	129.3	29				4302206	4302545	+	52.21	2.61
TU_461	44.01	16.37				4304404	4304707	+	11.82	0
TU_462	20.73	2.3				4335254	4335610	+	145.3	0
TU_463	155.36	13.84				4362157	4362429	+	104.11	0
TU_466	53.35	23.34				4363534	4363930	+	151.35	4.35
TU_467	191.81	27.43				4364821	4365399	+	182.51	2.61
TU_469	259.37	60.85				4365471	4365960	+	32.57	2.61
TU_470	31.47	4.41				4369915	4370472	+	30.26	0
TU_471	75.2	3.96				4373099	4373477	+	24.32	3.48
TU_472	116.48	8.74				4377853	4378308	+	48.64	0
TU_473	134.68	11.01				4384105	4384710	+	57.86	1.74
TU_476	311.99	12.06				4384306	4384654	+	12.12	1.74
TU_478	53.3	17.64				4386581	4386992	+	57.05	0.87
TU_480	52.87	3.31				4404750	4405039	+	187.73	1.74
TU_481	214.18	7.6				19402	20146	+	66.18	3.48
TU_482	174.49	20.89				23868	24273	+	549.27	6.09
TU_483	103.68	3.44				39302	39655	+	187.03	0.87
TU_486	181.11	77.64				72955	73597	+	37	0.87
TU_487	101	10.3				85187	85579	+	48.08	11.31
TU_489	21.19	10.85				190137	190437	+	24.6	2.61
TU_490	11.95	1.21				210069	210431	+	125.55	0.87
TU_491	23.92	0.5				214085	214720	+	24.91	37.41
TU_492	66.81	16.37				386304	386653	+	19.37	0
TU_493	28.5	8.63				481066	481505	+	16.56	8.7
TU_496	130.72	11.69				481627	482130	+	18.2	0.87
TU_497	1033.43	71.05				483280	483693	+	40.34	3.48
TU_498	37.95	9.69				526145	526524	+	34.18	0
TU_500	836.77	47.32				541226	541783	+	358.6	3.48
TU_501	264.82	19.21				546346	546931	+	12.29	2.61
TU_503	200.7	23.82				594237	594690	+	275.49	6.96
TU_504	94.09	3.73				594981	595291	+	195.58	0.87
TU_505	322.69	45.97				681873	682456	+	15.56	0.87
TU_507	13.1	7.47				753643	754007	+	22.81	0
TU_508	544.07	34.97				844434	844771	+	45.38	0
TU_511	110.37	17.92				848114	848603	+	29.8	0
TU_512	81.25	3.32				850667	851151	+	51.28	75.69
TU_516	26.16	19.65				856191	856457	+	63.71	0
TU_517	437.23	92.29				877226	877731	+	39.28	0.87
TU_520	332.24	9.12				891917	892348	+	39.12	0.87
TU_521	663.16	74.16				892740	893169	+	62.22	0
TU_522	51.51	8.3				907459	907746	+	168.71	3.48
TU_524	100.94	3.1				943772	944185	+	165.56	0
TU_525	110.28	20.32				954528	954856	+	10.81	0
TU_526	35.3	2.66				1121742	1122063	+	16.01	4.35
TU_528	255.35	14.63				1123595	1124112	+	116.81	14.79
TU_529	62.9	3.21				1133463	1133785	+	68.72	2.61
TU_530	219.19	5.28				1136877	1137483	+	52.78	6.96
TU_531	1636.11	15.52				1165728	1166294	+	34.07	2.61
TU_532	173.18	5.32				1230785	1231301	+	234.81	1.74
TU_533	76.02	9.18				1278560	1278784	+	12.91	0.87
TU_534	32.12	6.65				1306787	1307217	+	35.22	22.62
TU_535	121.17	22.47				1392021	1392706	+	59.89	3.48
TU_538	11.88	2.99				1436556	1436780	+	55.27	0.87
TU_539	131.22	66.73				1444396	1444778	+	21.84	0
TU_540	90.64	4.8				1492693	1493229	+	41.5	0.87
TU_541	23.29	1.58				1521424	1521903	+	14.31	3.48
TU_542	1257.74	86.62				1623499	1623851	+	74.66	0
TU_543	2535.58	51.23				1680705	1681107	+	62.11	9.57
TU_544	271.2	27.87				1698123	1698703	+	38.35	5.22
TU_546	846	33.04				1725130	1725677	+	21.18	2.61
TU_547	154.42	30.25				1782747	1783095	+	33.53	0
TU_548	297.48	11.28				1850088	1850526	+	11	4.35
TU_549	500.3	50.03				2138221	2138655	+	13.93	9.57
TU_550	320.39	7.28				2144446	2144821	+	40.6	1.74
TU_551	155.34	8.38				2145901	2146333	+	37.98	8.7
TU_553	113.86	24.84				2149027	2149720	+	22.61	2.61
TU_554	1328.78	26.57				2198646	2199178	+	11.33	0.87
TU_555	51.17	2.01				2229089	2229559	+	28.32	13.05
TU_556	102.33	2.89				2233696	2234142	+	45.19	23.49
TU_557	149.74	32.22				2236979	2237395	+	127.69	1.74
TU_558	93.58	2.13				2267117	2267567	+	191.15	5.22
TU_559	41.72	1.23				2286138	2286664	+	12.1	0.87
TU_560	26.36	4.76				2338193	2338647	+	299.08	14.79
TU_561	27.79	3.73				2405460	2405793	+	435.62	0
TU_563	212.56	75.46				2409615	2410068	+	71.18	9.57
TU_564	147.25	20.56				2425376	2426041	+	123.08	7.83
TU_565	49.31	3.27				2434389	2434663	+	612.65	0
TU_566	166.23	11.1				2564282	2564958	+	28.52	2.61
TU_567	228.41	79.85				2697673	2698107	+	169.22	0
TU_568	26.91	3.46				2706749	2707221	+	39.86	2.61
TU_569	235.09	28.61				2814441	2814683	+	227.19	0
TU_570	262.24	30				2814896	2815140	+	99.61	1.74
TU_571	124.05	3.94				2816889	2817374	+	187.45	2.61
TU_572	34.13	2.64				2820886	2821291	+	25.98	1.74
TU_573	26.07	6.89				2869866	2870360	+	34.92	2.61
TU_574	169.23	2.76				2870776	2871095	+	44.57	0.87
TU_575	58.55	9.93				2975920	2976310	+	27.97	0.87
TU_577	166.54	11.27				3033469	3033893	+	133.56	2.61
TU_579	584.18	21.64				3049903	3050337	+	267.77	0.87
TU_580	29.68	1.45				3205486	3205917	+	16.88	1.74
TU_581	144.71	10.96				3211566	3211799	+	527.04	0
TU_582	67.71	8.02				3240341	3240748	+	216.77	0.87
TU_583	249.09	11.65				3282240	3282623	+	1347.32	0
TU_584	1275.88	43.51				3290864	3291290	+	56.78	4.35
TU_586	285.99	10.52				3299101	3299709	+	367.82	8.7
TU_587	78.34	7.75				3368467	3368822	+	128.13	0
TU_588	127.91	11.04				3475742	3476008	+	11.23	0.87
TU_589	32.71	2.85				3491130	3491480	+	25.28	1.74
TU_590	134.79	8.85				3497590	3498173	+	233.94	61.77
TU_594	107.41	12.52				3531143	3531480	+	15.84	7.83
TU_595	37.05	12.1				3533207	3533502	+	27.88	0
TU_597	63.49	3.64				3540923	3541202	+	48.8	0
TU_598	390.26	33.46				3584310	3584629	+	249.63	1.74
TU_599	799.37	77.41				3597915	3598301	+	152.79	121.8
TU_602	73.7	16.32				3599335	3599592	+	469.16	0
TU_603	114.63	7.83				3621269	3621653	+	174.28	5.22
TU_604	156.12	49.86				3693879	3694192	+	130.89	0.87
TU_606	397.71	8.2				3708684	3709188	+	22.28	0
TU_607	822.79	50.9				3735730	3735998	+	26.55	0.87
TU_608	96.94	9.23				3743148	3743635	+	12.95	0
TU_609	157.78	5.39				3750242	3750671	+	15.66	1.74
TU_610	29.71	0.31				3791387	3791812	+	29.95	4.35
TU_614	417.61	66.46				3850504	3851004	+	49.29	0
TU_616	96.59	4.57				3879758	3880119	+	1784.36	0
TU_617	39.42	6.21				3914244	3914572	+	55.61	1.74
TU_618	734.73	69.5				3968802	3969100	+	91.75	3.48
TU_620	139.1	35.73				4024633	4024936	+	922.08	0
TU_621	487.92	24.48				4048124	4048356	+	169.42	0
TU_623	634.74	47.43				4066449	4066918	+	193.78	0
TU_624	319.38	8.09				4106415	4106741	+	15.41	0.87
TU_626	112.91	25.9				4115301	4115785	+	190.3	0
TU_627	102.58	7.51				4139609	4140369	+	80.64	7.83
TU_628	38.19	5.59				4190975	4191734	+	69.55	5.22
TU_629	68.28	8.83				4192248	4192634	+	32.46	6.96
TU_630	1068.88	7.76				4206962	4207319	+	41.31	0
TU_631	74.97	9.17				4284942	4285319	+	22.98	3.48
TU_632	17.23	5.44				4365004	4365405	+	52.16	3.48
TU_633	741.47	39.35				4374192	4374634	+	222.11	0.87
TU_634	133.59	10.99				25027	25381	+	606.68	4.35
TU_636	982.05	40.4				302078	302462	+	355.86	0.87
TU_637	264.65	26.44				666554	666958	+	15.09	2.61
TU_639	154.98	9.54				789984	790323	+	74.89	0
TU_640	56.56	9.92				818985	819315	+	96.78	0
TU_641	80.17	4.48				885396	885800	+	60.14	0.87
TU_642	101.27	14.55				1005437	1005828	+	147.86	6.96
TU_643	38.37	3.34				1038764	1039105	+	320.77	0.87
TU_644	29.62	2				1160361	1160796	+	32.42	6.96
TU_645	78.19	1.66				1249636	1249922	+	30.03	0.87
TU_646	74.77	3.49				1326900	1327307	+	588.52	42.63
TU_647	34.49	31.25				1342605	1342947	+	101.51	84.39
TU_648	238.31	15.9				1376554	1376884	+	210.69	4.35
TU_649	203.75	5.26				1419619	1420038	+	38.26	2.61
TU_650	68.5	19.12				1480856	1481357	+	14.48	3.48
TU_651	848.65	22.13				1639689	1640481	+	60.75	2.61
TU_653	32.13	7.13				1772692	1773175	+	82.95	0.87
TU_654	39.04	1.68				3601028	3601471	+	36.2	27.84
TU_659	96.84	28.01				3687689	3688041	+	67.73	6.09
TU_660	315.42	72.87				3730162	3730688	+	14.72	14.79
TU_661	61.78	11.92				3824587	3824965	+	223.27	10.44
TU_662	79.38	10.32				3995411	3995931	+	131	0.87
TU_664	2187.32	60.47				4377098	4377369	+	50.61	0
TU_665	72.15	5.84				12067	12358	+	56.77	0.87
TU_667	134.91	93.16				18017	18490	+	158.51	0
TU_668	63.69	5.89				48098	48527	+	51	0
TU_669	352.13	10.33				74917	75263	+	27.58	0.87
TU_670	158.71	61.7				78089	78573	+	17.31	0
TU_674	332.68	14.76				78731	79226	+	302.83	0.87
TU_675	116.08	10.59				169304	169684	+	42.62	0
TU_676	209.69	20.9				176701	177159	+	12.31	4.35
TU_677	138.34	8.85				179123	179484	+	15.01	0
TU_678	23.87	2.76				187968	188596	+	18.14	0.87
TU_679	121.44	26.89				211015	211770	+	59.84	0.87
TU_680	25.96	2.33				224146	224603	+	15.67	13.92
TU_683	552.18	29.15				246096	246581	+	174.74	0
TU_684	103.28	30.16				253884	254201	+	20.61	9.57
TU_686	303.47	39.54				274927	275575	+	41.76	0.87
TU_687	69.3	6.24				293605	293949	+	180.97	33.06
TU_688	158.76	17.26				294287	294700	+	185.17	0.87
TU_689	329.01	73.59				299961	300322	+	137.31	0
TU_690	295.13	53.21				307933	308370	+	32.5	0.87
TU_691	308.06	25.8				320338	320673	+	42.25	0
TU_692	27.11	5.92				323020	323589	+	261.7	10.44
TU_693	148.17	7.09				328443	329060	+	52.1	0
TU_697	548.65	17.55				333024	333531	+	970.22	6.09
TU_698	46.95	26.27				337235	337501	+	33.33	10.44
TU_699	84.58	5.67				405143	405852	+	137.9	0.87
TU_700	89.55	8.78				405983	406416	+	54.79	0
TU_701	100.66	2.07				459868	460223	+	80.91	1.74
TU_702	271.85	5.74				461302	461592	+	66.22	0
TU_703	1155.26	8.57				474605	474844	+	19.92	0
TU_705	27.56	0.95				511050	511437	+	90.8	0
TU_706	22.18	0.95				513153	513432	+	138.72	0
TU_707	18.75	0.9				514819	515219	+	53.9	0.87
TU_708	114.02	1.92				522733	522989	+	40.87	1.74
TU_709	159.12	25.21				524724	525157	+	97.36	0
TU_710	60.72	10.18				538342	538935	+	195.29	0
TU_711	157.83	81.57				569356	569772	+	47.25	0.87
TU_712	69	10.61				625028	625416	+	63.1	0.87
TU_714	26.23	1.44				628768	629114	+	123.39	0
TU_715	83.05	2.81				635897	636599	+	164.7	0.87
TU_716	36.1	7.3				635946	636497	+	139.48	0.87
TU_718	48.91	4.89				636748	637213	+	629.98	0.87
TU_721	114.69	23.89				638475	638856	+	86.21	0
TU_722	43.91	2.38				695487	696193	+	20.56	0
TU_725	957.71	35.09				737746	738482	+	186.2	0
TU_726	119.22	10.66				740615	741037	+	64.09	0
TU_727	534.6	67.94				754397	754841	+	308.77	0
TU_728	304.6	13.43				768234	768902	+	15.68	2.61
TU_730	1452.17	79.85				833878	834366	+	44.19	0.87
TU_731	494.62	11.82				860006	860348	+	22.43	0.87
TU_733	98.4	8.42				867456	867887	+	71.13	0
TU_735	176.76	5.71				914676	915239	+	156.4	0
TU_736	494.55	22.29				916244	916845	+	714.6	0
TU_737	320.56	7.07				923341	923616	+	446.74	2.61
TU_738	204.1	3.57				950615	950850	+	29.61	0
TU_739	1277.63	26.74				960457	960784	+	10.89	0
TU_740	884.78	42.54				965963	966459	+	36.92	2.61
TU_741	55.73	7.02				978312	978830	+	252.37	0
TU_743	100.51	3.39				981223	981668	+	90.91	0.87
TU_744	45.5	8.19				981357	981679	+	41.66	0.87
TU_745	1155.2	75.69				1039289	1039844	+	517.76	3.48
TU_746	2296.53	28.14				1081745	1082107	+	36.39	5.22
TU_749	102.42	2.43				1108510	1108826	+	73.3	0.87
TU_750	425.36	25.48				1136041	1136455	+	222.14	0.87
TU_751	246.63	97.21				1168944	1169285	+	689.41	1.74
TU_752	111.83	20.22				1171131	1171414	+	44.64	0
TU_753	43.99	2.2				1195166	1195621	+	39.91	0
TU_754	261.89	7.91				1227297	1227637	+	78.52	0.87
TU_755	165.21	13.46				1229684	1230138	+	52.3	2.61
TU_757	118.39	16.84				1237531	1237797	+	103.49	8.7
TU_758	361.43	40.95				1261214	1261599	+	2560.41	0.87
TU_760	23.61	0.6				1298187	1298582	+	180.79	1.74
TU_761	76.83	9.32				1325660	1326069	+	332.55	0
TU_763	87.09	7.49				1337276	1337689	+	172.71	6.96
TU_764	82.56	11.47				1373068	1373677	+	12.08	0.87
TU_765	85.82	23.69				1403866	1404318	+	17.17	0.87
TU_767	658.21	81.82				1404649	1405089	+	58.51	0.87
TU_768	56.53	2.86				1418699	1419137	+	38.03	0.87
TU_769	61.44	10.69				1432745	1433361	+	61.3	0
TU_771	299.54	36.32				1490050	1490399	+	69	0
TU_772	316.24	4.16				1537281	1537515	+	108.74	0
TU_773	214	26.24				1540191	1540536	+	99.72	1.74
TU_774	208.01	14.5				1572523	1572735	+	57.41	3.48
TU_775	61.81	10.32				1643691	1644000	+	47.99	0
TU_776	91.28	18.12				1664981	1665264	+	110.74	0
TU_777	349.92	92.77				1695430	1695921	+	23	0
TU_778	171.69	26.1				1696864	1697242	+	53.25	2.61
TU_779	18.34	1.93				1714961	1715423	+	24.27	2.61
TU_780	192.21	23.28				1723846	1724301	+	23.53	0
TU_781	164.23	31.24				1726053	1726579	+	15.86	0.87
TU_782	343.9	14.8				1728582	1728893	+	18.93	0
TU_783	87.68	20.2				1733167	1733529	+	18.77	3.48
TU_784	169.25	18.54				1741322	1741616	+	25.62	1.74
TU_785	91.08	2.2				1773702	1774206	+	169	1.74
TU_786	82.92	3.76				1787856	1788171	+	77.91	0.87
TU_787	53.63	3.8				1830005	1830472	+	289.54	0
TU_788	97.97	11.6				1840757	1841193	+	30.45	0.87
TU_789	41.69	2.86				1864024	1864228	+	17.69	4.35
TU_790	63.73	7.12				1931464	1932182	+	14.65	0
TU_791	143.22	16.85				1964830	1965339	+	552.19	0
TU_794	30.98	4.64				1985055	1985658	+	15.66	1.74
TU_795	541.75	34.62				1988075	1988566	+	16.93	0.87
TU_796	163.34	6.53				2062829	2063436	+	15.76	0
TU_797	57.98	2.15				2079069	2079600	+	94.26	8.7
TU_798	90.28	31.4				2084458	2084822	+	362.95	0
TU_799	39.88	1.98				2084933	2085502	+	291.91	0
TU_800	18.95	1.45				2091716	2092305	+	156.44	0.87
TU_801	653.16	35.48				2111235	2111641	+	201.16	0.87
TU_803	294.68	16				2132267	2132642	+	67.15	0
TU_804	99.66	5.59				2134216	2134724	+	87.93	13.05
TU_805	78.11	2.29				2137991	2138735	+	39.06	8.7
TU_807	219.28	14.01				2139176	2139634	+	38.03	0.87
TU_808	168.06	8.85				2153427	2153769	+	50.61	0
TU_810	21.57	2.7				2156609	2157391	+	39.89	0
TU_813	195.71	20.34				2223564	2224139	+	673.35	1.74
TU_816	676.34	48.71				2225382	2225949	+	84.4	0
TU_817	303.65	18				2232687	2233086	+	63.35	5.22
TU_819	74.27	6.04				2243526	2244046	+	34.11	5.22
TU_820	48.72	22.01				2267661	2268003	+	15.05	0
TU_821	490.14	34.53				2273235	2273588	+	23.29	0
TU_824	194.53	7.79				2274789	2275128	+	619.11	0
TU_825	33.19	1.62				2288391	2288806	+	64.69	0.87
TU_826	100.89	2.47				2307027	2307374	+	193.58	0.87
TU_827	338.07	19.69				2311616	2312043	+	51.74	0
TU_830	701.81	61.1				2328888	2329229	+	10.29	0
TU_832	75.89	12.21				2354291	2354566	+	145.97	0
TU_833	246.54	11.75				2355968	2356735	+	300.36	0
TU_834	131.31	16.22				2370439	2370929	+	670.79	0.87
TU_835	23.05	2.19				2375252	2375795	+	141.47	0
TU_836	793.51	35.69				2376092	2376334	+	190.84	2.61
TU_837	352.82	16.04				2395074	2395513	+	198.27	0
TU_838	538.98	40.33				2399877	2400522	+	37.3	4.35
TU_839	872.87	43.38				2406850	2407115	+	96.65	0.87
TU_841	1104.15	35.22				2427191	2427545	+	120.07	0.87
TU_844	677.02	14.06				2432008	2432632	+	73.43	0.87
TU_849	16.8	0.42				2439284	2439694	+	14.91	0
TU_850	136.87	8.15				2442029	2442459	+	36.78	0
TU_852	85.14	16.85				2446597	2446901	+	222.48	0
TU_853	143.49	12.4				2456151	2456702	+	153.54	0
TU_855	28.86	2.83				2462385	2462724	+	50.95	0
TU_857	152.77	7.36				2463275	2463618	+	326.24	0.87
TU_858	134.54	17.24				2464045	2464674	+	824.94	2.61
TU_859	18.57	4.66				2468942	2469228	+	1403.77	5.22
TU_861	71.72	4.2				2469413	2469795	+	203.54	0
TU_864	100.52	7.58				2475877	2476417	+	116.43	0
TU_866	104.29	37.14				2480507	2480794	+	83.86	0.87
TU_867	366.74	14.34				2489982	2490299	+	83.35	1.74
TU_868	1662.44	96.75				2496028	2496417	+	86.12	0.87
TU_871	32.23	4.67				2529768	2530169	+	408.37	0
TU_872	32.48	3.12				2538319	2538596	+	55.39	0
TU_874	34.74	13.77				2543594	2544101	+	17.78	0
TU_875	183.2	9.1				2579163	2579513	+	58.03	0
TU_879	85.53	17.73				2580173	2580819	+	40.3	0.87
TU_880	205.4	69.41				2586632	2586976	+	59.03	0
TU_881	341.7	62.9				2597979	2598211	+	195.94	0
TU_883	49.49	12.84				2618919	2619403	+	96.19	0
TU_884	282.85	87.43				2622722	2623055	+	45.99	0
TU_885	271.57	22.01				2626581	2626803	+	739.73	0
TU_886	203.18	30.2				2628056	2628736	+	28.71	0.87
TU_887	750.06	18.15				2631393	2632008	+	24.39	0.87
TU_888	195.96	25.57				2643269	2643757	+	64.36	1.74
TU_889	67.2	4.61				2648918	2649196	+	230.84	0
TU_890	104.5	20.1				2654205	2654614	+	291.08	0.87
TU_891	215.66	1.87				2661031	2661454	+	13.89	0
TU_892	35.02	3.95				2674459	2674872	+	100.05	5.22
TU_893	65.03	0.8				2683239	2683564	+	81.03	0
TU_894	60.58	8.54				2694795	2695034	+	72.15	6.96
TU_895	219.62	4.44				2718511	2718998	+	95.95	0
TU_897	267.06	31.23				2728400	2728994	+	267.25	0.87
TU_898	127.28	5.04				2737286	2737659	+	23.1	0
TU_900	34.99	7.15				2751223	2751609	+	102.48	0
TU_901	139.26	15.77				2754260	2754789	+	374.69	0
TU_904	189.22	12.63				2763028	2763530	+	312.02	1.74
TU_905	204.53	42.87				2764623	2765018	+	177.75	0
TU_906	15.21	0.87				2767181	2767466	+	41.61	0.87
TU_907	444.44	40.39				2772257	2772849	+	101.13	1.74
TU_908	13.09	0.61				2782829	2783146	+	228.4	0
TU_910	38.49	27.1				2787268	2787521	+	94.32	0
TU_911	21.61	2.01				2793689	2794003	+	19.56	0.87
TU_912	152.86	16.73				2810042	2810482	+	500.96	0.87
TU_913	155.94	8.08				2843112	2843469	+	321.38	0.87
TU_914	98.27	5.98				2843669	2844131	+	214.17	0
TU_915	185.82	35.06				2854929	2855524	+	69.16	0.87
TU_916	69.28	3.86				2861948	2862481	+	71.54	0
TU_917	278.79	24.85				2909962	2910259	+	318.38	0
TU_918	46.61	2.96				2911739	2912093	+	19.46	0.87
TU_922	292.55	29.07				2914445	2914805	+	137.13	0.87
TU_923	178.2	52.49				2932812	2933133	+	106.2	0.87
TU_924	89.8	20.03				2937933	2938209	+	105.16	0
TU_925	348.1	19.31				2943145	2943597	+	52.7	0
TU_926	910.2	54.69				2952099	2952678	+	2006.36	0
TU_927	13.91	0.21				3003432	3004118	+	15.74	0.87
TU_928	657.09	55.1				3004730	3005102	+	28.62	0.87
TU_929	269.5	75.35				3032925	3033661	+	106.64	4.35
TU_930	251.75	59.19				3038399	3038709	+	198.88	0.87
TU_931	408.12	13.64				3050610	3051134	+	293.75	0.87
TU_932	419.69	28.85				3066792	3067234	+	2435.14	0
TU_933	25.61	10.18				3076472	3076811	+	15.18	0
TU_934	197	12.64				3085508	3085752	+	188.16	0.87
TU_935	654.1	19.9				3102337	3102614	+	84.84	0
TU_936	149.25	41.96				3135536	3136042	+	34.77	1.74
TU_938	113.89	23.15				3154666	3155102	+	21.38	2.61
TU_939	221.56	11.68				3156171	3156783	+	45.11	0
TU_940	121.26	9.2				3158967	3159518	+	52.42	9.57
TU_942	179.29	15.71				3176883	3177225	+	55.86	0
TU_943	77.94	3.85				3182228	3182730	+	63.48	0
TU_944	180.22	47.49				3197637	3198227	+	275.06	0.87
TU_945	108.06	8.86				3198690	3198901	+	334.02	1.74
TU_946	79.69	2.62				3210754	3211191	+	131.6	0.87
TU_948	32.57	0.27				3216737	3217008	+	200.6	0
TU_949	198.69	4.73				3234446	3234888	+	53.02	0
TU_950	308.88	12.36				3236457	3236691	+	43.25	0
TU_951	83.66	3.69				3278318	3278642	+	832.88	0
TU_953	14.6	2.68				3281526	3281869	+	716.32	2.61
TU_954	14.6	0.44				3290268	3290684	+	44.04	1.74
TU_955	113.13	1.98				3291651	3292056	+	61.32	0
TU_956	41.98	2.74				3296700	3296961	+	223.51	0
TU_959	196.95	14.17				3297846	3298226	+	149.01	0
TU_961	1499.24	27.61				3300284	3300608	+	1046.78	0.87
TU_962	24.68	21.64				3303778	3304140	+	330.32	0
TU_963	351.68	43.89				3311441	3311945	+	127.92	0.87
TU_965	163.93	19.27				3320652	3320981	+	51.31	0
TU_967	217.04	7.6				3336572	3336954	+	19.16	98.31
TU_968	39.53	2.73				3348703	3349329	+	112.53	0
TU_969	15.86	3.4				3353108	3353497	+	220.02	0.87
TU_972	37.7	4.15				3353718	3353987	+	252.56	0
TU_974	411.42	48.07				3370499	3370779	+	32.19	0.87
TU_976	242.75	2.93				3372819	3373175	+	21.41	1.74
TU_977	266.01	76.74				3374174	3374529	+	26.01	0
TU_979	104.19	13.09				3385712	3386281	+	11.12	1.74
TU_982	525.59	23.38				3393949	3394250	+	37.28	1.74
TU_983	122.69	9.01				3396817	3397219	+	132.02	0.87
TU_984	53.95	6.21				3398169	3398474	+	66.81	0.87
TU_985	302.29	19.51				3403002	3403680	+	173.93	0
TU_986	530.57	93.23				3409382	3409728	+	577.28	0
TU_987	137.5	24.21				3414380	3414686	+	2054.57	0
TU_990	195.82	36.3				3423236	3423580	+	37.59	0
TU_992	221.1	30.21				3429972	3430234	+	24.52	0
TU_993	126.52	10.28				3462772	3463075	+	53.52	0
TU_994	808.71	22.9				3465693	3466122	+	18.63	0.87
TU_995	218.92	42.08				3471368	3471800	+	46.45	0.87
TU_996	377.39	20.57				3499969	3500325	+	1876.77	0
TU_997	344.54	36.2				3510597	3510801	+	88.96	0
TU_999	556.86	9.74				3530721	3531102	+	235.89	0
TU_1002	406.44	28.12				3549118	3549755	+	26.21	0
TU_1003	60.05	3.43				3563019	3563297	+	297.8	0
TU_1006	255.69	21.75				3569160	3569561	+	40.26	0.87
TU_1007	185.29	7.81				3570618	3570981	+	42.32	0
TU_1009	60.84	43.23				3574203	3574750	+	17.53	0
TU_1010	208.39	31.1				3607076	3607617	+	254.06	0
TU_1011	419.73	23.14				3610430	3610768	+	114.72	0
TU_1012	50.66	1.71				3626316	3626645	+	973.49	0
TU_1014	50.23	3.17				3629716	3630114	+	754.32	0
TU_1015	694.82	52.9				3631097	3631483	+	635.96	0
TU_1016	190.57	14.65				3632060	3632466	+	12.8	0
TU_1017	78.11	14.4				3635989	3636264	+	142.69	0
TU_1018	158.89	9.48				3637858	3638275	+	158.51	0
TU_1019	38.12	7.96				3670301	3670523	+	139.6	0
TU_1020	170.23	53.12				3670797	3671178	+	85.95	0.87
TU_1021	144.84	26.64				3684303	3684674	+	40.72	0
TU_1022	40.16	3.96				3750007	3750589	+	11.58	1.74
TU_1023	24.84	1.71				3755648	3755911	+	12.35	0.87
TU_1024	12.21	1.97				3775551	3775896	+	40.53	0
TU_1025	123.88	29.94				3792481	3792953	+	41.7	1.74
TU_1026	37.31	4.05				3828719	3829073	+	251.34	2.61
TU_1028	25.11	22.29				3837663	3837998	+	111.13	0
TU_1029	110.08	5.57				3839496	3839853	+	76.47	0
TU_1030	17.97	1.52				3852771	3853093	+	11	0
TU_1031	275.69	12.45				3856030	3856341	+	100.09	0.87
TU_1032	44.69	6.22				3900071	3900593	+	131.82	0
TU_1033	233.95	18.58				3950600	3950842	+	46.51	0.87
TU_1035	24.04	4.2				3984563	3984847	+	34.02	2.61
TU_1037	126.53	4.62				3999851	4000152	+	92.76	0
TU_1038	100.18	7.13				4029153	4029499	+	223.46	0
TU_1039	107.02	9.7				4042158	4042766	+	88.98	0.87
TU_1040	246.24	18.29				4046008	4046313	+	218.01	0
TU_1041	126.47	8.92				4056021	4056327	+	2598.98	0.87
TU_1042	376.61	49.65				4086635	4086902	+	131.32	0
TU_1043	793.63	14.68				4088829	4089243	+	545.2	4.35
TU_1044	491.07	14.74				4094834	4095171	+	15.11	0.87
TU_1045	48.22	6.09				4147623	4147968	+	125.75	0
TU_1046	122.42	3.43				4155878	4156325	+	228.92	5.22
TU_1047	23.68	2.08				4166566	4166971	+	185.1	0
TU_1049	617.83	7.66				4167843	4168360	+	301.24	2.61
TU_1050	161.07	12.71				4180807	4181442	+	12.77	1.74
TU_1051	171.22	14.64				4185203	4185510	+	97.18	0
TU_1052	188.72	8.88				4201842	4202238	+	181.91	1.74
TU_1054	61.4	10.04				4207851	4208204	+	21.4	0
TU_1055	13.05	1.8				4213521	4213820	+	246.5	0
TU_1056	78.83	2.04				4264872	4265237	+	437.4	2.61
TU_1058	68.61	8.91				4265671	4265912	+	1390.19	0
TU_1060	69.81	2.04				4267545	4267888	+	105.26	0
TU_1061	103.64	30.58				4294468	4295036	+	102.05	0
TU_1064	481.74	31.87				4297063	4297443	+	241.3	0
TU_1067	173.58	13.93				4308503	4308935	+	24.9	1.74
TU_1068	158.34	10.61				4326351	4326847	+	87.87	0.87
TU_1069	10.2	2.16				4332456	4332675	+	307.33	0
TU_1070	88.16	5.74				4358610	4358989	+	28.07	0.87
TU_1071	116.31	10.91				4360194	4360528	+	377.9	0
TU_1073	83.61	6.19				4381881	4382256	+	25.77	0
TU_1074	127.4	11.1				4383293	4383618	+	76.02	0
TU_1075	59.51	1.08				4387652	4387999	+	51.22	0.87
TU_1076	26.09	3.88				1299771	1300308	+	423.2	1.74
TU_1078	26.46	1.43				4115336	4115766	+	192.56	0.87
TU_1079	56.89	4.4				4370262	4370593	+	43.88	0
TU_1080	39.48	11.02				433203	433585	+	12.1	0
TU_1081	18.2	1.4				454163	454476	+	19.82	4.35
TU_1082	93.3	19.1				516087	516529	+	30.61	0.87
TU_1083	28.37	2.55				754793	755127	+	765.04	0
TU_1084	144.84	17.67				1276035	1276792	+	76.79	5.22
TU_1085	261.05	10.28				1535478	1536079	+	31.57	4.35
TU_1086	209.03	11.03				1930307	1930759	+	31.83	0.87
TU_1087	267.52	20.8				1970903	1971303	+	10.55	2.61
TU_1089	66.27	5.45				2164237	2164466	+	11.25	0
TU_1090	19.9	7.91				2331529	2331939	+	26.56	7.83
TU_1091	104.91	20.53				2369330	2369613	+	267.55	0
TU_1095	252.42	46.25				2752753	2753080	+	71.6	0.87
TU_1097	40.81	1.01				2788313	2788746	+	76.09	0.87
TU_1098	790.63	19.19				2954443	2954760	+	150.11	2.61
TU_1099	25.07	2.36				2980545	2980834	+	35.93	0
TU_1100	61.92	9.95				3033237	3033711	+	124.6	2.61
TU_1101	602.11	90.65				3082231	3082780	+	40.48	7.83
TU_1102	243.75	13.99				3323324	3323627	+	217.87	0
TU_1105	568.14	12.14				3333944	3334207	+	238.14	0
TU_1106	110.11	18.3				3669588	3670077	+	97.67	0.87
TU_1107	30.93	1.47				4118663	4119168	+	178.31	9.57
TU_1108	61.57	3.04				1640205	1640606	+	42.47	3.48
TU_1111	39.22	36.38				2091115	2091372	+	93.02	1.74
TU_1112	21.25	11.9				2400672	2400910	+	35.41	61.77
TU_1113	687.74	29.92				3587255	3587535	+	85.9	4.35
TU_1115	74.08	3.97				4139928	4140559	+	127.3	6.96
TU_1116	293.23	11.55				47404	47754	+	31.08	0
TU_1117	417.26	24.31				48121	48487	+	48.94	0
TU_1118	47.77	4.23				515885	516471	+	38.89	0
TU_1119	51.1	23.82				1326133	1326478	+	242.13	0.87
TU_1120	103.11	6.27				1699308	1699645	+	156.5	0.87
TU_1124	558.14	84.75				1774812	1775315	+	63.33	3.48
TU_1126	136.56	14.82				2079328	2079708	+	129.36	5.22
TU_1127	42.96	2.81				2149535	2149877	+	25.73	0
TU_1128	495.45	56.11				2402282	2402944	+	147.98	2.61
TU_1129	136.04	24.42				2598508	2598792	+	153.95	0
TU_1130	86.1	4.02				2757248	2757513	+	64.18	0
TU_1131	535.5	48.64				2779147	2779471	+	114.22	0
TU_1132	2150.2	24.08				2821295	2821552	+	57.12	0
TU_1133	137.76	45.86				2826626	2826876	+	56.85	0
TU_1134	181.39	21.27				2874242	2874530	+	414.99	0.87
TU_1135	214.69	69.73				3469925	3470175	+	139.6	0
TU_1136	242.85	13.41				4271414	4272061	+	150.07	0.87
TU_1137	91.61	18.03				4315670	4315963	+	309.14	0.87
TU_1139	112.67	11.6				768997	769402	+	39.48	1.74
TU_1140	544.98	58.57				1482764	1483355	+	26.56	1.74
TU_1141	39.67	10.27				2063016	2063412	+	15.3	0
TU_1142	33.18	2.17				2292339	2292778	+	16.76	0
TU_1143	27.33	3.61				2572292	2572916	+	16.58	22.62
TU_1144	77.24	3.68				2817047	2817314	+	128.28	3.48
TU_1145	275.42	57.02				2850129	2850501	+	150.18	1.74
TU_1149	50.66	27.82				3696697	3697149	+	31.25	0.87
TU_1150	273.66	31.27				4030034	4030442	+	94.07	0.87
TU_1151	45.93	2.22				4081548	4081884	+	64.82	0
TU_1152	955.07	74.04				51622	52038	+	781.71	0.87
TU_1153	709.39	61.03				1050610	1051041	+	22.07	0.87
TU_1154	150.44	63.58				1219649	1220191	+	29.53	0.87
TU_1155	44.46	3.67				1253051	1253493	+	54.57	0
TU_1157	142.81	20.49				1436132	1436496	+	25.74	1.74
TU_1158	121.48	8.34				1445951	1446302	+	112.94	3.48
TU_1159	55.34	35.72				1492453	1492676	+	61.25	0
TU_1161	187.41	89.15				1690107	1690530	+	120.79	0.87
TU_1162	250.96	9.51				1978316	1978540	+	29.76	0
TU_1163	124.72	20.07				2228060	2228396	+	170.55	0.87
TU_1164	30.05	1.98				2402654	2403030	+	54.23	3.48
TU_1167	457.42	19.13				2464369	2464743	+	1094.1	0.87
TU_1168	56.02	21.85				2627706	2627942	+	27.95	0
TU_1169	223.13	11.77				2664443	2664785	+	119.44	0
TU_1170	47.13	21.97				2724609	2724979	+	42.19	0
TU_1171	35.1	4.9				2818104	2818366	+	100.75	0
TU_1173	446.01	28.8				2818676	2819081	+	99.22	0
TU_1174	529.1	5.12				3058883	3059200	+	164.17	0.87
TU_1175	79.77	4.83				4105427	4105784	+	11.01	0
TU_1177	60.86	15.36				4129661	4130172	+	195.07	0
TU_1181	74.73	20.32				4205271	4206023	+	32.66	6.09
TU_1182	187.49	8.85				4267959	4268225	+	197.49	0
TU_1183	26.7	1.34				4291831	4292089	+	155.64	0
TU_1186	21.72	2.71				302037	302532	+	357.99	0
TU_1187	90.81	2.48				533793	534112	+	124.91	0
TU_1188	557.01	95.23				777656	778029	+	169.87	0
TU_1189	54.45	15.73				990544	990797	+	43.65	0
TU_1190	107.25	8.73				1148084	1148516	+	114.64	0
TU_1193	140.96	3.24				1235329	1235751	+	230.73	0
TU_1197	291.3	40.97				1268592	1268974	+	53.33	1.74
TU_1199	104.12	8.23				1363110	1363495	+	62.53	4.35
TU_1200	61.2	6.45				1369071	1369404	+	33.93	0.87
TU_1201	21.6	2.4				1841367	1842026	+	113.16	0.87
TU_1203	114.88	15.21				2089661	2090063	+	43.7	0
TU_1204	89.64	6.29				2110974	2111701	+	318.19	0
TU_1205	711.5	51.56				2131278	2131664	+	62.83	0
TU_1206	307.3	59.67				2155990	2156481	+	67.84	0
TU_1207	127.38	51.54				2235175	2235535	+	117.09	9.57
TU_1208	118.92	5.42				2333664	2333968	+	1927.99	0.87
TU_1211	41.36	2.05				2371708	2372261	+	76.79	0
TU_1212	99.78	23.24				2571351	2571703	+	87.14	0
TU_1215	167.82	20.93				2581750	2582153	+	296	0.87
TU_1216	127.37	40.91				2602069	2602681	+	440.48	1.74
TU_1217	67.31	4.85				2714452	2715089	+	29.38	0
TU_1218	2486.05	71.68				3078054	3078464	+	22.68	0
TU_1219	50.73	11.95				3093797	3094176	+	231.12	0
TU_1220	86.39	1.09				3403922	3404623	+	281.56	0
TU_1221	49.28	6.76				3510235	3510747	+	116.52	0.87
TU_1223	12.71	3.07				3628625	3628988	+	463.21	0
TU_1226	444.76	86.29				3684809	3685246	+	31.83	0
TU_1228	53.77	1.69				3835541	3835936	+	537.56	1.74
TU_1229	88.66	20.25				3917422	3917793	+	49.62	0
TU_1230	86.17	32.39				4043273	4043591	+	90.78	0
TU_1231	216.51	64.47				4087261	4087811	+	984.51	0
TU_1232	61.85	5.28				4146982	4147188	+	73.29	0
TU_1235	123.59	17.06				4316235	4316593	+	361.54	0
TU_1236	86.32	16.32				4405434	4405736	+	390.63	1.74
TU_1237	139.72	5.61				4409651	4410288	+	417.19	0
TU_1238	69.75	7.25				1985327	1986030	+	16.45	0.87
TU_1239	45.41	3.2				4053045	4053726	+	166.8	0
TU_1241	299.67	5.4				4336373	4336954	+	92.73	1.74
TU_1244	549.8	21.87				126789	127159	+	40.19	0
TU_1245	84.72	18.63				187509	187940	+	10.56	1.74
TU_1246	26.84	3.77				3386630	3387068	+	89.22	0
TU_1247	18.56	3.18				3827618	3828139	+	161.03	60.03
TU_1249	132.19	5.87				3902256	3903007	+	136.51	4.35
TU_1251	23.89	21.1				4115348	4115826	+	209.09	0
TU_1252	52.4	7.99				4332973	4333389	+	296.19	0
TU_1253	197.58	9.63				848325	848719	+	21.44	0
TU_1256	23.45	3.72				991211	991555	+	16.57	0
TU_1258	84.77	9.07				2850150	2850512	+	153.98	1.74
TU_1260	35.89	4.8				3097992	3098447	+	105.09	0.87
TU_1261	130.75	17.44				4190037	4190402	+	36.78	8.7
TU_1262	336.62	13.57				678899	679123	+	53.08	13.05
TU_1263	141.26	3.83				360518	360942	+	115.88	0
TU_1264	35.28	3.73				1225277	1225846	+	78.95	9.57
TU_1265	60.24	2.67				1324544	1324931	+	177.77	2.61
TU_1266	10.27	3.07				1655293	1655721	+	51.42	1.74
TU_1269	1215.78	75.19				1933164	1933938	+	17.74	0.87
TU_1270	496.68	15.44				2392103	2392469	+	77.46	6.96
TU_1271	36.02	1.5				2411599	2411990	+	125.86	0
TU_1273	198.56	14.44				2707187	2707549	+	34.46	0.87
TU_1275	15.42	1.14				3403183	3403681	+	186.72	0
TU_1276	375.42	6.73				3822213	3822538	+	60.05	0.87
TU_1277	844.01	87.11				2223700	2224075	+	682.2	2.61
TU_1278	129.13	31.13				2724741	2724947	+	44.18	0
TU_1279	125.09	8.38				22892	23329	+	362.28	0
TU_1281	191.78	69.86				87318	87714	+	291.93	0
TU_1283	59.34	7.96				548364	548817	+	12.96	0
TU_1284	57.02	6.56				877276	877813	+	39.46	0.87
TU_1286	99.61	11.94				1512299	1512611	+	245.67	1.74
TU_1287	135.43	9.34				2895486	2895730	+	42.76	0
TU_1288	133.63	48				3011058	3011449	+	314.45	0
TU_1289	246.12	29.14				3902477	3902987	+	146.2	6.09
TU_1290	45.15	2.06				4285385	4285910	+	72.46	17.4
TU_1291	628.49	22.35				180463	181027	+	11.03	0.87
TU_1292	112.47	27.38				668332	668689	+	169.52	0.87
TU_1293	211.09	42.56				737094	737354	+	223.33	0.87
TU_1295	423.51	27.76				1482348	1482758	+	40.92	1.74
TU_1297	233.49	19.34				2223767	2224037	+	691.25	3.48
TU_1298	527.55	19.97				2490923	2491307	+	80.77	4.35
TU_1299	76.21	40.53				2818692	2819063	+	99.77	0
TU_1302	92.36	7.4				3085911	3086292	+	250.9	0
TU_1306	611.14	94.47				3688984	3689252	+	55.52	0
TU_1307	441.64	27.55				3815716	3816151	+	25.96	0
TU_1310	1149.34	54.63				2091759	2092386	+	164.65	0.87
TU_1313	159.88	10.29				1849449	1849663	+	33.39	5.22
TU_1315	83.44	4.42				11217	11598	+	28.97	3.48
TU_1317	111.22	4.53				178878	179541	+	19.71	0
TU_1318	245.31	36.55				221242	221600	+	109.31	0
TU_1319	25.5	3.75				275193	275626	+	45.8	0
TU_1320	389.08	23.71				405467	405841	+	195.34	0.87
TU_1323	386.04	64.3				560863	561214	+	213.79	17.4
TU_1325	155.61	46.77				634582	634970	+	36.02	0
TU_1326	2024.6	23.26				899905	900602	+	16.27	7.83
TU_1328	24.55	1.51				913646	914306	+	470.93	0
TU_1329	186.22	10.65				959029	959715	+	59.15	0
TU_1330	1168.21	58.02				1307916	1308359	+	33	0
TU_1331	330.12	48.44				1393776	1393988	+	192.17	0
TU_1332	1218.51	66.82				1403250	1403717	+	18.26	1.74
TU_1333	59.69	2.9				1534448	1534867	+	31.36	0
TU_1334	346.38	81.07				1624179	1624848	+	59.56	0.87
TU_1335	83.09	24.68				1694308	1694678	+	10.95	0.87
TU_1337	24.62	3.06				1825962	1826386	+	133.41	0
TU_1338	157.2	13.28				2092224	2092565	+	176.58	0
TU_1339	209.53	3.77				2103280	2103642	+	85.58	0
TU_1340	109.55	40.02				2112257	2112708	+	34.81	0
TU_1341	301.27	65.63				2133424	2133895	+	581.94	0.87
TU_1342	175.65	11.45				2146961	2147360	+	72.34	2.61
TU_1343	83.98	29.03				2154546	2154905	+	117.54	0
TU_1344	385.08	18.06				2236195	2236576	+	133.15	0
TU_1345	138.58	54.61				2251245	2251717	+	645.02	0
TU_1347	112.89	26.24				2258996	2259298	+	37.3	3.48
TU_1348	287.65	8.58				2287894	2288319	+	35.09	0
TU_1351	1428.44	28.49				2511554	2511831	+	194.95	0
TU_1352	299.76	74.44				2613092	2613333	+	41.59	0
TU_1353	174.75	21.25				2753869	2754250	+	382.81	0
TU_1354	217.4	56.72				2979414	2979824	+	28.24	0.87
TU_1355	79.95	17.82				3073296	3073642	+	80.9	0
TU_1356	81.67	5.19				3157410	3157659	+	91.74	0
TU_1357	87.67	8.34				3209493	3210176	+	77.56	0
TU_1358	54.49	1.33				3241765	3242005	+	604.22	0
TU_1359	61.27	12.32				3299413	3299794	+	413.64	0.87
TU_1361	53.02	6.22				3312032	3312312	+	515.56	0
TU_1365	201.22	12.09				3599039	3599578	+	412.95	0
TU_1367	13.53	3.06				3614601	3615077	+	34.63	1.74
TU_1368	56.02	4.45				3833614	3833917	+	679.87	1.74
TU_1372	127.96	26.51				3836801	3837161	+	1712.06	0
TU_1373	69.32	45.72				3938146	3938486	+	79.53	0
TU_1374	36.38	2.51				4023044	4023423	+	128.75	0
TU_1375	19.27	7.37				4079604	4080279	+	21.31	121.8
TU_1376	56.84	3.81				4280078	4280390	+	104.41	0
TU_1377	35.45	0.96				4292423	4292772	+	98.02	0
TU_1378	68.8	2.3				4294785	4295169	+	120.02	0
TU_1379	10.13	0.65				4378639	4378942	+	11.4	0
TU_1381	223.81	27.68				884	1267	-	64.99	3.48
TU_1383	103.58	10.46				7777	8207	-	260.18	15.66
TU_1384	11.76	0.31				29678	30183	-	42.46	6.09
TU_1385	32.92	1.12				31591	31967	-	34.73	34.8
TU_1389	71.14	10.39				32701	33047	-	38.99	2.61
TU_1390	71.39	6.87				33495	34152	-	33.04	0.87
TU_1391	28.32	18.39				33489	33792	-	56.38	1.74
TU_1392	42.45	2.6				45311	45647	-	30.37	0.87
TU_1393	639.05	25.31				46056	46423	-	60.43	1.74
TU_1394	168.17	49.71				63202	63562	-	31.24	0.87
TU_1395	66.81	3.74				79990	80416	-	57.92	8.7
TU_1396	61.02	9.74				81992	82346	-	133.99	0.87
TU_1397	343.31	54.31				96158	96631	-	28.12	0
TU_1398	131.71	7.83				112616	112892	-	10.91	1.74
TU_1399	77.5	29.07				135175	135466	-	23.7	0.87
TU_1400	108.43	59.97				137391	137691	-	87.16	2.61
TU_1401	23.19	1.9				149140	149535	-	49.62	0.87
TU_1402	146.97	24.71				150848	151127	-	25.41	0.87
TU_1404	98.49	5.84				153661	154064	-	58.09	0
TU_1406	239.38	3.69				155456	155851	-	84.82	0.87
TU_1407	134.25	5.2				193115	193356	-	39.73	0
TU_1408	22.45	1.88				195433	195879	-	54.78	0
TU_1412	307.43	13.12				196472	197082	-	185.37	8.7
TU_1413	95.77	15.27				199153	199503	-	40.59	0.87
TU_1414	98.82	14.6				200565	201025	-	64.36	1.74
TU_1416	18	1.89				201311	201673	-	48.49	1.74
TU_1417	10.87	6.57				202427	202927	-	61.4	1.74
TU_1419	296.3	32.74				206034	206608	-	179.78	0
TU_1421	56.02	15.86				209133	209440	-	248.04	4.35
TU_1422	409.51	61.53				277061	277453	-	26.78	0.87
TU_1423	15.53	3.49				278237	278754	-	48.57	0
TU_1424	213.23	7.94				292136	292386	-	314.82	0.87
TU_1425	16.44	2.15				339705	340043	-	63.05	7.83
TU_1426	383.77	28.66				341613	342006	-	393.84	45.24
TU_1427	86.05	7.72				345581	345941	-	460.87	4.35
TU_1428	55.81	3.73				377113	377875	-	215.06	0
TU_1429	87.47	10.48				384398	384877	-	111.91	1.74
TU_1430	106.66	2.13				410477	410954	-	1783.32	1.74
TU_1431	329.64	12.18				417304	417614	-	28.43	0.87
TU_1435	70.09	9.05				419347	419783	-	51.02	2.61
TU_1436	115.28	10.47				419788	420159	-	853.33	0.87
TU_1437	44.02	18.9				420647	420927	-	796.99	6.96
TU_1440	42.88	2.28				439376	439789	-	65.15	0.87
TU_1441	46.05	8.71				464660	465032	-	16.35	0
TU_1443	13.55	1.07				470572	470921	-	81.59	0.87
TU_1444	79.42	10.6				491326	491817	-	41.52	0
TU_1445	161.76	9.33				504522	504854	-	49.14	0.87
TU_1446	249.37	26.13				519829	520530	-	194.26	0
TU_1447	197.88	7.84				551745	552212	-	443.91	9.57
TU_1449	24.74	10.41				552928	553523	-	422.96	1.74
TU_1450	527.35	21.12				558178	558552	-	362.66	0.87
TU_1453	346.6	72.48				559318	559751	-	165.55	0
TU_1456	77.44	5.78				570542	570814	-	34.07	2.61
TU_1457	142.48	7.67				573874	574282	-	786.85	0
TU_1458	612.59	11.83				587415	587761	-	127.73	5.22
TU_1459	37.52	3.15				591893	592282	-	535.52	11.31
TU_1460	953.72	45.15				610758	611072	-	17.21	48.72
TU_1461	668.1	59.91				613586	614013	-	25.33	0.87
TU_1462	146.91	6.71				615892	616267	-	49.41	0.87
TU_1463	48.73	11.4				631573	631943	-	20.19	113.97
TU_1464	722.35	57.89				661786	662186	-	286.65	0
TU_1465	262.26	5.22				669843	670142	-	252.02	3.48
TU_1467	221.88	9.37				679233	679660	-	28.89	0
TU_1470	62.8	13.25				680174	680496	-	10.35	0.87
TU_1471	75.02	6.39				685452	685915	-	154.29	0
TU_1474	11.15	2.12				691951	692260	-	11.89	0.87
TU_1475	128.85	13.2				693937	694385	-	53.09	0.87
TU_1477	54.75	16.09				758347	758639	-	54.59	2.61
TU_1478	427.08	7.81				798742	799224	-	31.14	0.87
TU_1479	28.44	1.27				803318	803703	-	1074.2	1.74
TU_1480	56.38	4.55				805254	805646	-	712.08	2.61
TU_1481	119.06	8.62				807334	807833	-	59.86	0
TU_1482	128.07	17.29				816139	816471	-	234.47	0
TU_1484	118.42	17.31				852301	852691	-	162.64	21.75
TU_1486	1144.56	36.51				864074	864381	-	10.78	0
TU_1488	40.66	1.43				871733	872105	-	25.66	2.61
TU_1489	17.39	0.87				873738	874167	-	13.8	1.74
TU_1491	29.48	1.83				881985	882390	-	22.55	84.39
TU_1492	63.98	17.87				903860	904210	-	217.08	2.61
TU_1495	46.27	22.31				946376	946695	-	433.47	0
TU_1496	1269.07	83.92				952341	952632	-	35.56	0.87
TU_1498	184.72	17.68				983261	983654	-	437.66	6.96
TU_1499	731.62	37.14				987741	988279	-	27.56	7.83
TU_1501	2210.7	62.53				994601	995126	-	29.06	0
TU_1503	27.68	3.49				1014241	1014639	-	23.38	0
TU_1504	485.56	7.06				1016235	1016508	-	41.47	0
TU_1508	84.86	24.09				1043489	1043881	-	127.27	9.57
TU_1509	66.48	25.43				1058724	1059037	-	28.12	0.87
TU_1510	70.97	9.8				1059249	1059551	-	30.44	0
TU_1513	229.21	13.06				1067173	1067484	-	75.93	1.74
TU_1514	136.63	11.67				1068282	1068749	-	56.42	2.61
TU_1515	480.78	20.22				1073726	1074237	-	158.99	0.87
TU_1517	440.01	17.16				1092318	1092792	-	19.2	0
TU_1518	22.58	1.33				1097216	1097928	-	332.57	1.74
TU_1519	47.24	29.15				1114906	1115212	-	166.1	4.35
TU_1523	450.4	45.06				1123841	1124289	-	257.93	5.22
TU_1524	282.02	22.22				1177682	1178126	-	45.07	0.87
TU_1525	445.92	25.62				1202831	1203277	-	133.51	1.74
TU_1526	177.28	25.36				1203980	1204356	-	358.85	0.87
TU_1527	46.51	1.87				1207671	1208107	-	81.25	0.87
TU_1528	30.74	11.02				1232003	1232319	-	13.62	1.74
TU_1529	220.03	9.86				1274470	1274820	-	24.01	2.61
TU_1530	41.79	3.17				1275483	1275997	-	17.19	20.88
TU_1531	187.31	27.06				1291842	1292100	-	183.12	113.97
TU_1532	92.41	5.24				1300685	1301099	-	138.59	6.96
TU_1535	139.31	29.68				1303380	1303746	-	97.06	0
TU_1536	315.64	12.49				1316355	1316692	-	286.75	0
TU_1537	453.67	32.52				1320795	1321269	-	90.55	3.48
TU_1541	2663.84	80.87				1333532	1334104	-	16.3	0
TU_1542	182.34	33.12				1342621	1342985	-	385.5	6.96
TU_1544	21	3.54				1348742	1348987	-	165.52	0
TU_1547	60.88	12.16				1353746	1354069	-	132.34	0.87
TU_1548	358.12	81.73				1355847	1356188	-	81.72	0.87
TU_1549	288.65	51.37				1370941	1371231	-	10.45	8.7
TU_1551	171.59	34.41				1371197	1371699	-	16.87	24.36
TU_1552	12.6	3.91				1379955	1380398	-	50.94	0.87
TU_1555	40.12	20.88				1380723	1381145	-	78.3	0
TU_1556	728.2	36.54				1394152	1394567	-	87.6	0
TU_1557	254.24	54.38				1394627	1395009	-	27.08	0.87
TU_1559	20.22	3.76				1400104	1400395	-	48.75	4.35
TU_1560	51.91	15.14				1430574	1430906	-	72.34	0.87
TU_1561	165.59	2.89				1438218	1438745	-	160.88	0
TU_1562	109.93	16.87				1438933	1439231	-	113.37	1.74
TU_1563	93.94	3.64				1439601	1440079	-	85.56	2.61
TU_1564	43.8	5.3				1454124	1454523	-	1985.78	0
TU_1565	61.75	3.06				1486581	1486922	-	378.18	1.74
TU_1568	70.39	10.18				1500987	1501517	-	271.05	0
TU_1569	212.45	10.62				1502561	1502923	-	65.86	0.87
TU_1571	72.77	15.03				1502930	1503397	-	91.69	1.74
TU_1573	30.36	0.98				1514588	1515252	-	99.95	0
TU_1575	67.75	14.45				1517069	1517478	-	63.69	0.87
TU_1576	134.64	33.35				1517872	1518246	-	33.78	0
TU_1577	74.77	10.97				1530249	1530765	-	10.1	11.31
TU_1578	355.17	36.25				1545287	1545868	-	20.25	0
TU_1580	491.82	24.06				1548429	1548774	-	91.58	3.48
TU_1582	276.26	15.13				1561083	1561631	-	707.33	2.61
TU_1583	544.14	53.58				1593708	1594194	-	462.23	2.61
TU_1584	583.45	43.15				1596659	1597165	-	134.71	0.87
TU_1585	209.43	26.76				1659771	1660092	-	290.93	1.74
TU_1586	125.2	5.3				1667638	1667996	-	220.83	1.74
TU_1587	80.66	2.01				1678276	1678652	-	254.14	2.61
TU_1589	346.44	81.55				1680673	1680925	-	73.95	1.74
TU_1590	290.38	70.79				1690383	1690861	-	14.71	6.09
TU_1591	31.36	6.68				1693864	1694340	-	10.32	4.35
TU_1592	135.24	4.78				1710686	1711161	-	165.79	0.87
TU_1593	88.91	12.14				1738249	1738679	-	56.67	0
TU_1599	90.64	34.21				1745640	1746200	-	108.06	1.74
TU_1600	23.23	11.66				1749532	1749892	-	61.11	3.48
TU_1603	120.5	51				1753516	1753721	-	11.81	0.87
TU_1607	246.37	4.64				1763238	1763622	-	303.13	0
TU_1609	114.5	6.13				1802062	1802561	-	150.27	0.87
TU_1611	266.68	27.4				1803061	1803284	-	135.99	0.87
TU_1612	308.13	19.35				1803760	1804152	-	205.94	0
TU_1614	102.78	96.17				1812941	1813273	-	182.08	0
TU_1615	122.77	8.7				1830672	1830909	-	60.47	33.06
TU_1616	206.03	3.04				1833196	1833537	-	185.14	0.87
TU_1617	35.28	4.71				1835723	1836095	-	97.84	1.74
TU_1618	49.59	1.14				1837066	1837411	-	236.09	0.87
TU_1620	147.14	8.6				1837642	1838019	-	98.54	0
TU_1621	669.79	4.26				1858859	1859366	-	65.72	3.48
TU_1622	44.57	5.46				1870063	1870517	-	60.96	3.48
TU_1623	11.04	1.72				1874757	1875277	-	16.56	3.48
TU_1624	16.75	3.32				1905940	1906544	-	24.69	5.22
TU_1625	50.53	9.19				1908944	1909241	-	244.27	0.87
TU_1627	128.18	21.16				1924987	1925531	-	300.2	2.61
TU_1628	97.23	22.02				1937651	1938035	-	75.31	0
TU_1629	73.39	15.22				1957645	1958023	-	99.35	0
TU_1630	204.28	13.22				1972145	1972426	-	82.9	0.87
TU_1631	253.22	28.61				1975054	1975596	-	74.99	1.74
TU_1632	125.34	13.98				1993160	1993447	-	45.64	0.87
TU_1633	356.63	9.63				2014850	2015240	-	200.18	13.92
TU_1634	38.55	5.1				2026257	2026710	-	91.47	6.09
TU_1635	156.69	14.59				2039614	2039880	-	40.81	2.61
TU_1636	940.82	32.01				2040080	2040561	-	32.45	0.87
TU_1638	399.29	32.76				2050326	2050822	-	18.35	1.74
TU_1643	54.59	15.71				2057270	2057751	-	194.71	0.87
TU_1644	96.41	10.58				2058295	2058721	-	81.78	1.74
TU_1645	1969.12	71.79				2066298	2066663	-	63.85	0
TU_1648	867.7	38.33				2067315	2067736	-	155.26	0
TU_1653	127.12	2.96				2074536	2075028	-	311.36	1.74
TU_1654	50.49	19.89				2077518	2077941	-	97.88	7.83
TU_1655	609.79	15.75				2080205	2080657	-	25.19	1.74
TU_1656	533.38	42.58				2096779	2097129	-	2029.3	8.7
TU_1659	307.88	24.89				2105016	2105618	-	168.49	0
TU_1661	86.22	1.6				2106303	2106697	-	11.5	8.7
TU_1662	79.33	5.57				2123439	2123906	-	22.95	1.74
TU_1663	141.95	27.67				2127759	2128217	-	23.86	13.92
TU_1664	246.09	17.14				2128389	2128711	-	16.36	0
TU_1666	63.94	26.97				2129820	2130229	-	13.71	5.22
TU_1667	103.81	19.57				2148002	2148405	-	74.3	9.57
TU_1668	139.59	17.57				2160618	2161207	-	190.76	0
TU_1669	348.04	73.46				2189875	2190270	-	20.47	26.97
TU_1672	42.23	15.37				2202436	2202955	-	151.2	0
TU_1673	177.97	27.34				2204383	2204783	-	16.73	1.74
TU_1674	785.03	34.1				2220348	2220689	-	39.84	0
TU_1678	151.87	46.23				2230997	2231446	-	499.14	0
TU_1679	92.83	19.07				2231971	2232496	-	76.46	0.87
TU_1680	3138.5	26.96				2241952	2242340	-	240.88	0
TU_1681	27.17	6.24				2253719	2254139	-	17.36	9.57
TU_1682	63.54	7.49				2259801	2260170	-	24.72	1.74
TU_1683	210.06	8.4				2263398	2263939	-	82.35	0.87
TU_1685	11.44	2.21				2264244	2264908	-	22.18	0
TU_1686	103.37	16.93				2279135	2279477	-	355.78	0.87
TU_1687	39.3	6.71				2282137	2282467	-	110.41	2.61
TU_1688	41.38	4.17				2336705	2337076	-	10.2	4.35
TU_1689	155.62	10.93				2337250	2337750	-	102.12	16.53
TU_1690	160.46	20.46				2342087	2342359	-	40.57	0
TU_1693	329.18	29.73				2364927	2365383	-	11.3	7.83
TU_1696	109.23	13.6				2373950	2374359	-	100.24	26.1
TU_1697	244.35	51.35				2389487	2390137	-	133.98	1.74
TU_1699	124.31	12.65				2435048	2435442	-	57.84	17.4
TU_1700	60.87	3.17				2438002	2438383	-	89.18	0.87
TU_1701	138.72	17.59				2438411	2438906	-	16.64	0
TU_1702	469.37	23.65				2448953	2449450	-	69.96	2.61
TU_1703	554.02	23.31				2459017	2459301	-	444.24	2.61
TU_1704	173.99	19.01				2459917	2460326	-	452.93	0.87
TU_1705	234.78	3.49				2468148	2468513	-	87.07	13.92
TU_1706	250.28	8.26				2470975	2471364	-	132.98	0
TU_1708	140.1	10.28				2472879	2473397	-	55.79	18.27
TU_1711	138.31	0.53				2478326	2478713	-	73.2	6.96
TU_1715	17.77	0.69				2484729	2485104	-	165.19	1.74
TU_1716	67.45	3.66				2497888	2498383	-	163.84	27.84
TU_1717	15.43	2.65				2498989	2499398	-	50.47	0
TU_1718	113.81	4.43				2500832	2501123	-	53.67	0
TU_1719	119	13.88				2506296	2506710	-	42.76	1.74
TU_1720	104.39	32.71				2513901	2514345	-	92.91	0
TU_1721	62.18	32.41				2516112	2516416	-	13.17	4.35
TU_1722	405.81	7.78				2517303	2517749	-	814.33	5.22
TU_1724	645.09	76.31				2520182	2520753	-	1100.3	0.87
TU_1727	947.71	71.99				2557327	2557733	-	54.37	1.74
TU_1728	203.98	12.18				2560244	2560697	-	15.99	0.87
TU_1729	266.35	17.58				2561805	2562188	-	261.38	0.87
TU_1730	29.1	8.82				2567504	2567852	-	67.51	3.48
TU_1731	10.46	4.16				2567857	2568118	-	67.58	1.74
TU_1732	114.23	2.57				2584328	2584645	-	25.44	3.48
TU_1733	119.31	17.4				2584686	2585012	-	13.78	7.83
TU_1734	96.73	10.64				2600183	2600680	-	50.07	1.74
TU_1735	116.93	19.99				2610909	2611514	-	60.75	0
TU_1736	234.06	57.94				2624438	2624947	-	25.57	5.22
TU_1739	48.19	5.15				2688774	2689169	-	73.16	0
TU_1740	55.47	26.74				2698490	2698853	-	58.11	0
TU_1741	549.95	40.57				2765975	2766351	-	201.81	6.96
TU_1742	314.83	44.98				2774624	2775255	-	47.03	1.74
TU_1743	370.76	25.68				2827383	2827864	-	58.49	0
TU_1744	135.37	10.2				2881537	2882064	-	93.24	1.74
TU_1745	199.1	13.09				2884540	2885034	-	74.03	0
TU_1746	34.51	5.33				2886233	2886572	-	31.98	4.35
TU_1748	656.83	38.21				2901226	2901777	-	12.35	2.61
TU_1749	501.28	35.54				2925582	2926026	-	166.75	0
TU_1750	986.42	57.68				2955104	2955562	-	1322.59	4.35
TU_1751	41.93	7.1				2967891	2968295	-	21.29	2.61
TU_1752	20.14	10.46				2971079	2971495	-	13.41	0
TU_1756	105.61	4.05				2981577	2982097	-	70.74	5.22
TU_1758	146.18	31.2				2989981	2990375	-	26.8	0
TU_1759	612.23	14.9				3020762	3021179	-	148.47	3.48
TU_1761	1394.32	61.64				3025711	3026344	-	32.69	2.61
TU_1762	133.06	7.88				3027215	3027644	-	42.64	23.49
TU_1765	75.1	24.57				3034732	3035011	-	88.37	2.61
TU_1766	305.43	7.6				3035054	3035676	-	24.77	0
TU_1767	168.78	95.21				3062849	3063209	-	80.86	18.27
TU_1768	58.78	1.82				3063757	3064306	-	27.44	3.48
TU_1769	101.61	32.39				3074647	3074917	-	11.21	0
TU_1770	41.63	1.27				3095626	3096042	-	12.86	0
TU_1771	184.46	27.84				3162281	3162535	-	29.18	3.48
TU_1772	98.26	21.19				3186191	3186644	-	10.7	1.74
TU_1773	83.52	5.22				3243099	3243462	-	1455.65	1.74
TU_1775	461.87	47.69				3250551	3251029	-	223.31	9.57
TU_1777	188.25	21.54				3255231	3255745	-	22.81	0.87
TU_1778	6274.95	25.92				3266830	3267147	-	23.99	0
TU_1779	24.64	4.96				3268397	3268722	-	204.79	0.87
TU_1780	570.19	30.93				3271212	3271574	-	224.87	0
TU_1781	1573.89	88.42				3273788	3274281	-	107.41	1.74
TU_1782	705.18	41.95				3284940	3285372	-	247.43	0.87
TU_1783	366.56	7.7				3285880	3286278	-	117.38	1.74
TU_1784	356.35	6.45				3286493	3287204	-	167.01	3.48
TU_1785	1843.03	48.01				3287993	3288346	-	50.22	0.87
TU_1786	371.93	19.61				3290041	3290503	-	21.86	1.74
TU_1787	303.06	26.06				3304438	3304646	-	301.78	0
TU_1788	228.25	22.73				3309631	3310120	-	48.22	2.61
TU_1789	498.8	62.99				3315510	3316146	-	227.44	0.87
TU_1790	170.66	7.86				3351637	3352031	-	47.42	0.87
TU_1791	147.56	9.27				3352040	3352304	-	40.88	11.31
TU_1792	1894.62	18.7				3419780	3420393	-	27.66	0.87
TU_1795	183.99	6.82				3425513	3425835	-	45.06	0.87
TU_1796	942.51	10.9				3426041	3426488	-	13.78	15.66
TU_1798	621.71	15.74				3449345	3449841	-	21.34	0
TU_1799	310.46	46.34				3455450	3455806	-	18.48	0
TU_1801	147.88	7.25				3463992	3464437	-	105.49	0
TU_1803	245.44	22.63				3482098	3482849	-	25	160.95
TU_1804	64.86	49.81				3486576	3486910	-	32.17	0.87
TU_1805	181.71	25.07				3488631	3489159	-	31.13	0.87
TU_1806	48.53	13.82				3492498	3492892	-	2046.83	5.22
TU_1807	14.66	7.98				3501654	3502079	-	2042.96	6.09
TU_1808	79.41	10.28				3504291	3504699	-	94.73	2.61
TU_1810	193.31	93.01				3504787	3505277	-	36.98	4.35
TU_1812	892.78	71.28				3512501	3512799	-	66.12	0
TU_1816	80.73	7.79				3537044	3537387	-	19.2	3.48
TU_1817	125.69	58.26				3592047	3592503	-	33.32	1.74
TU_1820	29.54	3.97				3599848	3600218	-	229.96	5.22
TU_1821	401.27	71.58				3651439	3651908	-	774.8	2.61
TU_1824	171.53	29.72				3677030	3677450	-	34.1	0.87
TU_1827	136.92	31.42				3681649	3682027	-	25.56	2.61
TU_1828	101.35	26.94				3698214	3698626	-	99.96	9.57
TU_1829	47.91	23.54				3707051	3707373	-	32.4	0
TU_1830	45.52	10.87				3715068	3715574	-	35.67	0
TU_1831	32.99	6.34				3717934	3718362	-	29.68	1.74
TU_1832	62.71	8.25				3727303	3727644	-	178.82	0.87
TU_1833	71.11	6.12				3786193	3786637	-	60.01	8.7
TU_1834	282.13	10.89				3805045	3805565	-	108.4	31.32
TU_1836	51.25	3.34				3817018	3817360	-	25.14	0.87
TU_1838	232.25	7.73				3847455	3847818	-	251.17	4.35
TU_1839	144.55	8.27				3857311	3857755	-	84.49	0
TU_1840	162.1	15.1				3897347	3897733	-	44.27	1.74
TU_1841	139.61	27.57				3903815	3904282	-	162.06	0.87
TU_1842	106.97	11.07				3909054	3909565	-	75.97	0.87
TU_1843	444.27	25.53				3922893	3923256	-	29.5	1.74
TU_1844	287.98	50.99				3957606	3957824	-	31.23	91.35
TU_1846	650.28	41.5				3976654	3976995	-	25.53	0
TU_1847	524.5	36				3987048	3987408	-	166.32	3.48
TU_1849	108.24	14.85				4025962	4026403	-	621.15	0.87
TU_1850	39.39	2.57				4027728	4028145	-	58.94	2.61
TU_1851	282.21	14.25				4071594	4072020	-	242.86	0.87
TU_1852	54.97	12.44				4082986	4083199	-	177.49	20.01
TU_1853	114.56	7.1				4108973	4109355	-	20.56	1.74
TU_1854	47.88	11.19				4109514	4109886	-	19.27	3.48
TU_1855	43.1	2.32				4116197	4116515	-	442.01	0.87
TU_1857	18.64	11.39				4119967	4120359	-	772.82	6.09
TU_1859	102.3	5.29				4125565	4125975	-	67.19	11.31
TU_1860	49.06	6.37				4130624	4131025	-	158.96	0.87
TU_1861	55.45	36.58				4132598	4132981	-	28.7	2.61
TU_1862	225.41	65.14				4162780	4163199	-	194.1	0.87
TU_1863	33.77	33.66				4171089	4171526	-	269.85	9.57
TU_1864	25.29	3.26				4171863	4172250	-	111.25	0
TU_1865	162.35	4.55				4187493	4187792	-	35.74	5.22
TU_1866	104.74	5.42				4187797	4188135	-	83.95	0.87
TU_1867	31.35	1.45				4225621	4226059	-	42.93	4.35
TU_1868	46.74	32.17				4231039	4231501	-	34.3	0
TU_1869	190.19	20.36				4236374	4236885	-	41.47	0.87
TU_1870	31.18	10.45				4246670	4246919	-	62.52	1.74
TU_1871	32.3	13.24				4249854	4250636	-	24.6	21.75
TU_1872	332.13	11.8				4252106	4252467	-	17.17	0
TU_1873	73.67	5.01				4273849	4274126	-	299.3	6.09
TU_1874	71.26	22.39				4274097	4274515	-	234.26	6.96
TU_1876	114.39	3.89				4275266	4275712	-	170.36	3.48
TU_1877	35.11	0.9				4276954	4277342	-	27.3	1.74
TU_1879	278.31	48.24				4277714	4278158	-	10.94	2.61
TU_1880	229.97	13.51				4286599	4287102	-	415.11	0.87
TU_1881	244.39	29.62				4309362	4309740	-	60.39	1.74
TU_1882	18.06	5.06				4336531	4336863	-	83.45	3.48
TU_1883	249.87	7.02				4344884	4345237	-	256.54	1.74
TU_1886	130.34	63.1				4345035	4345651	-	277.23	0.87
TU_1887	84.08	9.57				4351312	4351657	-	262.05	2.61
TU_1888	52.21	1.9				4354958	4355388	-	87.61	0.87
TU_1896	857.88	19.52				4395035	4395580	-	33.14	0.87
TU_1897	338.4	79.73				4397087	4397737	-	34.47	0.87
TU_1898	170.5	51.6				4399666	4400152	-	82.16	1.74
TU_1901	168.11	20.86				4400745	4401068	-	31.99	0.87
TU_1902	314.65	14.08				37	437	-	65.77	2.61
TU_1903	124.58	12.41				1878	2309	-	288.34	2.61
TU_1904	221.81	11.58				2773	3056	-	139.12	0
TU_1906	29.88	1.96				70284	70713	-	86.17	0
TU_1907	19.5	1.85				80845	81095	-	198.57	0.87
TU_1909	73.62	4.15				81463	81884	-	138.57	1.74
TU_1910	689.1	23.4				88813	89155	-	755.21	0.87
TU_1914	23.77	1.8				97039	97321	-	311.71	0
TU_1916	66.79	16.63				134721	134978	-	29.59	0.87
TU_1918	91.64	24.97				166345	166661	-	42.84	0
TU_1919	29.07	1.07				202403	202826	-	54.97	0.87
TU_1920	83.08	11.82				202748	203047	-	87.22	4.35
TU_1921	127.38	3.89				219183	219743	-	206.19	6.09
TU_1925	388.32	18.35				221948	222390	-	844.32	0
TU_1926	102.24	16.66				223345	223650	-	77.96	0
TU_1927	105	1.52				236550	236760	-	37.48	10.44
TU_1929	988.65	82.35				309845	310264	-	45.66	38.28
TU_1931	114.8	10.88				363985	364370	-	313.16	0
TU_1933	194.3	14.52				418336	418889	-	27.28	9.57
TU_1934	31.59	5.31				484412	484953	-	33.43	1.74
TU_1935	70.19	26.27				502462	502753	-	35.28	0
TU_1937	705.28	48.97				571224	571594	-	56.33	1.74
TU_1938	269.91	30.43				590520	590807	-	87.9	0
TU_1939	255.29	24.92				600990	601339	-	373.32	0.87
TU_1940	235.75	58.84				609807	610216	-	77.3	0.87
TU_1942	281.2	28.97				612949	613326	-	173.93	0
TU_1944	845.91	62.44				643302	643832	-	10.9	0
TU_1945	227.5	52.53				644506	644837	-	30.39	0
TU_1946	161.49	11.31				734024	734416	-	1160.68	0.87
TU_1948	20.84	7.2				770963	771464	-	48.84	0
TU_1950	411.95	47.83				784446	784723	-	795.53	1.74
TU_1951	502.25	81.77				794696	795039	-	196.76	0
TU_1952	231.77	77.57				814653	814979	-	683.68	0
TU_1953	76.99	19.78				816589	816838	-	314.48	2.61
TU_1954	31.5	24.23				825353	825893	-	232.77	17.4
TU_1955	64.58	13.48				937943	938242	-	14.64	81.78
TU_1956	203.47	44.48				1024849	1025207	-	21.97	0.87
TU_1957	353.99	23.82				1073556	1074109	-	106.08	0.87
TU_1958	187.09	9.36				1106073	1106352	-	42.12	0
TU_1959	136.43	13.03				1127653	1128057	-	279.97	0
TU_1960	57.3	9.04				1183624	1183872	-	230.78	0.87
TU_1961	200.79	24.56				1288924	1289531	-	337.22	1.74
TU_1962	81.58	4.6				1320880	1321264	-	88.08	3.48
TU_1963	297.35	22.89				1364445	1364936	-	716.39	0.87
TU_1964	311.06	44.94				1371399	1371772	-	12.81	24.36
TU_1965	1083.8	95.09				1449461	1449902	-	150.08	0
TU_1967	10.71	2.49				1530832	1531329	-	14.16	2.61
TU_1968	75.53	3.9				1557416	1557658	-	74.09	0.87
TU_1969	515.77	38.11				1576858	1577274	-	139.17	0
TU_1973	196.62	4.78				1639038	1639668	-	30.96	6.09
TU_1974	111.96	28.65				1735694	1736006	-	5127.74	0.87
TU_1975	347.53	13.89				1737875	1738223	-	49.37	0
TU_1976	403.7	43.55				1747357	1747745	-	162.58	2.61
TU_1977	343.79	13.98				1799764	1800102	-	277.25	1.74
TU_1980	192.45	18.06				1831291	1831728	-	57.88	0.87
TU_1981	340.46	97.75				1859029	1859771	-	56.85	2.61
TU_1982	124.31	11.76				1901361	1901779	-	196.02	0
TU_1983	236.32	42.16				1976579	1976987	-	18.68	1.74
TU_1984	70.78	8.66				2060946	2061180	-	34.25	40.89
TU_1985	195.44	86.11				2069914	2070443	-	32.88	4.35
TU_1986	231.73	15.68				2077512	2077954	-	97.41	6.96
TU_1987	311.38	49.46				2099255	2099573	-	24.91	0
TU_1989	120.45	12.84				2101304	2101647	-	26.67	8.7
TU_1991	113.19	67.87				2124695	2125096	-	50.9	81.78
TU_1993	50.45	5.62				2160712	2160982	-	208.62	0
TU_1995	224.73	11.66				2175867	2176357	-	73.89	1.74
TU_1996	30	6.63				2201725	2202118	-	312.07	0
TU_1997	48.77	10.9				2226803	2227088	-	54.52	4.35
TU_1998	66.44	10.02				2252027	2252450	-	14.17	18.27
TU_2000	140.91	12.73				2263398	2263635	-	87.27	2.61
TU_2001	193.31	7.54				2335953	2336457	-	12.96	0
TU_2002	51.47	2.02				2365000	2365376	-	10.34	8.7
TU_2003	172.85	11.7				2368072	2368455	-	138.48	3.48
TU_2004	111.75	12.97				2373963	2374391	-	96.69	26.1
TU_2005	140.25	16.59				2381111	2381396	-	135.95	1.74
TU_2007	136.18	2.39				2389554	2389954	-	130.35	1.74
TU_2008	23.61	2.62				2433085	2433481	-	125.18	15.66
TU_2009	163	8.18				2497940	2498381	-	156.46	30.45
TU_2010	142.15	17.94				2516101	2516682	-	16.01	2.61
TU_2011	74.67	4.33				2559713	2560000	-	37.07	0
TU_2013	21.17	1				2563150	2563538	-	589.99	0.87
TU_2014	24.16	0.28				2604393	2604743	-	129.8	1.74
TU_2015	103.83	17.96				2624001	2624433	-	36.89	13.05
TU_2016	110.81	5.22				2680691	2681474	-	188.82	3.48
TU_2017	49.12	7.95				2774631	2774992	-	46.39	2.61
TU_2018	197.97	9.21				2860647	2861083	-	206.04	8.7
TU_2021	136.84	17.43				2865566	2865830	-	37.38	0.87
TU_2022	454.44	23.62				3018333	3018873	-	515.12	1.74
TU_2023	56.93	9.19				3019399	3019768	-	269.38	11.31
TU_2024	580.58	21.34				3022596	3022880	-	1852.39	0.87
TU_2026	435.63	2.3				3063898	3064295	-	25.54	5.22
TU_2027	24.16	3.54				3166708	3167070	-	85.05	0
TU_2028	166.8	8.04				3254250	3254769	-	26.71	0
TU_2029	61.09	0.84				3275655	3276053	-	23.09	8.7
TU_2031	115.29	27.04				3286575	3286848	-	131.69	0.87
TU_2032	31.29	1.95				3317663	3318014	-	19.2	0
TU_2034	64.13	5.71				3341084	3341422	-	40.5	0
TU_2035	194.35	10.27				3356427	3356943	-	18.92	35.67
TU_2036	58.34	2.15				3431151	3431470	-	19.74	3.48
TU_2037	493.33	4.5				3446832	3447262	-	23.19	2.61
TU_2040	227.27	16.55				3482889	3483210	-	164.73	0
TU_2041	320.46	11.89				3485644	3485926	-	94.51	1.74
TU_2042	68.66	8.09				3489892	3490378	-	29.05	1.74
TU_2043	117.91	9.21				3507106	3507470	-	426.65	0
TU_2044	381.22	40.87				3594947	3595606	-	113.17	2.61
TU_2045	266.16	4.96				3611191	3611483	-	59.58	8.7
TU_2046	422.63	23.43				3655451	3656064	-	70.86	2.61
TU_2047	31.93	2.71				3659992	3660423	-	235.78	6.09
TU_2048	143.84	23.39				3664062	3664475	-	135.75	0
TU_2049	111.25	5.51				3785978	3786291	-	50.66	5.22
TU_2050	56.33	8.8				3801027	3801630	-	15.64	1.74
TU_2051	22.93	4.41				3872796	3873030	-	155.92	6.96
TU_2052	104.51	11.6				3960967	3961343	-	1207.24	2.61
TU_2053	11.14	1.26				3977093	3977429	-	26.44	0
TU_2054	406.51	29.72				3978311	3978544	-	63.15	0
TU_2055	24.23	6.29				3998497	3998906	-	22.83	2.61
TU_2056	21.5	8				4028750	4029137	-	51.97	13.05
TU_2057	258.1	12.84				4035274	4035876	-	64.87	0.87
TU_2058	316.5	17.98				4069803	4070185	-	44.4	0
TU_2059	478.33	10.19				4125979	4126290	-	67.91	8.7
TU_2060	254.15	9.55				4170574	4170898	-	125.89	0.87
TU_2062	31.2	8.55				4187278	4187623	-	11.22	4.35
TU_2064	329.62	22.58				4209281	4209569	-	294.46	1.74
TU_2065	701.22	54.34				4228475	4228821	-	63.73	0
TU_2067	866.35	45.16				4228939	4229446	-	225.88	0
TU_2068	28.87	2.8				4229341	4229933	-	82.19	4.35
TU_2071	393.24	21.18				4230377	4230790	-	12.95	2.61
TU_2072	85.03	11.97				4235707	4236184	-	99.93	0
TU_2074	296.29	22.76				4274529	4274901	-	102.49	18.27
TU_2075	272.8	1.74				4299990	4300200	-	152.11	0
TU_2076	452.73	30.16				4300911	4301366	-	45.64	1.74
TU_2077	126.83	6.57				4313194	4313948	-	116.71	1.74
TU_2078	88.69	4.02				4341468	4341858	-	245.44	7.83
TU_2079	394	13.15				4353637	4354013	-	41	3.48
TU_2080	138.75	22.02				4354342	4354652	-	126.36	0.87
TU_2082	117.8	12.56				4396553	4397175	-	45.31	4.35
TU_2083	161	6.75				4397394	4398000	-	33.15	7.83
TU_2085	11.65	3.34				4399164	4399569	-	51.79	3.48
TU_2088	22.84	0.48				80017	80402	-	58.5	9.57
TU_2089	38.4	2.67				107308	107721	-	11.14	0.87
TU_2090	156.11	12.57				587778	588147	-	80.25	1.74
TU_2091	53.41	14.97				592849	593129	-	821.72	3.48
TU_2092	245.63	2.59				670897	671160	-	86.2	1.74
TU_2094	44.65	6.72				1097290	1097749	-	380.88	2.61
TU_2095	246.24	10.45				1131730	1132186	-	555.69	2.61
TU_2096	26	1.59				1514778	1515063	-	106.74	0
TU_2097	47.77	1.01				1993932	1994454	-	15.43	2.61
TU_2102	58.13	3.7				2117354	2117669	-	66.92	0
TU_2104	229.41	21.22				2448990	2449373	-	68.6	1.74
TU_2105	96.5	8.45				2584709	2584976	-	14.17	9.57
TU_2106	271.37	14.56				2690499	2691065	-	59.28	2.61
TU_2107	951.7	19.32				2919157	2919609	-	120.71	2.61
TU_2108	97.39	11.31				3431107	3431725	-	17.02	11.31
TU_2112	1120.51	77.17				3446841	3447322	-	23.38	2.61
TU_2114	105.78	7.94				3504829	3505144	-	37.79	6.09
TU_2115	131.4	4.62				3680045	3680365	-	53.46	48.72
TU_2116	145.31	8.82				3805045	3805433	-	110.49	41.76
TU_2117	121.26	30.95				3805920	3806330	-	48.83	0.87
TU_2118	40.02	4.99				3835039	3835367	-	2877.52	4.35
TU_2119	17.13	1.16				3857627	3858146	-	88.62	0.87
TU_2120	152.16	5.64				4034987	4035562	-	69.47	0
TU_2121	211.17	6.38				4134355	4134677	-	95.62	0.87
TU_2122	86.34	25.69				4171157	4171503	-	244.11	11.31
TU_2123	86.5	1.88				4397409	4398051	-	31.75	7.83
TU_2124	33.78	1.2				1272	1774	-	26.71	4.35
TU_2125	25.56	3.09				7038	7254	-	414.86	0.87
TU_2126	49.45	4.23				10935	11188	-	159.76	1.74
TU_2127	38.76	8.23				11217	11693	-	19.01	3.48
TU_2128	76.48	9.78				34292	34667	-	11.11	0
TU_2129	257.11	31.11				38139	38592	-	11.02	0.87
TU_2130	448.78	75.79				57208	57601	-	67.89	0
TU_2132	66.97	1.83				89172	89504	-	775.38	0
TU_2133	175.62	14.35				97593	97879	-	199.99	0
TU_2135	95.26	19.08				113721	114237	-	23.64	0
TU_2136	161.9	41.23				134024	134379	-	76.14	0
TU_2137	87.42	1.94				151132	151473	-	171.57	0
TU_2138	18.32	6.73				163319	163809	-	55.71	0
TU_2139	205.27	13.76				164046	164386	-	41.02	0.87
TU_2140	31.75	3.17				170573	171164	-	460.66	0.87
TU_2141	115.43	1.06				184524	185197	-	47.77	3.48
TU_2142	51.97	8.58				195638	196284	-	48.61	0
TU_2143	57.23	3.49				197761	198210	-	43.8	0
TU_2145	1582.4	34.69				199983	200277	-	59.83	0.87
TU_2146	661.88	11.24				202831	203411	-	72.7	3.48
TU_2147	665.51	28.85				204320	204679	-	60.09	0.87
TU_2148	51.76	4.56				204756	205423	-	81.47	1.74
TU_2149	410.2	22.59				208325	208733	-	386.59	0.87
TU_2150	162.15	7.34				214129	214578	-	110.17	0
TU_2151	94.87	12.16				223355	223637	-	74.69	0.87
TU_2152	45.13	6.85				223986	224415	-	124.85	0.87
TU_2155	59.3	30.17				296120	296563	-	190.53	0.87
TU_2156	108.96	11.56				303013	303433	-	99.37	0
TU_2157	93.33	4.63				305180	305537	-	27.71	0
TU_2159	668.28	45.53				324744	325232	-	209.84	1.74
TU_2160	398.89	42.11				341472	342075	-	469.83	31.32
TU_2161	79.89	28.11				363079	363785	-	1207.22	0
TU_2162	90.17	5.38				381509	381981	-	38.16	0
TU_2163	36.84	23.82				387141	387495	-	28.73	0
TU_2164	10.86	3.17				388377	389141	-	70.88	0
TU_2165	770.54	81.45				396440	396850	-	18.31	0.87
TU_2168	146.8	13.44				400932	401305	-	133.84	2.61
TU_2169	238.53	39.04				411233	411611	-	558.61	1.74
TU_2170	211.82	15.8				411857	412280	-	379.92	3.48
TU_2171	218.07	25.63				440093	440605	-	13.91	1.74
TU_2174	68.39	1.79				442396	442714	-	257.93	0
TU_2175	110.99	3.14				462553	462997	-	26.82	0
TU_2177	13.57	1.6				465694	466011	-	15.99	0
TU_2178	111.78	31.07				484078	484480	-	39.79	0.87
TU_2180	289.48	34.17				505063	505679	-	301.45	0.87
TU_2182	41.87	2.55				518943	519398	-	625.84	0
TU_2183	234.98	6.21				521846	522222	-	70.45	1.74
TU_2184	78.84	16.08				544464	544730	-	19.38	1.74
TU_2186	123.19	7.75				551868	552312	-	371.76	6.96
TU_2187	30.49	2.07				556408	556667	-	706.15	0.87
TU_2188	236.68	0.86				567052	567361	-	164.22	0
TU_2189	367.99	2.83				572162	572736	-	608.15	2.61
TU_2192	256.27	33.56				575082	575341	-	968.95	2.61
TU_2193	1676.32	19.06				588265	588650	-	85.42	0
TU_2196	84.57	7.67				590134	590422	-	138.67	0
TU_2197	75.64	4.46				590525	590985	-	79.86	0.87
TU_2198	41.31	9.65				592287	592678	-	195.65	0.87
TU_2199	1277.04	41.47				593472	593869	-	211.03	11.31
TU_2200	181.07	39.34				599809	600503	-	170.06	0
TU_2201	38.09	1.13				599933	600379	-	103.09	0
TU_2203	59.81	6.33				607290	607667	-	160.67	3.48
TU_2204	104.51	2.78				609046	609768	-	61.73	0
TU_2205	169.18	34.05				613618	614035	-	24.31	0.87
TU_2206	206.66	19.03				617574	617904	-	159.59	0
TU_2208	681.76	75.92				645263	645685	-	36.55	0.87
TU_2209	424.27	63.83				649333	649752	-	68.25	2.61
TU_2211	3431.55	60.2				658618	659055	-	106.2	0
TU_2213	643.39	23.48				660360	660728	-	304.13	0
TU_2214	261.41	24.55				732387	732813	-	557.22	2.61
TU_2217	240.96	43.38				750290	750927	-	54.71	0
TU_2218	150.19	8.27				751144	751526	-	53.85	0
TU_2219	288.35	48.09				767130	767556	-	370.94	29.58
TU_2220	123.95	14.12				786569	787047	-	92.37	0.87
TU_2221	163.56	10.7				788340	788638	-	98.04	0.87
TU_2222	32.25	0.79				793696	794003	-	148.79	0
TU_2224	157.18	4.62				798740	799321	-	28.9	0.87
TU_2225	104.2	14.56				802038	802783	-	1106.08	0.87
TU_2228	279.82	35.11				825313	826043	-	230.04	13.05
TU_2229	364.19	58.23				827800	828230	-	16.88	0
TU_2230	453.95	30.1				831079	831606	-	28.91	0
TU_2231	22.68	6.11				831989	832405	-	100.42	0
TU_2233	196.03	12.74				903012	903379	-	181.36	0
TU_2235	290.77	28.18				911952	912716	-	97.05	5.22
TU_2236	202.01	29.57				941204	941664	-	56.36	0.87
TU_2238	405.57	90.01				979944	980222	-	37.93	3.48
TU_2239	164.26	39.05				984431	984816	-	129.04	0
TU_2240	131.78	35.32				987130	987421	-	99.87	0.87
TU_2241	404.94	15.36				999723	1000406	-	181.87	9.57
TU_2242	26.39	1.73				1023946	1024367	-	11.63	1.74
TU_2243	40.09	2.09				1044282	1044508	-	72.99	0
TU_2244	20.76	2.58				1062903	1063296	-	180.66	0.87
TU_2245	14.88	5.46				1065265	1065978	-	584.53	0
TU_2246	51.71	6.08				1066427	1066770	-	133.94	0
TU_2247	107.16	36.2				1067169	1067540	-	70.07	1.74
TU_2248	145.72	10.6				1067432	1068028	-	61.52	0.87
TU_2249	95.55	10.45				1068209	1068796	-	58.63	1.74
TU_2250	212.09	6.99				1069290	1069740	-	75.31	0.87
TU_2251	259.14	24.8				1072979	1073312	-	36.03	0.87
TU_2252	10.1	0.43				1079645	1080021	-	437.94	0
TU_2255	387.53	54.26				1092816	1093195	-	23.46	0
TU_2256	979.7	41.48				1099229	1099617	-	429.62	0
TU_2258	151.51	47.7				1110292	1110522	-	390.15	0.87
TU_2259	58.16	12.92				1110534	1110989	-	336.21	0.87
TU_2261	76.72	10.83				1113283	1113583	-	325.4	0.87
TU_2263	90.39	10.64				1113603	1113869	-	91.81	1.74
TU_2264	46.24	5.49				1131696	1132450	-	465.4	1.74
TU_2266	156.1	6.74				1140328	1140619	-	36.45	0
TU_2267	75.53	13.76				1142141	1142605	-	27.43	0.87
TU_2268	259.61	65.63				1155239	1155569	-	19.02	0
TU_2273	77.43	11.97				1202936	1203254	-	135.68	2.61
TU_2275	232.54	31.39				1221115	1221623	-	159.35	0
TU_2276	31.18	33.1				1275559	1276161	-	28.98	19.14
TU_2278	125.96	15.86				1286752	1287079	-	80.66	0
TU_2279	1936.44	93.07				1290024	1290632	-	284.69	0.87
TU_2280	132.17	4.09				1292931	1293244	-	116.99	0.87
TU_2281	239.44	51.69				1294596	1294984	-	49.8	0.87
TU_2282	418.51	8.9				1296265	1296738	-	114.11	1.74
TU_2283	178.84	8.63				1304263	1304573	-	54.27	12.18
TU_2284	25.16	3.31				1308914	1309262	-	1941.99	0
TU_2287	112.63	4.07				1321306	1321900	-	146.91	0
TU_2288	156.87	5.08				1336312	1336639	-	97.23	0.87
TU_2289	68	5.19				1340370	1340614	-	7349.57	0
TU_2290	41.22	3.63				1351998	1352209	-	165.44	0
TU_2295	325.11	8.72				1366638	1367023	-	358.16	0.87
TU_2296	195.61	11.31				1371208	1371501	-	20.45	24.36
TU_2298	440.61	12.73				1378238	1378750	-	60.65	0
TU_2299	251.69	5.7				1387109	1387553	-	41.22	8.7
TU_2300	308.46	19.18				1437508	1437937	-	171.18	0.87
TU_2301	47.64	8.21				1446492	1447024	-	154.72	0
TU_2302	108.63	5.01				1459666	1460069	-	733.14	0.87
TU_2303	102.31	3.89				1464996	1465349	-	363.2	0
TU_2305	317.44	27.95				1466682	1467025	-	400.68	1.74
TU_2306	2423.16	19.18				1495179	1495691	-	73.56	0
TU_2307	152.59	4.24				1505963	1506364	-	474.46	0
TU_2308	116.53	10.25				1509322	1509789	-	527.03	0.87
TU_2309	13.49	1.57				1514238	1514710	-	112.74	0
TU_2312	55.67	4.99				1531980	1532332	-	51.72	16.53
TU_2313	29.39	11.26				1538396	1538883	-	27.07	0
TU_2314	58.21	12.7				1546646	1547055	-	23.18	0
TU_2315	253.65	21.05				1560957	1561389	-	11.33	1.74
TU_2316	202.97	34.37				1562114	1562784	-	511.5	0
TU_2317	282.61	19.93				1564682	1565095	-	611.18	0
TU_2319	302.17	82.24				1566234	1566601	-	227.38	0.87
TU_2320	181.43	4.57				1582336	1582780	-	90.68	0
TU_2323	191.06	22.5				1588879	1589453	-	42.87	2.61
TU_2325	268.14	40.46				1593691	1594031	-	543.41	1.74
TU_2326	129.71	61.54				1595388	1595990	-	75.2	0
TU_2327	121.83	49.85				1600434	1600924	-	28.3	0.87
TU_2328	373.69	18.3				1609769	1610068	-	11.35	0.87
TU_2330	433.44	13.11				1613349	1614079	-	214.96	0
TU_2331	104.55	3.89				1616452	1616780	-	27.22	1.74
TU_2333	201	29.73				1658284	1658660	-	31.72	3.48
TU_2334	443.1	98.67				1658793	1659591	-	81.2	0.87
TU_2335	367.33	74.37				1670974	1671313	-	241.22	0
TU_2337	380.08	15.31				1679933	1680468	-	22.87	0
TU_2342	463.67	26.34				1691334	1691881	-	37.09	0.87
TU_2343	124.01	5.4				1701281	1701608	-	42.58	0
TU_2345	340.07	49.66				1732109	1732573	-	17.77	0
TU_2346	205.18	3.35				1734775	1735294	-	61.28	0.87
TU_2347	226	79.6				1742885	1743278	-	195.04	0
TU_2348	85.67	3.98				1748325	1748769	-	51.59	0.87
TU_2349	101.03	5.81				1753611	1754113	-	15.58	0.87
TU_2350	65.85	19.31				1761026	1761418	-	55.11	0
TU_2351	278.57	4.3				1761812	1762537	-	34.04	0
TU_2352	192.72	13.09				1763246	1763633	-	305.79	0
TU_2353	247.81	11.31				1794824	1795169	-	616.27	1.74
TU_2354	261.86	18.95				1796746	1797151	-	206.45	5.22
TU_2355	47.53	2.24				1803801	1804410	-	221.07	0.87
TU_2356	113.56	35.53				1809051	1809347	-	86.43	0
TU_2357	663.56	37.87				1814393	1814755	-	71.61	0
TU_2358	459.31	18.57				1818106	1818477	-	91.43	0
TU_2359	2287.22	83.25				1828250	1828610	-	734.4	0
						1831321	1831836	-	54.11	0.87
						1846122	1846445	-	99.46	6.09
						1856921	1857396	-	127.55	0
						1858018	1858636	-	124.89	1.74
						1860248	1860658	-	37.83	0
						1891666	1892180	-	33.31	0
						1904292	1904817	-	24.24	0
						1905899	1906304	-	14.05	6.96
						1909693	1910138	-	164.62	0
						1921101	1921488	-	34.07	0
						1922149	1922623	-	153.42	0
						1934895	1935260	-	376.48	0
						1939298	1939578	-	69.4	0
						1970612	1970958	-	75.48	0
						1972145	1972703	-	64.82	0
						1973073	1973494	-	13.94	0
						2004466	2004857	-	74.27	0.87
						2018806	2019311	-	232.99	0.87
						2025961	2026252	-	82.32	5.22
						2027053	2027553	-	270.04	0
						2027933	2028222	-	118.6	0
						2030680	2031076	-	1184.61	5.22
						2034055	2034432	-	107.78	2.61
						2051583	2052063	-	10.41	0
						2052137	2052506	-	18.27	0
						2056493	2057034	-	63.44	0.87
						2059714	2059968	-	36.77	0
						2066867	2067331	-	150.76	0
						2069019	2069532	-	92.08	16.53
						2074062	2074405	-	330.76	0.87
						2074483	2075238	-	348.16	1.74
						2074399	2074788	-	128.68	1.74
						2075775	2076231	-	668.49	0
						2108504	2109091	-	17.95	2.61
						2116091	2116473	-	14.77	0.87
						2124662	2125126	-	51.34	72.21
						2127734	2128240	-	24.84	13.05
						2136740	2137095	-	968.46	2.61
						2142498	2142931	-	93.91	0
						2174907	2175212	-	18.84	0
						2175769	2176197	-	79.66	1.74
						2179854	2180292	-	66.72	0
						2193620	2194030	-	73.82	3.48
						2221200	2221661	-	30.15	2.61
						2230194	2230610	-	55.08	0
						2238296	2238910	-	48.1	0.87
						2247611	2248191	-	33.66	0.87
						2252010	2252550	-	14.81	14.79
						2281337	2281757	-	73.34	0
						2321036	2321433	-	14.43	0
						2340598	2340899	-	27.4	0.87
						2345654	2346167	-	13.46	0
						2373134	2373531	-	16.98	0.87
						2381079	2381785	-	95.17	0.87
						2448490	2448886	-	89.38	0
						2456909	2457500	-	946.57	0.87
						2460515	2460961	-	615.31	0.87
						2465434	2465815	-	35.54	0.87
						2466265	2466659	-	78.33	1.74
						2473579	2474058	-	25.09	0.87
						2485784	2486233	-	105.05	0
						2486508	2486772	-	228.14	0
						2487871	2488357	-	486.65	0.87
						2506927	2507346	-	46.57	0
						2513154	2513604	-	108.1	0.87
						2545258	2545596	-	201.69	0.87
						2546893	2547098	-	107.07	1.74
						2561827	2562302	-	241.6	1.74
						2568123	2568533	-	124.56	0
						2590798	2591182	-	10.31	0
						2600152	2600733	-	51.11	1.74
						2608585	2609209	-	274.58	0.87
						2609298	2609688	-	119.64	0
						2641207	2641611	-	226.03	0
						2677443	2678060	-	69.74	0.87
						2680422	2680809	-	577.1	0.87
						2686324	2686631	-	197.58	0
						2691597	2691856	-	54.78	0
						2726412	2726811	-	900.22	7.83
						2740745	2741330	-	42.95	3.48
						2752468	2752760	-	14.54	6.09
						2759793	2760155	-	25.79	0
						2760821	2761492	-	282.4	0.87
						2773568	2773971	-	100.49	0
						2836242	2836671	-	88.56	0.87
						2864967	2865268	-	18.81	0
						2877961	2878289	-	574.32	0
						2882901	2883538	-	70.01	0
						2885060	2885322	-	54.6	0
						2891624	2891954	-	37.85	0.87
						2901229	2901783	-	12.2	2.61
						2907106	2907767	-	69.46	2.61
						2917159	2917796	-	40.11	5.22
						2956579	2956892	-	1371.72	0.87
						2957283	2957655	-	1503.64	0.87
						2963891	2964328	-	25.53	0
						2987802	2988488	-	29.8	0
						2989300	2989744	-	40.84	0.87
						3009355	3009768	-	101.75	0
						3027187	3027711	-	44.42	19.14
						3095138	3095570	-	41.72	2.61
						3114531	3115065	-	38.28	0
						3150315	3150738	-	39.13	1.74
						3164559	3164940	-	11.66	0
						3193643	3194136	-	43.1	0.87
						3226398	3226834	-	30.93	0.87
						3244080	3244354	-	1971.28	0
						3244973	3245406	-	713.28	1.74
						3261775	3262074	-	15.24	0
						3272567	3272870	-	278.02	0
						3275626	3276343	-	23.76	8.7
						3283633	3284403	-	484.18	0
						3308860	3309202	-	137.43	0.87
						3310129	3310429	-	54.94	0
						3340037	3340479	-	61.17	0
						3366811	3367151	-	86.11	10.44
						3371962	3372503	-	34.3	0
						3375755	3376016	-	71.88	0.87
						3390433	3390865	-	24.3	0
						3405894	3406260	-	91.43	0.87
						3420433	3420905	-	24.82	0
						3421413	3421642	-	147.28	0.87
						3426601	3426934	-	12.61	0
						3427540	3427854	-	27.93	4.35
						3430485	3430828	-	19.66	0
						3457855	3458525	-	21.03	0.87
						3474913	3475202	-	15.76	0
						3485931	3486332	-	79.27	0.87
						3486536	3486946	-	32.56	0.87
						3494157	3494613	-	31.29	15.66
						3504752	3505299	-	36.6	3.48
						3511586	3511877	-	316.36	0
						3517763	3518153	-	85.64	0
						3524822	3525184	-	92.08	0.87
						3526401	3526803	-	57.83	0
						3564569	3564906	-	41	0
						3588431	3588800	-	319.58	0.87
						3594771	3595548	-	23.15	1.74
						3611131	3611492	-	58.7	13.92
						3647885	3648172	-	391.68	0
						3649117	3649648	-	228.92	0.87
						3649134	3649453	-	167.06	0.87
						3678776	3679183	-	29.22	0
						3695905	3696302	-	14.92	0
						3704390	3704998	-	75.66	0.87
						3717880	3718383	-	36.6	0.87
						3811917	3812404	-	10.23	0.87
						3826069	3826412	-	22.27	0.87
						3857399	3858156	-	82.11	0.87
						3873993	3874492	-	57.37	0.87
						3881626	3882097	-	97	0
						3894649	3894898	-	3011.83	0.87
						3903184	3903474	-	905.09	0
						3907877	3908245	-	111.46	2.61
						3924539	3924879	-	11.81	0
						3930779	3931138	-	31.29	0.87
						3955875	3956460	-	211.36	9.57
						3960950	3961549	-	860.82	2.61
						3992549	3992878	-	240.48	0
						3992959	3993356	-	150.59	0
						4002980	4003303	-	58.44	0
						4012574	4012782	-	44.37	0.87
						4027655	4028175	-	63.48	2.61
						4058478	4059123	-	70.16	0
						4083204	4083756	-	206.86	0.87
						4100490	4100847	-	93.39	0
						4122117	4122499	-	592.12	1.74
						4122636	4122991	-	226.14	0
						4131228	4131751	-	102.76	0.87
						4132986	4133552	-	39.56	1.74
						4164005	4164461	-	98.08	0
						4169006	4169297	-	356.62	0
						4171817	4172300	-	114.84	0
						4172516	4172863	-	32.52	0.87
						4180256	4180766	-	15.35	1.74
						4182572	4182985	-	14.36	0
						4183412	4183796	-	34.31	1.74
						4200533	4200782	-	58.59	0
						4209254	4209697	-	334.66	1.74
						4212494	4212854	-	60.91	2.61
						4220020	4220690	-	21.01	1.74
						4223110	4223507	-	87.39	3.48
						4227194	4227686	-	225.63	0.87
						4231950	4232274	-	30.11	0.87
						4241166	4241491	-	18.28	0
						4247967	4248582	-	41	1.74
						4276089	4276616	-	90.8	2.61
						4283443	4283901	-	36.77	0
						4299990	4300488	-	123.53	0
						4305935	4306362	-	60.59	1.74
						4310036	4310562	-	42.61	0.87
						4320798	4321558	-	547.36	1.74
						4321666	4322101	-	574.61	0
						4324084	4324402	-	503.49	0.87
						4342265	4342588	-	286.99	0
						4344108	4344395	-	382.25	0
						4346336	4346862	-	127.86	0.87
						4350354	4350774	-	243.78	1.74
						4356222	4356541	-	107.35	0
						4394117	4394447	-	107.69	0
						4396204	4396601	-	78.96	1.74
						4396621	4397334	-	40.1	3.48
						4402144	4402480	-	87.99	0
						4402432	4403025	-	67.05	0.87
						81470	81830	-	140.03	1.74
						1608580	1609139	-	26	2.61
						2337320	2337699	-	102.43	20.01
						2374031	2374352	-	92.57	28.71
						3551768	3552216	-	22.8	0
						3846881	3847346	-	316.32	4.35
						4132986	4133315	-	43.54	2.61
						41553	41905	-	447.68	3.48
						219299	219902	-	260.29	6.09
						264243	264508	-	46.83	0
						384500	384870	-	89.57	1.74
						912220	912607	-	82.25	6.96
						1142137	1142434	-	29.03	0.87
						1343605	1344144	-	124.39	12.18
						1584115	1584546	-	47.92	0
						1616472	1616859	-	23.7	1.74
						1709214	1709607	-	18.06	0.87
						1861898	1862168	-	55.33	0.87
						1922345	1922745	-	161.76	0
						2056581	2057228	-	57.92	0
						2069955	2070414	-	29.7	4.35
						2227086	2227412	-	28.43	4.35
						2264309	2264674	-	19.91	0
						2581303	2581576	-	15.49	2.61
						2774903	2775589	-	82.19	0.87
						3275597	3276283	-	23.56	8.7
						3358930	3359463	-	11.63	6.09
						3463967	3464472	-	101.75	0
						3656310	3656722	-	42.47	4.35
						3659914	3660140	-	109.16	10.44
						4313680	4314355	-	41.12	0.87
						4399186	4399675	-	55.78	2.61
						12592	12887	-	950.02	3.48
						410414	410676	-	1944.14	2.61
						1660501	1660743	-	293.4	0
						2368483	2368811	-	136.99	13.05
						2456934	2457406	-	1008.02	0.87
						3018321	3018629	-	480.27	1.74
						3186206	3186532	-	12.92	2.61
						4135598	4136232	-	11.08	6.96
						4236414	4236806	-	40.85	0.87
						608945	609334	-	125.17	0
						715650	715935	-	12.46	0.87
						802226	802573	-	1186.55	1.74
						983973	984240	-	82.13	0
						1274196	1274524	-	67.85	1.74
						1290138	1290410	-	279.83	1.74
						1304771	1305093	-	46.28	22.62
						1437966	1438218	-	222.52	0
						1531559	1531925	-	93.77	2.61
						1614799	1615114	-	113.74	0
						1680682	1681125	-	52.75	6.09
						1713169	1713736	-	159.08	6.09
						1745513	1745824	-	120.37	2.61
						1857994	1858292	-	158.68	0
						1867519	1867872	-	73.23	0
						3177920	3178343	-	11.14	7.83
						3488628	3489056	-	37.88	0.87
						4108442	4108779	-	24.67	0
						4220064	4220411	-	23.07	0.87
						4346454	4346773	-	111.34	0.87
						341581	342088	-	584.14	36.54
						643257	643581	-	14.66	0
						732336	732635	-	582.31	2.61
						832511	832839	-	166.57	0
						1334180	1334569	-	28.75	0
						1546678	1547024	-	23.58	0
						1691885	1692527	-	32.01	9.57
						1975073	1975467	-	70.19	1.74
						2368010	2368433	-	130.17	3.48
						2567857	2568239	-	88.95	0.87
						2608536	2608923	-	351.26	0.87
						4082986	4083259	-	200.66	16.53
						4230621	4231148	-	14.1	2.61
						4300943	4301364	-	45.5	2.61
						4402492	4402932	-	64.91	0.87
						1402	1991	-	51.28	3.48
						68322	68778	-	424.53	0
						81211	81435	-	165.98	0
						108101	108466	-	29.93	0
						297153	297825	-	81.89	1.74
						492673	493231	-	14.29	0
						613052	613447	-	136.21	0
						684850	685355	-	108.74	0
						810973	811177	-	13.36	0
						874388	874774	-	44.9	0.87
						948562	949004	-	62.76	1.74
						1441285	1441646	-	27.59	0
						1447774	1448070	-	44.86	0
						1597812	1598055	-	196.39	0
						1608541	1609087	-	27.56	1.74
						1635257	1635547	-	280.53	0
						1658820	1659147	-	32.09	0
						1691595	1692187	-	36.66	9.57
						1914963	1915196	-	64.02	3.48
						1925091	1925635	-	301.59	2.61
						2038800	2039130	-	21.44	0
						2071303	2071882	-	43.76	0
						2124715	2125102	-	48.06	84.39
						2230991	2231441	-	492.02	0
						2247593	2247842	-	27.2	0.87
						2456920	2457260	-	1126.84	0.87
						2680431	2681034	-	424.72	0.87
						2881233	2881699	-	109.72	0.87
						2884456	2884729	-	90.05	0
						3244074	3244701	-	1697.27	0
						3283456	3283818	-	699.98	0
						3753646	3753919	-	128.88	2.61
						4070891	4071256	-	70.72	0
[truncated: 164 more rows]
